# Supplementary material for: Bioinformatics analysis of transcriptional regulation of circadian genes in rat liver
Source: BMC Bioinformatics. 2014 Mar 25;15:83. doi: 10.1186/1471-2105-15-83 (PMC3987685; doi:10.1186/1471-2105-15-83)
Supplement: Additional file 1 — This file includes all the information pertaining to this paper including gene names, raw expression data, binding sites, transcription factors and all relevant statistics. [file 1471-2105-15-83-S1.xls]

## Sheet: clustering
Cluster number	Probe ID	Gene Name	Gene Ontology	Raw Expression Values for 3 Replicates at Each Time Point
Cluster	Probesets	Gene Symbol	Gene Ontology	0	0	0	2	2	2	4	4	4	8	8	8	16	16	16	24	24	24
1	1367673_at	selenbp1	protein transport, brown fat cell differentiation	1365.04	1285	1573.56	1308.14	1050.77	1097.59	790.13	879.34	996.51	480.33	532.2	394.22	666.1	854.97	1275.12	1144.67	1288.23	1189.92
1	1367698_a_at	sept9	cell division, protein heterooligomerization, cell cycle	388.7	305.04	410.81	311.33	308.73	299.93	233.12	342.27	244.71	159.05	153.66	152.81	284.38	417.6	328.29	385.58	366.09	370.62
1	1367758_at	afp	liver development, pancreases development, response to organic substance, transport	103.65	112.64	91.61	90.18	84.36	58.91	74.8	44.93	49.29	25.61	43.32	8.72	57.32	49.39	72.31	75.61	77.93	68.49
1	1367838_at	cth	cellular amino acid biosynthetic process, hydrogen sulfide biosynthetic process, protein homotetramerization	2531.82	2327.33	3008.08	2234.61	1914.57	1979.43	1791.17	1553.03	1473.84	681.04	808.05	281.58	437.53	907.08	1691.39	2162.98	2520.65	2136.2
1	1367901_at	gusb	carbohydrate metabolic process	347.73	342.38	402.3	319.25	253.6	278.25	282.73	206.91	211.94	203.71	243.12	167.44	219.67	250.72	260.53	247.71	272.61	278.98
1	1367908_at	gcsh	carbohydrate metabolic process	1816.82	1901.85	1906.04	1494.02	1631.87	1708.68	1510.65	1492.65	1644.32	1248.69	1526.47	1249.21	1254.86	1417.53	1567.14	1689.69	1652.91	1754.59
1	1367945_at	atox1	cellular copper ion homeostasis, response to oxidative stress, copper ion transport	384.42	291.22	359.26	257.69	255.32	276.81	181.23	164.97	219.45	161.3	166	155.71	199.09	149.5	213.48	273.52	216.32	270.66
1	1367996_a_at	lphn1	brain development, neuropeptide signaling pathway, synaptic vesicle exocytosis	190.69	239.74	195	95.64	181.53	150.07	107.4	108.07	129.76	55.5	79.24	50.46	132.54	140.46	143.58	146.68	198.16	245.86
1	1368036_at	ptprf	positive regulation of neuron apoptosis, homophilic cell adhesion, negative regulation of insulin receptor signaling pathway	218.97	212.92	198.27	203.08	194.63	167.3	163.61	183.45	155.39	95.06	135.17	96.41	128.53	172.96	164.15	176.88	214.59	222.98
1	1368265_at	cyp2t1	oxidation reduction	145.35	133.16	129.02	122.19	95.46	93.22	69.79	69.31	70.71	64.75	68.32	50.22	60.44	53.08	69.72	107.87	113.03	75.5
1	1368316_at	aqp8	water transport, cellular response to cAMP, canalicular bile acid transport	591.99	707.6	439.13	555.19	340.62	450.14	247.99	466.15	445	82.72	232.25	108.22	417.96	595.78	412.77	801.5	611.3	673.31
1	1368452_at	abcc6	ATP catabolic process, transmembrane transport	985.51	912.78	912.88	855.27	778.6	867.49	523.36	598.28	761.3	375	466.23	655.1	662.54	616.69	677.39	870.11	886.17	1011.61
1	1368528_at	cd99l2	cell adhesion	281.67	261.68	250.17	240.48	188.68	187.15	200.43	159.58	187.53	120.81	157.39	108.7	147.77	158.61	190.44	246.36	235.3	176.05
1	1368659_at	agxt2	catalytic activity, alanine-glyocylate transaminase activity, transminase activity	1416.14	1243.44	1598.28	1345.77	1065.66	1408.98	991.14	920.25	967.15	839.77	908.42	639.98	448.86	707.09	790.35	523.91	1008.62	813.31
1	1368674_at	pygl	glucose homeostasis, glycogen catabolic process	1234.7	929.64	1097.41	1121.24	1075.86	1292.95	873.55	838.39	960.54	468.34	720.42	468.56	497	439.16	736.01	972.76	1038.3	837.71
1	1368692_a_at	chka	phosphorylation, phosphatidylethanolamine biosynthetic process, chlorine metabolic process	1169.68	1800.68	1130.41	1253.26	1707.29	1458.03	1349.65	1493.87	826.72	614.21	758.29	306.94	557.57	854.41	633.8	1778.51	1878.74	1718.2
1	1368698_at	atp2b2	cellular calcium ion homeostasis, locomotor behavior, brain development	252.76	121.08	123.87	72.25	104.9	106.46	70.6	56.42	69.61	8.09	25.68	2.14	20.98	15.61	34.61	167.66	203.15	166.16
1	1368762_at	ubd	negative regulation of mitotic prometaphase, response to organic nitrogen, myeloid dendritic cell differentiation	498.06	286.74	638.38	45.47	96.78	8.14	50.56	155.15	153.96	31.61	83.39	100.84	21.89	63.33	23.41	98.56	142.12	14.99
1	1368915_at	kmo	tryptophan catabolic process to kynurenine, response to salt stress, pyridine nucleotide biosynthetic process	1586.48	1447.5	1473.91	1234.51	1226.31	1058.7	956.59	851.48	914.71	420.37	672.31	346.31	306.57	582.87	1196.92	1231.8	1307.4	1124.39
1	1369328_at	acacb	fatty acid biosynthetic process, response to organic cyclic substance, response to drug	86.74	56.73	111.05	26.58	37.67	33.05	19.56	18.3	45.54	13.15	14.04	21.71	17.1	33.15	37.27	58.87	45.88	49.14
1	1369492_at	aadac	positive regulation of triglyceride catabolic process, metabolic process, lipid metabolic process	545.96	368.71	535.28	486.27	465.01	372.79	361.66	308.29	331.7	223.46	286.17	168.61	278.01	260.2	323.16	486.78	543.18	407.57
1	1369577_at	socs2	response to peptide stimulus, negative regulation of JAK-STAT cascade, negative regulation of multicellular organism growth	2094.44	1236.28	1074.18	1792.78	1974.01	1289.39	1545.74	1284.79	1058.32	760.56	324.07	815.52	52.75	220.36	212.32	1743.69	1766.16	1217.29
1	1369633_at	cxcl12	positive regulation of dopamine secretion, positive regulation of calcium ion transport via voltage-gated calcium channel activity, patterning of blood vessels	1100.34	812.53	838.05	814.62	634.33	757.23	474.11	642.89	787.1	403.56	441.9	366.57	618.35	830.45	655.86	1012.6	983.03	1030.95
1	1369799_at	abat	locomotory behavior, response to cocaine, gamma-aminobutyric acid catabolic process	831.36	638.32	736.5	458.77	557.42	576.23	388.32	334.03	545.57	315.51	436.1	373.99	351.86	367.43	500.51	572.32	578.97	616.88
1	1370334_at	plekhb1	regulation of cell differentiation	535.02	559.49	546.46	633.84	652.52	803.73	349.21	427.9	551.83	172.88	350.53	210.73	170.29	363.1	247.7	491.38	399.01	503.75
1	1370375_at	gls2	glutamine metabolic process	1669.81	1692.47	2113.85	1439.51	1412.58	1353.65	941.19	1071.91	1144.18	756.71	1208.63	915.12	834.19	932.23	953.03	969.12	1222.59	1001.59
1	1370510_a_at	arntl	regulation of transcription, circadian rhythm, regulation of protein catabolic process	100.08	75.75	89.44	87.42	73.85	65.22	83.71	75.95	70.1	42.26	52.34	48.96	28.87	27.84	55.17	79.75	86.06	82.46
1	1370847_at	spon2	innate immune response, cell adhesion	255.84	255.78	274.26	169.76	235.93	235.96	129.92	112.92	190.4	57.19	60.15	105.47	61.62	135.5	144.56	224.26	322.39	415.61
1	1371145_at	lrpap1	negative regulation of protein binding, negative regulation of very-low density lipoprotein particle clearance	281.7	269.69	244.02	301.22	231.93	239.72	159.95	177.16	138.76	122.29	89.53	122.23	140.45	213.58	224.79	202.89	250.24	187.54
1	1371411_at	plxnb2	regulation of GTPase mediated signal transduction, signal transduction, multicellular organismal development	280.28	201.93	210.35	192.66	179	187.75	127.9	136.63	168.64	88.67	103.62	138.54	135.04	149.96	163.34	220.95	215.22	216.73
1	1371485_at	bi283695	0	153.93	195.23	116.03	166.28	161.14	136.6	125.24	140.96	119.5	77.22	51.93	71.05	94.87	119.06	103.53	190.12	188.22	188.69
1	1371496_at	ai178804	0	352.93	421.84	371.95	239.36	309.76	331.74	180.38	212.51	277.61	125.19	203.75	171.23	175.29	169.58	235.15	287.97	342.2	369.88
1	1371528_at	fkbp8	smoothened signaling pathway, multicellular organism growth, dorsal/ventral pattern formation	488.32	567.19	493.55	431.99	429.46	406.69	367.99	388.53	422.47	241.98	319.32	275.47	283.49	337.06	392.33	548.69	487.6	590.49
1	1371598_at	adipor2	negative regulation of cell growth, positive regulation of glucose import	949.7	905.17	1081.15	839.25	864.22	994.15	730.14	767.73	824.75	494.11	590.41	562.15	492.06	577.11	811.58	970.3	965.95	902.69
1	1371747_at	rgd1310660	multicellular organismal development, cell differentiation	602.66	341.13	582.52	536.33	430.39	454.77	291.53	290.23	343.69	190.89	298.68	154.4	263.24	276.33	269.56	470.53	468.66	507.05
1	1371948_at	pigp	preassembly of GPI anchor in ER membrane	204.27	195.15	171.14	136.97	195.4	102.22	116.12	109.47	102.56	90.73	111.73	100.56	111.77	115.67	122.47	184.05	172.7	206.82
1	1371969_at	cald1	positive regulation of protein binding, actin filament bundle assembly	1271.7	1273.73	1300.09	1299.7	1302.35	1302.18	1248.8	1323.25	1302.59	881.09	1095.82	919.6	735.4	1089.64	987.16	1344.15	1353.97	1278.96
1	1372023_at	loc498674	0	461.74	359.86	401.01	421.17	284.67	264.82	209.45	190.31	185.89	138.17	153.78	126.06	215.3	272.63	329.35	341.11	305.09	235.13
1	1372030_at	zfyve21	metal ion binding, zinc ion binding	200.58	112.68	163.5	110.62	82.49	81.42	49.49	69.42	67.64	33.77	35.28	46.76	90.56	75.32	85.86	84.77	103.4	121.61
1	1372277_at	tas1r2	signal transduction, response to stimulus, G-protein coupled receptor protein signaling pathway	2226.32	1872.04	1951.13	1587.97	1434.77	1724.17	1160.66	1135.14	1528.63	1173.23	1130.08	1029.19	841.66	1167.87	1391.44	1558.62	1684	1605.62
1	1372286_at	tspan6	positive regulation of IKK/NFkB	251.83	243.61	228.97	208.02	229.92	200.23	168.26	210.46	194.54	166.3	170.51	143.01	137.94	159.01	168.14	200.61	217.38	225.68
1	1372536_at	cabc1	transferase activity, nucleotide binding, kinase activity	2087.6	1997.94	1811.47	1525.59	1291.29	1442.31	964.03	1037.51	1249.83	153.48	525.77	160.43	218.02	315.86	862.44	1625.77	1708.16	1663.49
1	1372597_at	mrpl14	translation	272.02	220.57	231.61	205.76	214.08	194.12	144.16	172.35	211.76	109.93	146.37	94.96	113.77	182.99	188.9	259.34	241.07	234.03
1	1372780_at	tmem53	0	323.2	301.32	300.58	263.73	214.45	226.48	173.39	179.6	216.77	98.32	138.43	84.72	111.65	163.92	217.71	269.96	288.65	280.38
1	1372828_at	msrb2	protein repair, oxidation reduction	748.38	701.85	688.94	519.2	577.98	607.18	449.64	448.48	598.91	407.16	473.26	413.28	384.2	578.71	548.84	718.21	707.17	798.38
1	1372845_at	rpp21	response to drug	1158.4	1011.14	1067.6	1234.99	990.65	830.38	624.61	692.09	1039.56	466.37	660.98	520.12	631.21	551.16	723.45	1089.31	1238.17	1086.3
1	1373057_at	prosapip1	protein homooligomerization	87.05	104.62	79.44	85.28	86.32	72.65	58.17	86.34	75.1	13.61	30.1	22.8	67.63	80.4	71.62	109.65	148.06	135.9
1	1373240_at	dhrs3	oxidation reduction	689.69	646.15	540.16	684.83	543.1	591.67	286.68	538.95	451.76	98.06	118.28	171.18	252.01	472.66	554.64	569.12	568.61	624.99
1	1373288_at	st5	positive regulation of ERK1 and ERK2 cascade	543.67	647.57	507	379.06	573.17	502.81	415.49	418.1	495.43	332.08	308.54	307.93	429.83	509.33	425.36	725.49	643.8	717.11
1	1373312_at	pnkd	0	363.53	364.66	292.34	207.79	317.51	251.39	140.48	244.34	241.89	43.74	107.52	53.04	122.42	101.77	172.47	369.74	380.2	522.06
1	1373778_at	acacb	fatty acid biosynthetic process, response to organic cyclic substance, response to drug	591.38	441.74	704.38	319.06	324.3	315.52	105.5	114.15	362.07	73.21	132.52	81.82	67.93	127.51	162.19	495.01	431.74	266.79
1	1373790_at	car14	0	624.26	414.17	528.31	412.08	387.71	397.6	263.68	270.9	355.2	147.41	250.8	220.69	360.77	389.3	422.18	353	394.87	376.84
1	1373921_at	echdc3	catalytic activity	617.97	680.26	532.64	463.81	436.55	362.57	297.32	383.88	411.5	236.86	284.69	215.85	105.83	227.54	393.36	426.41	460.03	517.71
1	1373992_at	mgc108823	hydrolase activity, acting on acid anhydrides, GTP binding	526.79	464.23	264.68	300.42	492.05	265.43	77.7	159.62	197.32	60.83	55.57	188.44	50.22	58.18	213.57	985.06	511.15	690.53
1	1374006_at	kat3	cellular amino acid metabolic process, kynurenine metabolic process, biosynthetic process	1639.06	1705.27	1421.62	1835.29	1776.4	1671.92	1443.07	1182.57	1328.34	955.74	1095.44	800.66	675.26	894.84	1273.75	1455.68	1499.16	1502.9
1	1374222_at	slc22a18	response to antibiotic, transmembrane transport	1159.3	873.44	1270.93	938.32	637.11	804.77	592.05	521.66	653.81	547.95	573.36	527.1	593.41	661.88	665.68	827.11	822.53	795.94
1	1374652_at	slc25a26	0	183.3	141.99	178.45	137.18	115.58	112.73	58.03	89.38	100.52	76.22	53.15	94.68	126.8	98.82	118.04	120.83	137.73	100.96
1	1374753_at	ai105113	histone mRNA catabolic process, RNA polyadenylation, mRNA processing	251.47	233.89	193.78	226.12	187.99	179.24	209.11	226.6	168.8	142.08	152.21	116.82	124.45	195.12	164.37	254.43	307.34	266.72
1	1375369_at	rgd1305793	0	663.84	641.48	740.6	578.56	606.59	676.36	615.83	460.2	579.95	377.59	450.98	466.98	470.45	525.76	463.2	382.31	441.92	413.07
1	1375529_at	cbr4	fatty acid biosynthetic process, protein homotetramerization, oxidation reduction	273.13	265.05	300.46	231.73	181.02	214.91	162.14	152.77	201.82	168.67	162.78	177.26	183.19	210.85	197.5	240.18	209.96	189.32
1	1376709_at	slc39a8	zinc ion transport, transmembrane transport, ion transport	1110.59	1069.88	1000.05	1189.77	1105.55	1090.88	1036.84	997.38	960.33	709.06	827.16	702.03	776.51	862.76	842.17	989.69	1174.98	1037.57
1	1376731_at	ai411331	0	487.62	447.23	365.56	398.86	458.58	450.67	308.1	334.96	327.37	223.77	257.86	183.82	157.34	226.13	305.7	415.55	386.18	332.13
1	1376765_at	mro		363.74	317.96	452.75	439.34	343.96	353.6	258.22	275.2	309.61	230.31	216.13	170.86	163.62	236.55	224.58	320.52	346.13	355.24
1	1376919_at	mfsd6	transmembrane transport	833.34	733.44	696.53	610.68	588.49	565.32	386.49	477.65	545.71	360.97	494.04	342.17	419.07	448.2	424.72	612.19	573.4	577.06
1	1376977_at	ptger3	signal transduction, elevation of cytosolic calcium ion concentration	504.56	290.22	507.03	347.58	231.11	237.37	158.19	172.97	198.64	69.78	111.6	124.17	225.74	230.99	291.31	254.67	274.49	332.77
1	1377302_a_at	mmaa	biological process	755.07	661.99	669.21	684.96	668.02	583.98	524.52	563.66	570	491.44	411.91	508.87	593.65	636.26	620.87	783.34	687.78	756.74
1	1382285_at	naga	carbohydrate metabolic process, glycolipid catabolic process	213.04	148.1	164.01	126.46	113.65	98.09	105.29	85.13	104.09	51.35	92.3	87.54	93.1	76.82	99.54	153.74	132.91	116.02
1	1383134_at	rgd1311612	cysteinyl-tRNA aminoacylation, translation	197.82	158.03	146.15	191.42	160.02	118.28	123.41	170.43	179	45.39	91.63	34.93	84.02	80.22	104.01	237.16	182.64	193.6
1	1385713_at	akap8l	DNA binding, protein binding, kinase activity	67.03	72.54	70.13	66.68	88.69	56.12	53.41	57.15	48.69	34.46	35.26	39.04	49.1	58.17	68.34	78.13	75.35	71.54
1	1386140_at	ai235950	0	243.66	268.89	214.67	185.01	151.41	173.44	135.16	91.18	139.28	89.06	73.02	88.76	74.22	110.77	112.13	142.52	148.61	128.93
1	1387188_at	slc17a1	sodium: phosphate sympoter activity	439.77	476.58	380.51	500.18	457.54	474.74	382.71	387.48	451.34	270.75	272.27	211.31	198.99	246.5	359.7	533.14	530.73	503.88
1	1387203_at	gckr	response to fructose stimulus, negative regulation of catalytic activity, glucose metabolic process	1180.13	1092.2	1153.39	1108.52	1304.05	1168.82	974.49	1123.49	1285.8	773.64	1017.46	298.87	550.02	520.89	416.13	1155.71	1297.45	1251.01
1	1387284_at	dpys	protein homooligomerization, protein hometetramerization, uracil metabolic process	1469.47	1099.91	1364.2	1091.79	934	1229.1	841.36	775.04	941.1	371.54	646.85	411.25	418.04	650.09	984.02	1023.24	1186.81	1047.52
1	1387492_at	slco2a1	transmembrane transport, prostaglandin transport	1062.19	884.23	1184.68	642.16	650.67	619.93	486.06	586.04	483.36	128.7	355.07	228.05	346.43	468.28	719.95	825.58	628.03	538.06
1	1387544_at	mk1	actin cytoskeleton organization	200.47	176.21	141.88	97.78	137.36	98.71	124.14	93.57	142.99	38.85	54.82	42.32	86.21	95.87	159.41	248.24	204.28	224.8
1	1387609_at	car5a	metal ion binding, zinc ion binding	316.18	251.09	283.95	160.97	140.24	171.32	105.57	87.81	146.14	57.92	115.91	50.36	50.42	56.37	178.71	222.4	184.64	145
1	1387673_a_at	anxa6	regulation of muscle concentration, secretion, calcium ion transport	404.3	504.84	511.6	447.87	369.46	362.87	332.91	395.1	413.23	245.22	275.02	293.29	277.93	266.06	297.34	388.54	424.65	457.99
1	1387958_at	akr1c18	catalyses the covariant of progesterone into 20 alpha-dihydroprogesterone (20 alpha-OHP); activity is regulated by prolactin	223.21	148.99	287.63	117.9	121.73	97.89	84.8	63.8	90.85	51.14	93.36	64.81	34.1	37.68	86.24	138.07	133.02	165.51
1	1387981_at	olr59	response to stimulus, sensory perception of smell	55.27	41.44	40.71	128	82.57	107.55	71.12	72.98	91.14	13.45	39.43	16.99	60.17	36.41	83.44	116.13	93.26	103.26
1	1388118_at	hibadh	valine metabolic process, pentose-phosphate shunt, oxidation reduction	1330.31	1438.27	1512.33	1272.14	1136.75	1251.1	1035.45	1038.81	1125.18	916.68	907.44	860.69	777.38	835.58	1133.62	1075.8	1157.37	1185.67
1	1388454_at	oaz2	ornithine decarboxylase inhibitor activity	936.18	902.61	852.62	760.01	707.91	827.31	592.6	651.68	701.04	437.96	549.3	570.29	740.08	590.05	780.5	917.91	790.98	931.75
1	1388497_at	them2	protein homotetramerization	350.77	230.99	263.92	191.45	184.06	194.68	151.84	151.71	170.9	74.83	100.67	97.4	142.34	209.87	216.9	290.68	229.73	220.52
1	1388619_at	rdx	barbed-end actin filament capping, microvillus assembly, apical protein localization	2260.76	2073.58	1886.06	2076.99	1699.73	1770.27	1577.4	1704.14	1682.28	1071.18	1189.63	1186.62	1163.21	1511.52	1609.28	1806.38	1882.26	1696.4
1	1388642_at	ei24	negative regulation of cell growth, response to drug, induction of apoptosis	2059.28	2171.43	2083.88	2028.8	1872.87	1990.04	1834.15	1732.43	1942.91	1375.13	1624.99	1205.61	1340.65	1462.59	1747.47	2305.67	2146.53	2107.49
1	1388946_at	rgd1311910	0	1125.6	1136.38	868.63	764	892.94	849.16	757.83	797.78	895.35	417.32	641.44	358.13	703.32	649.24	820.47	1041.61	1039.11	1105.14
1	1389113_at	slc45a3	transmembrane transport	133.9	202.05	91.38	79.47	128.36	79.21	27.28	126	82.03	30.18	35.46	33.34	35.89	54.53	89.25	287.42	232.64	187.43
1	1389114_at	thnsl2	threonine biosynthetic process, biological process	409.89	474.07	416.38	292.31	349.6	351.99	207.37	241.3	322.35	168.76	176.31	224.9	174.21	268.02	312.28	476.17	400.62	396.62
1	1389154_at	lias	inflammatory response, response to LPS, response to oxidative stress	449.55	398.06	375.66	330.51	295.61	233.32	200.4	230.08	228.32	212.29	222.75	191.45	232.51	258.36	300.19	382.47	271.58	302.76
1	1389188_at	gpr108		281.95	245.91	297.43	189.73	240.96	225.56	141.26	161.72	178.82	138.68	139.59	180.19	137.06	98.03	164.08	246.51	274.36	292.08
1	1389219_at	loc679692	0	739.59	771.79	722.41	784.34	534.42	604.93	482.48	449.76	453.8	373.39	426.48	375.19	418.79	479.09	459.46	533.45	634.75	466.04
1	1389493_at	abtb1	translation	392.52	432.46	376.95	346.48	395.51	392.25	298.02	301.8	371.07	233.08	230.13	275.22	221.27	308.89	255.72	394.19	372.75	475.4
1	1390117_at	bg372455	0	881.33	1050.17	791.68	674.25	525.99	504.44	504.91	654.73	368.76	449.8	305.97	435.37	194.25	414.9	518.51	859.71	809.66	918.58
1	1390165_at	prdm15	nuclei acid binding, zinc ion binding	783.67	669.87	682.03	676.47	654.93	627.91	564.9	555.84	505.56	291.65	479.63	292.35	319.87	393.45	592.14	752.36	941.95	720.8
1	1390172_at	dhtkd1	glycolysis, oxidation reduction	1940.5	2101.47	1747.63	1708.33	1860.76	1942.45	1690.71	1701.91	1750.03	1294.05	1337.75	1026.49	511.79	802.92	1400.88	1707.36	1703.53	1759.46
1	1390281_a_at	coq10a	0	379.59	480.14	336.43	303.75	290	303.9	255.64	189	266.2	163.74	155.97	177.35	123.41	171.77	215.68	268.03	298.62	276.57
1	1390381_at	xpc	response to drug, response to DNA damage stimulus, cell cycle checkpoint	147.74	138.71	135.59	145.08	126.26	125.38	118.98	164.46	116.53	71.71	77.12	63.13	71.02	86.85	71.47	150.4	161.63	111.03
1	1390454_at	nipsnap1	0	1202.87	1127.4	1229.95	845.17	1085.36	1002.67	817.67	813.24	984.2	512.51	625.57	636.09	775.49	788.21	983.42	1147.33	977.71	1074.66
1	1390468_at	neo1	regulation of transcription, signal transduction, myoblast fusion	38.3	35.79	35.47	34.06	36.63	27.56	24.65	26.96	23.05	25.22	18.51	18.44	22.27	28.86	25.05	36.21	33.46	28.04
1	1390672_at	rprm	regulation of mitotic cell cycle, cell cycle arrest	236.58	149.39	140.77	107.08	158.83	69.29	41.56	91.66	76.05	26.22	29.95	42.79	25.79	21.43	47.26	154.24	144.14	192.21
1	1392929_at	rgd1565616	0	242.23	266.35	253.71	272.83	282.58	210.74	152.76	175.82	142.43	137.1	99.24	98.51	128.17	166.11	166.07	328.99	334.26	275.48
1	1398282_at	kynu	tryptophan catabolic process to kynurenine, response to vitamin B6, pyridine nucleotide biosynthetic process	1730.43	1728.08	1436.15	1752.88	1779.61	1632.6	1489.88	1454.48	1733.48	649.28	1109.21	332.51	269.7	422.63	854.06	1672.21	1757.28	1705.52
1	1398386_at	loc501515	histone mRNA catabolic process, RNA 3'-end processing	266.19	236.15	269.1	238.5	226.21	232.65	177.6	211.06	213.72	158.02	164.03	158.54	134.75	178.66	181.32	234.45	215.8	246.43
1	1377887_at	acox3	fatty acid metabolic process, oxidation reduction, lipid metabolic process	1274.68	1313.6	1386.74	1310.76	1280.61	1287.97	1082.72	961.81	1131.59	916.48	739.97	1087.47	686.62	854.96	914.26	1182.47	1220.9	1095.51
1	1378570_at	unknown	0	134.21	149.34	149.17	139.62	104.04	101.37	99.25	99.53	83.16	85.38	78.39	63.15	52.58	95.87	75.37	84.53	101.58	88.87
1	1378802_at	pyroxd2	oxidation reduction	159.88	264.51	147.08	124.15	90.38	132.6	35.13	64.45	90.63	46.47	61.44	58.14	46.16	56	61.74	166.4	154	129.65
1	1379264_at	znrf1	metal ion binding, protein binding, zinc ion binding	728.68	770.75	553.89	574.76	609.36	523.25	620.38	467.98	480.5	391.14	392.25	303	243.57	388.04	460.2	916.88	796.25	649.08
1	1379329_at	loc685729	biological process	683.05	573.29	551	472.89	423.95	367.21	399.38	388.62	415.32	364.78	424.81	329.96	349.5	350.33	409.78	435.91	453.59	405.18
1	1379330_s_at	loc685729	biological process	943.54	852.92	782.95	621.78	614.03	509.89	578.06	547.51	573.47	479.69	599.37	455.61	439.39	519.42	592.76	680.78	737.12	559.35
1	1379334_at	gldc	cellular amino acid metabolic process, oxidation reduction, glycine metabolic process	715.44	697.57	675.9	474.45	630.72	559.96	386.44	331.1	342.3	186.05	308.87	182.22	162.38	186.84	316.42	526.32	467.73	532.3
1	1379669_at	unknown	0	746.4	813.63	657.14	967.8	947.23	901.22	749.65	851.81	525.37	351.37	397.36	399.8	432.51	608.23	529.64	742.82	608.42	713.04
1	1379900_at	unknown	0	477.38	465.35	522.04	311.98	329.62	290.76	239.41	274.88	342.92	191.11	212.74	172.62	198.61	233.36	381.34	387.76	460.5	462.4
1	1380241_a_at	lrp5	response to peptide hormone stimulus, regulation of canonical Wnt receptor signaling pathway, anterior/ posterior pattern formation	1047.97	715.22	826.3	766.99	764.73	595.41	522.36	508.2	637.19	167.04	252.59	165.96	553.16	534.22	486.53	890.48	865.7	965.31
1	1380242_at	lrp5	response to peptide hormone stimulus, regulation of canonical Wnt receptor signaling pathway, anterior/ posterior pattern formation	173.05	122.13	114.17	122.66	145.05	127.21	117.34	116.5	105.78	36	68.4	28.18	72.05	102.53	105.65	151.02	154.67	146.13
1	1380248_at	sema4g	multicellular organismal development	364.01	363	368.03	316.38	290.31	259.36	163.54	193.68	206.97	49.87	111.36	46.63	247.42	242.61	275.44	335.44	296.69	305.23
1	1380743_at	unknown	0	81.48	114.18	84.41	105.25	122.71	125.75	56.62	79.62	61.68	40.5	22.4	35.17	27.74	34.3	56.28	94.4	69.7	66.68
1	1381193_at	fam34a	0	845.08	846.4	951.94	796.6	603.35	635.63	598.74	559.45	472.01	449.88	408.51	437.48	471.42	477.14	588.75	676.89	745.28	482.64
1	1381269_at	unknown	0	242.42	260.23	150.89	146.82	111.35	153.23	105.47	189.77	135.39	33.04	64.2	34.07	50.84	40.24	128.78	257.95	206.23	214.43
1	1381810_at	unknown	0	317.53	309.44	264.15	189.62	297.92	256.53	179.19	186.64	201.62	131	124.13	173.14	239.51	163.42	250.4	296.02	335.66	288.83
1	1382274_at	rarres1	receptor activity	337.62	417.06	442.55	411.25	541.7	462.71	359.71	332.2	342.7	252.35	187.38	257.52	133.74	175.67	298.92	416.42	399.53	399.34
1	1382330_at	unknown	regulation of ARF GTPase activity	592.77	481.59	399.19	402.46	453.63	262.09	345.32	336.65	293.61	127.72	199.76	112.53	228.57	232.65	204.4	466.68	480.43	521.36
1	1382404_at	unknown	0	2287.07	2118.35	2031.74	2474.45	2378.61	2081.63	2123.14	2835.72	1586.38	731.98	1404.38	589.32	395.62	1153.15	993.9	2003.2	2180.51	1918.5
1	1382440_at	daglb	lipid catabolic process, lipid metabolic process	83.56	72.25	71.55	61.57	56.78	64.15	32.61	53.83	45.86	32.36	38.64	40.73	59.08	67.7	56.08	69.66	55.06	72.05
1	1382843_at	sgpl1	estrogen metabolic process, post-embryonic development, carboxylic acid metabolic process	248.19	207.92	189.5	193.76	189.9	168.76	114.13	143.71	158.93	95.77	98.33	102.77	91.08	102.28	113	184.29	194.91	188.07
1	1383279_at	rcbtb2	human homolog may be a guanine nucleotide exchange factor related to the regulator of chromosome condensation (RCC1) gene	792.94	693.46	807.36	623.52	641.91	590.99	510.85	413.25	608.26	352.33	345.87	231.75	365.44	650.37	562.9	733.91	817.22	692.26
1	1383333_at	rgd735112	0	249.65	285.85	205.79	168.12	315.22	273.25	212.11	225.05	231.65	105.68	153.42	112.89	112.79	149.66	234.21	367.89	343.46	376.12
1	1383348_at	unknown	0	2019.31	1903.11	2063.48	1790.74	1736.37	1577.56	1591.36	1595.92	1736.13	968.56	1560.83	1478.2	1059.97	1120.75	1517.24	2018.6	1948.7	1922.28
1	1383360_at	rgd735112	0	552.45	493.09	572.14	414.4	445.82	486.38	395.5	421.68	378.8	204.22	292.1	208.91	266.28	231.18	411.34	540.87	578.58	480.94
1	1383369_at	trim26	biological process	264.7	205.36	243.56	181.42	181.52	148.27	97.42	162.46	154.51	85.68	124.84	93.16	136.27	163.73	127.27	232.43	205.51	229.82
1	1383395_at	agmat	purescine biosynthetic process, spermidine biosynthetic process	1081.67	941.46	905.31	1150.48	802.84	945.61	891.51	859.22	802.83	522.74	521.64	462.95	563.6	816.29	718.62	1035.24	915.97	925.14
1	1383604_at	unknown	0	238.35	259.87	242.74	210.32	314.36	272.06	157.18	188.29	194.61	119.06	138.38	102.69	85.72	108.82	180.7	242.13	232.82	282.23
1	1383640_at	unknown	0	362.45	283.9	326.9	400.61	316.41	306.81	215.4	232.07	202.36	164.38	169.45	136.98	112.64	157.56	220.29	260.96	238.72	238.45
1	1383907_at	unknown	0	1317.12	1712.54	1242.07	1213.8	1156.6	1199.1	806.01	1042.66	1171.62	663.63	612.69	714.38	959.13	1038.83	1109.49	1391.15	1285.78	1371.91
1	1384143_at	cgn		203.47	172.82	177.29	159.25	124.94	146.77	55.65	108.44	83.94	49.64	51.46	55.1	139.23	104.82	133.12	182.37	217.46	152.68
1	1384210_at	micalcl	multicellular organismal development, spermatogenesis	51.28	35.37	37.5	24.04	30.55	28.4	30.92	25.08	32.55	23.86	17.04	13.37	13.32	16.08	20.69	22.29	20.95	27.61
1	1384239_at	rpl31	translation, translational elongation	268.01	223.63	215.06	295.36	274.78	255.54	115.36	220.59	129.88	72.19	82.28	99.59	152.56	154.71	215.53	216.18	160.39	146.06
1	1384638_at	rgd1311867	0	848.8	833.64	845.97	738.75	536.92	525.37	442.28	426.75	592.75	266.96	428.48	305.16	370.5	580.11	579.64	721.94	595.88	613.38
1	1385851_at	capn5	proteolysis, ovarian follicle development, luteinization	48.81	48.02	51.85	64.73	62.77	68.84	31.36	46.98	40.58	38.86	37.45	28.23	44.08	53.55	34.43	63.38	57.73	79.2
1	1391227_at	unknown		272.18	288.07	222.07	175.47	221.05	118.89	119.64	93.64	95.99	60.25	84	80.66	52.36	88.16	122.22	229.1	135.11	143.78
1	1391417_at	bhmt2	methionine biosynthetic process	1860.38	1761.68	2161.95	1620.02	1365.68	1576.79	1186.73	1219.08	1298.57	624.86	842.74	493.29	606.06	1136.88	1374.73	1737.52	1671.53	1362.81
1	1391991_at	unknown	0	78.96	60.38	69.02	93.73	112.9	124.5	43.16	62.55	70.75	24.26	27.06	38.88	40.83	56.35	82.57	65.43	60.89	55.36
1	1392329_at	homez	regulation of transcription, DNA-dependent	184.32	209.07	254.81	165.8	146.9	161.73	116.79	158.44	155.16	128.14	130.4	112.1	113	133.98	129.41	231.55	288.59	328.26
1	1392590_at	arhgap24	signal transduction, multicellular organismal development, angiogenesis	183.3	167.93	135.19	146.29	100.88	120.41	61.74	100.16	105.25	62.43	68.82	62.83	99.88	127.12	118.66	146.54	112.64	133.57
1	1393195_at	cxcl16	signal transduction, chemotaxis, response to cytokine stimulus	115.4	114.32	88.85	89.19	119.93	90.5	72.5	110.75	75.71	16.07	33.73	14.89	37.61	34.76	72.33	122.33	179.12	107.31
1	1393560_at	unknown	0	466.05	397.49	279.49	300.27	258.31	218.78	134.53	181.14	240.1	107.9	155.71	147.47	235.72	259.17	236.02	293.21	337.28	299.9
1	1393966_at	pbx1	spleen development, negative regulation of neuron differentiation, regulation of ossification	87.84	84.2	77.25	96.03	97.7	81.87	65.42	57.03	69.62	41.32	59.11	35.01	77.17	80.13	67.77	70.05	70.27	50.07
1	1394494_at	arhgef19	regulation of Rho protein signal transduction	547.61	474.45	433.77	312.28	331.11	298.47	151.61	238.73	163.79	15.35	61.9	10.12	110.17	120.65	307.46	393.87	361.76	593.32
1	1395265_at	gns	glycosaminoglycan metabolic process, keratan sulfate catabolic process	457.59	427.19	463.15	313.23	316.44	316.8	312.84	268.59	323.34	289.92	291.53	252.31	291.44	328.09	352.85	329.51	328.72	287.78
1	1395815_at	unknown	0	216.05	216.67	205.88	156.4	173.04	125.36	138.04	119.59	135.66	84.59	69.65	74.84	116.74	141.08	133.7	202.08	152.02	183.33
1	1396565_at	rgd1565616	0	188.3	191.76	148.19	117.97	178.15	136.46	91.47	89.18	107.48	94.67	83.24	78.94	86.73	112.46	125.85	223.62	225.11	162.22
1	1397268_at	slc17a4	transmembrane transport	429.27	494.56	619.03	375.45	312.49	328.86	254.39	297.02	297.99	167.79	254.68	164.47	138.46	195.73	353.96	394.07	408.58	355.18
1	1397596_at	trim2	metal ion binding, protein binding, zinc ion binding	235.95	316.61	253.96	253.69	272.88	299.07	225.11	259.86	232.04	74.92	148.48	85.24	205.43	247.05	285.88	299.97	270.48	295.31
1	1397808_at	ctsc	proteolysis, response to organic substance	569.26	650.74	472.89	563.86	606.05	449.82	413.45	431.01	254.26	283.54	202.55	353.51	396.16	330.44	429.94	638.42	613.94	623.42
1	1398634_at	loc686032	0	1721.26	1223.19	1671.4	1733.44	1358.6	1475.48	1023.23	1221.77	1310.72	700.13	818.82	987.62	1169.65	1127.49	1273.02	1649.99	1564.18	1470.58
2	1367544_at	rnf111	positive regulation of transcription, pattern specification	210.85	213.23	165.35	281.94	279.32	263.42	283.58	309.33	260.94	227.61	206.12	224.79	173.28	212.73	196.72	205.92	229.1	169.11
2	1368273_at	mapk6	cell cycle, protein phosphorylation	716.65	758.47	867.94	1176.12	1173.06	1169.48	1095.3	1396.59	989.66	977.64	1025.51	836.04	839.73	732.56	671.09	791.9	844.7	814.43
2	1369707_at	myo9a	signal transduction, intracellular signaling pathway	73.93	61.37	64.3	93.38	84.7	100.16	103.92	128.25	104.88	77.81	85.55	63.87	75.57	80.7	75.94	84	86.31	66.94
2	1369737_at	crem	fatty acid metabolic process, cAMP-mediated signaling, glycosphingolipid metabolic process	462.1	328.44	401.3	749.65	883.05	782.64	875.78	714.18	570.89	361.72	351.08	385.43	154.76	156.25	232.91	261.35	386.72	285.25
2	1370089_at	ppargc1a	positive regulation of transcription, respiratory electron transport chain, positive regulation of transcription form RNA polymerase II promoter	112.86	96.87	138.36	462.73	507.84	371.29	502.28	563.93	307.7	89.46	185.9	45.57	69.93	77.69	113.18	79.62	43.34	43.86
2	1370209_at	klf9	regulation of transcription, embryo implantation, progesterone receptor signaling pathway	663.47	870.68	838.84	1613.15	1550.01	1701.16	1550.06	1791.31	1506.51	1446.12	1684.35	1124.82	358.22	860.3	571.75	743.17	724.55	546.82
2	1371552_at	bf400684	0	106.4	142.42	102.39	201.24	166.77	199.61	204.15	236.37	173.53	163.03	205.09	129.49	103.26	99.92	87.75	121.57	131.37	117.76
2	1371864_at	bteb1	regulation of transcription, embryo implantation, progesterone receptor signaling pathway	226.77	355.51	384.58	805.92	728.48	932.94	921.23	1006.22	674.57	665.71	789.7	488.18	115.84	395.81	251.74	328.05	273.54	165.15
2	1372341_at	slc25a36	transmembrane transport, response to estradiol stimulus	28.19	19.06	17.76	46.37	43.47	37.66	40.54	48.34	37.63	34.09	30	31.63	22.03	32.3	27.22	29.56	24.15	26.07
2	1372524_at	bg378238	regulation of fat cell differentiation, fatty acid catabolic process, dephosphorylation	281.27	170.04	713.21	1771.55	1653.52	2194.91	1319.6	1777.04	1158.89	223.86	531.89	179.39	93.94	255.68	336.98	300.48	383.78	175.2
2	1373158_at	gpr146	protein binding	190.99	269.47	321.35	412.55	564.26	655.17	604.6	569.6	671.69	433.12	249.35	447.32	164.29	273.74	358.38	296.29	284.7	128.3
2	1373310_at	bf396512	0	117.39	147.35	175.38	254.85	319.66	250.86	636.09	508.03	575.69	206.17	257.06	191.17	84.11	204.03	176.14	123.21	172.27	92.68
2	1373866_at	coq10b	0	552.48	572.49	1072.18	1958.44	2658.2	3077.85	2938.1	3424.27	2374.44	1067.13	2210.83	1335.54	614.25	909.36	937.76	706.86	1292.61	485.11
2	1373868_at	bclaf1	negative regulation of transcription, positive regulation of apoptosis	397.89	408.79	360.39	588.28	564	508.06	614.67	613.22	491.64	529.44	584.55	375.2	344.59	328.68	338.9	374.53	370.45	397.03
2	1373922_at	tanc1	protein binding	226.15	196.32	181.08	369.71	325.33	364.93	354.22	391.87	306.98	223.85	175.09	201.24	179.57	236.21	244.93	288.06	267.18	179.54
2	1374349_at	ctdspl	phosphatase activity	221.94	204.27	211.25	731.33	536.83	805.91	444.25	701.85	341.5	179.59	176.62	149.68	126.21	176.59	121.22	222.22	185.5	176.96
2	1374984_at	epb4.1l5	cytoskeletal protein binding, binding	424.95	467.29	481.21	733.97	588.99	798.18	707.26	743.94	767.72	231.35	385.65	294.98	393.81	495.85	526.29	416.48	555.65	397.43
2	1375925_at	be113449		199.63	245.58	129.53	600.15	608.61	480.21	579.91	679.46	414.54	341.98	353.87	244.09	137.86	224.16	160.02	209.56	349.4	279.53
2	1376440_at	rnf139	regulation of protein ubiquitination	600.33	682.04	623.92	866.59	831.21	876.03	859.94	906.09	769.95	622.18	698.07	561.2	399.52	574.36	591.65	646.74	666.52	535.91
2	1376593_at	bf283990	0	297.65	344.01	258.26	580.91	491.09	696.68	357.51	328.16	195.87	197.52	184.85	241.76	189.17	214.84	261.71	217.38	250.27	215
2	1376755_at	rarb	positive regulation of apoptosis, positive regulation of transcription, negative regulation of chondrocyte differentiation	426.63	352.34	309.71	551.54	522.16	655.49	524.4	740.28	509.62	119.01	263.1	143.18	168.89	200.48	297.03	413.42	356.92	224.43
2	1376788_at	dapk1	signal transduction, anti-apoptosis, induction of apoptosis by extracellular signals	572.25	345.6	307.27	537.3	644.06	469.02	862.31	917.26	530.89	175.4	349.01	130.4	189.05	208.99	221.84	371.84	393.44	280.26
2	1376827_at	eml4	protein binding	515.94	441.32	380.44	720.16	821.28	846.4	520.24	681.69	505.55	479.2	344.4	474.06	407.83	444.42	369.69	462.66	450.95	563.58
2	1377234_at	bi294862	0	35.95	17.05	15.94	160.76	243.06	164.41	114.31	199.26	84.24	59.57	99.5	45.02	72.19	55.63	26.53	43.56	32.28	44.3
2	1379506_at	aa963909	0	210.66	205.47	195.91	378.69	376.3	476.85	220.18	235.51	130.5	146.31	124.2	173.3	129.51	145.88	180.45	151.05	146.11	124.35
2	1383017_at	ptprm	hemophilic cell adhesion, signal transduction, retinal ganglion cell axon guidance	76.6	68.64	56.04	86.6	102.16	100.4	113.5	106.6	81.99	54.63	68.19	74.63	38.67	64	54.42	62.24	64.25	57.1
2	1386364_at	nup37	protein binding	9.46	12.54	12.17	13.09	17.95	14.04	24.75	23.09	18.59	14.36	12.79	16.01	11.54	11.61	9.38	7.59	12.56	12.28
2	1387152_at	nrbf2	regulation of transcription	289.39	301.8	355.73	724.04	705.87	733.05	808.04	992.2	578.13	175.47	444.07	151.74	128.51	260.07	249.56	364.54	345.14	157.46
2	1387221_at	gch1	response to pain, negative regulation of blood pressure, response to TNF	518.05	590.07	474.63	1063.73	815.71	1024.2	793.47	918.31	791.18	554.19	836.32	719.01	297.45	548.75	577	482.42	561.9	444.9
2	1388522_at	pptc7	catalytic activity, phosphoprotein phosphatase activity	269.85	290.47	380.16	627.44	784.14	890.23	729.3	781.83	657.98	291.23	744.88	343.54	290.99	346.19	201.03	296.84	262.19	178.12
2	1388700_at	foxn3	0	910.61	1067.41	842.36	1249.79	1143.3	1175.48	1113.39	1097.64	1220.51	668.27	866.54	575.33	420.32	729.24	699.05	825.09	1018.88	985.94
2	1388742_at	aa945877	0	93.44	62.75	64.19	231.75	224.31	272.75	141.94	277.28	91.91	39.64	54.09	36.61	38.04	67.95	51.71	47.89	36.03	38.41
2	1390711_at	rgd:1359325	0	270.25	277.56	275.86	477.29	433.92	461.65	454.4	525.73	490.54	389.46	338.66	254.34	284.54	304.75	349.71	352.85	374.36	294.43
2	1393380_at	rgd:1359325	0	112.72	96.21	125.75	192.88	150.52	194.45	189.57	225.63	182.54	177.24	167.01	129.47	129.52	122.2	131.62	148.92	136.55	130.76
2	1398444_at	rgd1311742	0	23.29	22.83	29.96	29.26	34.81	39.84	33.31	27.52	32.89	18.65	22.37	20.26	12.13	16.14	14.05	28.71	22.47	25.32
2	1399063_at	ubr4	metal ion binding, ligase activity, protein binding	268.61	206.63	260.75	366.83	329.4	317.62	307.25	347.59	275.64	159.41	235.42	205.64	206.56	244.29	204.4	207.5	236.51	190.15
2	1377599_at	lpin1	regulation of fat cell differentiation, fatty acid catabolic process, dephosphorylation	151.64	111.14	289.79	776.05	1074.6	1466.67	742.34	1170	653.93	122.39	283.13	108.98	51.62	141.68	237.14	202.65	246.98	135.9
2	1378843_at	unknown	0	162.02	170.07	136.82	266.04	249.95	230.74	215.58	263.56	191.62	164.54	164.13	175	131.86	169.45	122.16	132.75	167.61	153.28
2	1378925_at	crem	fatty acid metabolic process, cAMP-mediated signaling, glycosphingolipid metabolic process	292.1	199.97	280.09	631.07	539.35	594.28	617.28	516.38	396.94	228.18	234.7	225.68	73.11	92.78	132.61	179.25	269.24	190.42
2	1379358_at	samd4a	0	70.86	68.03	67.84	192.59	159.92	134.02	218.36	249.56	152.29	108.41	90.07	60.04	56.81	134.35	95.07	68.41	88.85	91.61
2	1380865_at	unknown	0	1324.57	1074.97	1335.26	2221.04	1874.44	2023.1	1661.13	1938.33	1239.99	195.6	1131.07	199.61	116.73	517.63	680.39	830.17	1399.68	869.15
2	1381684_at	unknown	0	13.74	10.84	14.34	31.1	34.6	39.47	29.77	38.03	17.73	9	17.77	13.69	16.29	12.83	12.43	16.55	18.69	9.34
2	1382131_at	unknown	0	142.75	195.99	126.24	227.67	286.44	279.6	293.03	272.3	271.36	238.55	274.7	208.08	115.59	197.98	156.16	189.99	206.3	204.41
2	1382270_at	tmem106b	biological process	387.31	389.24	327.8	406.92	332.65	318.78	412.96	431.83	403.43	249.64	306.56	224.04	316.77	295.5	290.36	259.44	306.58	244.45
2	1382372_at	ahr	response to stress, cell cycle, transcription from RNA polymerase II promoter	681.73	425.4	785.38	1035.58	773.67	973.13	955.98	825.83	1153.05	347.08	293.57	352.95	173.94	472.26	638.89	515.53	548.85	367.74
2	1382910_at	unknown	0	25.01	35.96	34.86	73.49	70.21	67.29	65.22	59.42	55.68	62.64	45.43	38.23	52.53	51.79	59.14	36.12	39.05	48.99
2	1383357_a_at	rell1	0	206.98	212.65	427.11	1421	1120.92	1720.81	1127.3	1570.85	653.94	222.1	392.36	246.19	147.88	209.32	333.37	206.18	411.36	149.19
2	1384728_at	foxn3	regulation of transcription	485.41	449.73	413.61	626.01	513	544.28	494.55	552.2	519.83	242.16	406.71	219.13	187.78	282.52	301.27	323.74	442.52	320.51
2	1385393_at	ppargc1a	positive regulation of transcription, respiratory electron transport chain, positive regulation of transcription from RNA polymerase II promoter	60.39	100.91	109.9	280.16	468.51	358.74	454.32	584.11	357.27	80.42	186.79	35.25	71.39	97.01	75.52	124.51	72.22	66.54
2	1390898_at	unknown	0	46.01	31.43	49.94	75.8	96.1	74.34	77.21	73.67	59.34	54.53	47.48	44.06	50.69	43.37	49.46	40.52	31.26	26.61
2	1391215_at	unknown	0	18.24	28.88	14.89	176.58	171.65	124.32	28.37	49.86	20.94	33.95	41.43	21.97	7.8	62.02	18.28	31.08	58.13	19.91
2	1391418_at	unknown		123.03	142.51	125.33	159.89	158.59	198.95	160.78	187.8	151.65	109.2	135.34	92.71	112.18	114.27	106.36	102.88	91.86	107.44
2	1391691_at	unknown	0	23.27	25.2	27.19	28.99	33.36	30.13	49.81	43.83	39.87	29.74	19.74	28.26	25.18	23.67	26.39	19.25	19.95	19.96
2	1393218_at	rgd1304878	0	994.8	1193.06	1137.45	1294.97	1247.46	1108.77	1176.79	1190.88	1209.74	889.11	754.11	725.66	1128.53	852.1	1027.91	781.27	919.63	826.42
2	1393743_at	unknown	0	168.03	212.09	228.53	624.19	701.93	574.85	663.8	812.47	520.58	155.28	301.59	99.35	132.86	171.41	214.02	152.33	116.38	97.1
2	1393898_at	unknown	0	35.27	30.4	34	161.63	132.93	118.88	121.94	173.8	94.56	70.81	118.46	36.76	71.48	67.17	28.52	25.75	28.54	20.28
2	1394475_at	unknown	0	100.21	85.6	67.36	179.91	128.34	198.95	178.74	208.29	253.04	58.84	121.7	96.22	38.75	86.67	59.01	110.39	124.91	106.67
2	1394729_at	unknown	0	114.49	187.48	89.39	253.63	316.13	288.06	176.56	213.81	110.86	125.63	144.97	151.86	84.93	128.64	99.51	159.35	169.3	122.66
2	1395518_at	unknown	0	37.4	60.18	92.08	266.24	323.68	292.95	355.01	418.07	198.95	65.34	157.41	34.78	45.03	70.16	57.2	74.46	30.79	23.31
2	1395814_at	unknown	0	65.39	49.67	35.25	156.66	155.63	172.15	163.56	178.18	115.6	108.88	146.67	88.99	60.19	56.2	45.43	66.3	86.52	63.94
2	1396910_at	unknown	0	53.28	58.93	63.52	87.9	123.49	108.22	117.02	115.33	78.38	76.93	64.68	50.94	53.79	50.81	62.42	46.3	61.91	29.18
2	1397225_at	unknown	0	382.75	737.42	162.23	1635.14	2123.94	1834.68	1441.78	1904.47	1601.68	1195.67	1505.9	990.52	275.14	468.75	708.47	285.14	196.59	263.93
2	1397890_at	rgd1564053	signal transduction	10.02	14.16	10.94	26.65	22.42	27.78	18.68	18.1	24.12	14.79	21.48	17.57	13.38	9.15	17.88	11.83	10.02	13.3
2	1397944_at	unknown	0	501.3	634.92	400.78	1283.41	1083.62	923.41	884.15	1066.66	741.77	502.59	859.55	580.62	483.77	365.11	376.66	432.04	633.6	448.76
3	1367452_at	sumo2	protein sumoylation, cellular protein localization, negative regulation of transcription	738.73	692.27	681.68	845.41	845.42	873.24	773.7	903.95	819.17	947.76	976.97	1000.71	914.31	899.02	763.63	805.18	811.85	762.58
3	1367480_at	eif4a3	regulation of translation, rRNA processing, nuclear-transcribed mRNA catabolic process, nonsense-mediated decay	493.77	419.68	378.05	639.42	629.98	547.86	615.55	580.57	642.71	701.02	717.54	666.66	587.13	581.91	471.11	578.11	586.79	570.81
3	1367573_at	rps6	T cell proliferation involved in immune response, oogenesis stage, translation, rRNA processing	3511.66	3006.84	3111.4	3960.57	3704.17	3676.42	3821.64	3934.9	3930.03	4667.07	4957.66	4599.9	4935.49	4744.05	3727.47	3688.2	3809.93	3315.67
3	1367637_a_at	ppp1cc	protein dephosphorylation, regulation of nucleocytoplasmic transport	612.51	726.46	588.8	819.15	722.6	729.24	694.4	690.47	749.17	1013.59	894.69	982.25	763.81	760.49	648.02	651.62	699.77	607.96
3	1367657_at	btg1	response to peptide hormone stimulus, positive regulation of endothelial cell differentiation, positive regulation of angiogenesis	1491.88	1740.94	1691.75	1579.68	1793.46	2217.22	2027.01	2181.74	1643.23	2509.47	2380.04	2629.89	1351.53	1340.32	1488.01	1703.88	1496.46	1206.6
3	1367693_at	ywhah	positive regulation of transcription, signal transduction, intracellular protein transport	615.72	804.2	666.66	766.15	855.64	903.7	915.76	1052.16	886.22	1233.28	1221.82	1177.53	754.79	1027	767.65	804.89	1015.51	936.89
3	1368030_at	gnai3	negative regulation of synaptic transmission, inhibition of adenylate cyclase activity by G-protein signaling pathway, G-protein coupled receptor protein signaling pathway	452.51	373.79	442.86	489.04	444	453.44	357.6	384.01	439.48	616.71	578.52	569.46	528.07	500.42	441.84	365.94	380.9	310.24
3	1370224_at	stat3	positive regulation of transcription, response to peptide hormone stimulus, JAK-STAT cascade, response to stimulus	661.85	651.93	936.04	562.07	729.94	658.75	1014.87	849.87	885.5	2553.61	1454.09	2231.82	1156.73	863.3	661.44	655.7	604.23	521.32
3	1370899_at	sfpq	alternative nuclear mRNA splicing, via spliceosome	195.95	202.69	169.65	262.28	228.44	233.41	332.16	286.34	261.92	439.37	418.53	365.22	379.01	276.61	227.23	228.37	240.63	239.61
3	1371208_at	nupl1	nucleocytoplasmic transport, transmembrane transport, mRNA transport	18.72	19.85	25.85	35.21	33.01	35.53	34.06	46.2	30.11	67.33	56.1	48.92	51.54	41.17	42.33	31.4	30.02	35.63
3	1371891_at	rgd1308430	0	78.65	76.51	74.21	104.74	95.96	94.35	77.03	76.43	91.13	165.19	126.01	128.63	108.42	81.8	66.64	84.42	80.74	73.55
3	1372717_at	bi296012	0	376.73	416.37	309.73	437.75	403.64	427.51	360	448.37	429.9	650.39	545.09	649.12	451.54	477.24	419.82	380.17	294.1	280.32
3	1372815_at	magoh	nuclear-transcribed mRNA catabolic process, nonsense-mediated decay, regulation of translation, mRNA transport	302.48	241.7	249.05	374.44	381.79	344.6	478.65	462.03	412.06	537.96	559.26	493.3	485.71	380.54	357.91	374	354.61	278.9
3	1373184_at	csgalnact2	chondroitin sulfate proteoglycan biosynthetic process, proteoglycan biosynthetic process, dermatan sulfate proteoglycan biosynthetic process	66.19	74.17	55.8	84.69	85.02	67.63	103.72	68.21	96.48	166.12	124.69	151.47	87.15	58.29	76.1	70.42	47.63	58.49
3	1373688_at	loc498145	0	20.24	18.33	14.15	27.72	22.66	15.77	10.13	16.14	28.38	41.06	46.08	42.52	17.56	18	18.55	14.53	11.96	23.13
3	1374468_at	myd88	anti-apoptosis, JNK cascade, positive regulation of IL-6 production, Toll signaling pathway	55.04	70.83	71.53	104.31	64.02	80.13	91.58	85.38	72.02	169.17	127.55	132.05	82.56	93.54	76.43	72.7	64.06	61.58
3	1374563_at	bi301280	0	31.7	38.23	31.61	47.3	34.59	28.26	44.79	63.58	40.25	86.96	119.38	70.8	55.92	35.25	35.47	25.19	34.63	24.16
3	1375414_at	taf9	transcription initiation from RNA polymerase II promoter, transcription initiation, positive regulation of response to cytokine stimulus	459.38	559.15	572.3	669.48	772.8	595.24	811.24	797.95	755.35	1054.89	1042.92	1015.82	943.19	883.34	659.01	592.96	634.53	699.47
3	1375548_at	rgd1310351	0	250.76	205.24	182.02	283.47	250.87	252.6	259.55	278.7	259.48	384.99	330	333.95	228.97	264.88	214.34	211.16	261.96	227.64
3	1375943_at	cp110	centriole replication, regulation of cytokinesis, centrosome duplication	21.8	30.54	28.84	24.36	22.93	37.7	47.1	41.16	43.09	67.68	66.99	49.85	34.15	26.7	30.62	34.05	30.07	37.39
3	1376454_at	nek9	protein phosphorylation	64.81	67.78	57.92	60.1	82.66	88.58	122.68	87.9	101.55	134.54	135.95	109.79	68.12	81.84	85.37	86.55	73.93	76.57
3	1377937_at	mrps14	translation	161.3	164.79	133.13	220.56	179.58	229.69	204.29	186.27	223.73	310.99	269.64	297.27	204.26	218.86	190.08	197.72	191.77	231.2
3	1386897_at	prmt1	peptidyl-arginine methylation, peptidyl-arginine omega-N-methylation	278.75	307.74	264.02	520.42	431.48	379.1	403.92	475.1	436.83	631.32	670.14	636.53	528.01	371.44	318.13	305.33	405.32	362.79
3	1387830_at	crp	acute phase response, complement activation, negative regulation of lipid storage	5056.04	4694.44	4655.13	5769.46	5325.91	5596.73	5365.08	5608.56	5590.91	6282.89	6442.22	6171	5058.32	5348.67	4966.44	5190.41	5677.59	4783.52
3	1388310_at	eif1	translation initiation factor activity	2184.06	2364.84	2167.94	2430.58	2484.28	2660.92	2642.82	2523.37	2526.89	2895.56	3074.97	2935.43	2677.89	2598.28	2301.52	2346.51	2564.47	2459.43
3	1388353_at	pa2g4	negative regulation of transcription, cellular process	212.34	207.94	135.26	207.09	342.78	283.03	325.02	306.3	343.44	535.29	466.18	470.91	418.1	386.08	252.25	216.46	352.94	267.88
3	1388424_at	eif3j	translation	511.31	509.41	376.54	832.33	556.55	620.3	735.74	769.34	684.48	1154.66	989.58	1052.07	672.82	764.11	610.03	598.58	630.23	492.81
3	1388864_at	ddx54	RNA metabolic process, RNA processing	249.96	344.39	264.54	442.29	437.01	432.15	410.12	395.84	469.27	573.64	561.47	488.95	489.31	401.21	339.8	391.66	441.82	419.54
3	1389021_at	asnsd1	asparagine biosynthetic process	208.53	179.48	180.49	275.21	185.29	213.29	248.15	259.91	231.18	436.52	382.7	400.45	315.51	276.42	220.5	217.73	231.25	155.4
3	1389122_at	ctps	0	31.08	43.68	22.31	83.12	84.99	81.41	129.55	132.07	60.85	195.37	168.06	160.06	137.13	124.51	80.93	50.34	73.32	40.07
3	1390171_at	fam76a	0	169.15	136.32	158.38	207.88	132.45	127.37	175.81	117.67	164.78	305.58	313.15	378.84	187.25	209.03	130.04	119.47	152.48	112.54
3	1390692_at	ctps	pyrimidine nulceotide biosynthetic process, CTP biosynthetic process	207.44	187.35	139.86	547.73	398.48	395.07	471.41	548.11	452.51	831.83	684.49	751.14	687.4	606.55	361.14	285.28	410.27	355.39
3	1398898_at	ensa	response to glucose stimulus	247.38	301.9	290.62	323.64	408.67	398.69	356.82	359.39	365.26	540.38	500.17	446.13	271.63	312.78	281.46	320.76	323.32	415.38
3	1399069_at	ai234008	0	265.51	250.61	248.17	295.53	298.39	257.22	349.23	321.56	283.9	427.21	364.73	345.53	249.47	258.57	229.66	295.87	283.02	327.78
3	1377627_at	utp20	rRNA processing	161.49	103	107.23	252.75	127.58	115.01	282.45	187.67	208.32	477.93	494.38	321.07	274.36	128.38	200.87	154.28	130.65	147.36
3	1377671_at	csf2rb1	response to LPS	64.84	64.78	87.28	90.06	92.42	69.34	143.17	105.56	76.98	261.03	184.21	234.45	170.73	110.46	66.94	62.62	68.32	46.14
3	1373517_at	chuk	response to drug, response to LPS, response to amino acid, response to toxin, response to hydroperoxide	15.46	13.54	15.13	17.04	32.45	19.71	40.3	33.21	34.34	153.19	91.05	96.42	31.72	81.88	29.25	16.37	19.69	25.69
3	1385214_at	ddx3x	nucleic acid binding, helicase activity, nucleotide binding	21.58	29.43	29.91	28.45	23.82	20.66	33.69	32.05	43.74	43.19	47.83	39.19	30.45	26.99	26.83	24.46	25.08	23.92
3	1380611_at	fkbp5	protein folding	85.1	37.49	47.84	38.47	89.87	71.04	97.34	121.42	125.59	194.38	187.7	201.59	124.86	177.16	71.65	73.33	41.61	39.48
3	1384965_at	slk	protein autophosphorylation, nucleotide-excision repair, apoptosis	67.47	69.39	55.44	55.09	57.73	58.04	66.9	71.07	55.87	81.73	87.39	88.41	82.28	81.17	56.14	49.21	46.94	37.54
3	1385804_x_at	wdr36	biological process	357.25	383.27	316.6	664.06	492.86	560.63	499.18	602.38	595.37	981.13	793.7	868.22	611.57	760.27	663.5	519.65	465.46	419.05
3	1390785_at	ubxd4	0	171.38	195.39	188.82	264.26	239.2	231.46	242.72	271.9	276.58	396.8	351.53	347.22	304.09	243.11	192.06	216.07	221.94	161.86
3	1390788_a_at	wdr36	biological process	585.35	489.96	468.64	930.01	725.53	794.08	738.02	875.15	788.29	1252.14	1084.12	1214.56	839	1133.94	974.84	811.16	731.13	603.94
3	1390987_at	unknown	0	75.83	44.2	65.08	54.09	64.66	53.6	155.73	62.6	91.07	378	178.11	257.51	47.96	51.23	50.96	94.37	49.99	72.82
3	1392475_at	atf6	0	627.74	679.61	474.23	590.19	670.15	728.6	811.43	674.75	773.14	1241.63	1065.79	1151.37	878.17	858.73	720.48	615.86	476.02	688.81
3	1392663_at	rgd1305500	0	44.47	49.55	43.63	45.03	49.11	55.44	63.03	50.27	58.15	72.53	65.76	70.74	47.82	52.98	50.92	49.04	47.87	43.73
3	1392961_at	mobkl1b	hippo signaling cascade	184.14	169.77	177.25	127.17	125.91	151.79	185.68	122.84	169.71	259.62	200.91	248.02	148.88	149.31	133.32	147.15	156.78	135.4
3	1394440_at	tnpo1	protein binding	92.35	88.29	103.51	122.85	115.13	119.75	155.4	135.77	117.41	188.4	177.01	158.39	95	127.6	99.04	87.2	112.95	97.31
3	1394867_at	unknown	rRNA processing, translation, ribosomal large subunit biogenesis	67.25	63.93	65.89	130.21	116.86	94.7	101.73	136.07	105.48	231.21	192.03	183.13	158.81	138.3	105.48	100.34	148.23	81.57
3	1395199_at	eif3j	translation	383.12	400.67	340.06	487.28	486.91	512.03	546.76	580.2	546.7	642.65	628.63	651.74	600.5	548.59	492.4	458.83	503.62	414.44
3	1395759_at	unknown	serine-type endopeptidase activity, peptidase activity	140.22	178.25	130.85	116.25	141.52	144.59	174.31	152.36	185.15	240.83	219.35	239.34	151.22	142.27	142.59	125.79	120.19	173.08
3	1397556_at	nat13	metabolic process	872.54	754.29	708.75	1071.32	1010.24	985.76	911.67	1124.38	960.15	1297.25	1241.7	1459.3	1221.13	1263.91	989.21	934.53	1002.51	869.44
4	1367826_at	nfe2l2	regulation of transcription, positive regulation of transcription, regulation of transcription	462.98	372.42	349.89	315.37	195.65	205.99	154.49	145.08	193.58	234.95	205.37	197.98	328.09	276.19	280.55	386.03	590.26	518.9
4	1367966_at	dpp3	proteolysis	913.71	846.39	923.3	815.27	741.75	764.39	650.45	698.55	758.59	658.95	741.16	781.92	1149.79	991.91	900.29	950.32	853.68	891.06
4	1368522_at	timeless	circadian rhythm, multicellular organismal development, response to DNA damage stimulus	74.76	36.56	60.35	26.61	30.61	38.17	28.73	29.69	39.14	19.11	29.29	23.67	86.74	128.06	96.66	63.38	57.33	98.32
4	1368794_at	haao	quinolinate metabolic process, pyridine nucleotide biosynthetic process, neuron homeostasis, response to cadmium	1312.5	1064.59	1209.71	1112.98	887.74	1002.21	758.23	845.35	987.88	424.61	822.68	571.7	1128.24	1156.94	999.7	1085.4	1059.07	1084.34
4	1369176_at	slc36a1	neutral amino acid transport, amino acid transport, proton transport	53.34	49.85	61.29	42.62	44.45	41.09	37.93	31.73	38.59	40.63	42.94	42.91	46.14	48.99	51.68	50.71	58.24	51.29
4	1370506_at	coq7	cellular response to oxidative stress, ubiquinone biosynthetic process, protein metabolic process	186.05	163.22	181.19	138.26	144.26	118.52	154.09	137.81	151.28	159.52	175.24	153.75	209.23	238.85	186.72	198.67	172.16	181.54
4	1370553_at	stx2	vesicle targeting, cytokinesis, vesicle fusion	130.66	95.62	84.77	60.75	53.91	33.14	28.97	35.96	45.94	37.46	32.37	44.25	88.8	64.73	70.06	91.03	88.26	86.75
4	1370656_a_at	homer1	response to stress, circadian rhythm, response to cocaine	336.32	251.78	304.46	274.96	284.65	322.38	233.23	197.84	201.75	168.88	168.25	274.82	370.6	481.75	452.43	306.67	353.19	264.17
4	1370910_at	rfc2	DNA replication, biological process, nucleotide-excision repair	128.13	116.37	108.51	81.62	142.22	106.06	71.49	79.15	86.19	59.65	78.62	74.53	141.84	195.12	149.15	129.88	168.13	169.92
4	1370932_at	lrp4	negative regulation of Wnt receptor signaling pathway, synaptic growth at neuromuscular junction, odontogenesis of dentine-containing tooth	339.82	358.46	296.47	206.72	238.67	196.68	173.8	166.88	200.83	207.71	179.47	230.87	396.18	322.98	280.08	387.26	292.41	278.88
4	1370997_at	homer1	response to stress, circadian rhythm, response to cocaine	65.29	72.88	46.76	49.5	78.88	55.29	25.03	53.61	35.65	64.19	55.19	63.64	96.62	92.78	120.6	73.54	73.45	75.31
4	1371203_at	prkci	response to peptide hormone stimulus, anti-apoptosis, Golgi vesicle budding	686.2	573.86	520.8	397.71	528.4	482.19	430.07	440.71	467.94	473.84	430.75	367.79	740.39	674.44	649.87	652.54	760.27	623.84
4	1372041_at	dlgh3	protein domain specific binding, iontropic glutamate receptor binding, protein C-terminal binding	213.22	253.68	174.59	107.22	155.74	106.75	47.27	99.2	112.04	93.72	81.32	120.33	213.51	179.49	191.92	198.76	196.73	214.46
4	1372069_at	ankrd15	negative regulation of actin filament polymerization	176.85	103.19	185.72	75.08	49.94	60.09	28.35	44.16	50.88	32.3	27.89	48.73	91.84	95.76	102.62	87.78	101.41	121.67
4	1372328_at	klc4	microtubule motor activity, protein binding, binding	193.72	205.58	178.09	135.28	144.22	175.43	106.92	147.96	184.72	85.54	137.09	165.72	194.9	215.68	183.36	310.48	296.83	397.13
4	1372450_at	aw916609	0	330.02	279.46	264.67	202.39	185.39	185.07	135.63	147.04	231.17	158.4	189.66	180.88	240.01	239.73	222.4	263.3	244.08	277.33
4	1372770_at	calm1	muscle contraction, response to calcium ion	701.76	543.37	815.93	545.32	568.22	462.54	549.16	448.41	353.14	290.74	382.4	380.36	698.12	756.04	764.16	721.23	564.25	654.56
4	1373167_at	lrrc20	protein binding	85.78	68.23	70.69	53.46	43.08	51.74	38.36	35.03	49.2	48.4	32.46	50.45	93.33	86.69	81.57	64.11	69.08	62.88
4	1373236_at	ppcdc	catalytic activity	180.85	190.77	144.55	115.5	120.85	83.75	44.14	82.79	98.02	103.72	107.37	94.15	171.12	164.69	159.96	206.34	150.63	221.07
4	1373241_at	mrpl49	translation	568.66	599.52	472.36	423.91	433.93	436.07	389.14	445.59	664.21	615.74	722.04	624.86	1055.27	931.62	716.12	761.17	730.83	796.85
4	1373253_at	acbd4	binding, acyl-CoA binding	520.57	807.49	597.15	496.28	493.37	584.29	228.47	396.49	397.61	240.35	182.6	296	651.02	669.34	653.01	843.6	702.58	646.14
4	1374076_at	rfwd3	response to ionizing radiation, mitotic cell cycle checkpoint, protein ubiquitination	88.71	91.05	79.72	66.01	68.47	54	33.87	50.24	79.59	101	52.73	81.6	106.43	117.82	111.05	116.68	135.76	164.15
4	1374308_at	sec14l2	regulation of transcription, positive regulation of cholesterol biosynthetic process	2435.32	2697.31	1863.69	2714.94	1865.85	1797.81	1572.13	1581.84	1950.78	637.16	1353.7	825.3	2534.48	2578.22	2447.69	2031.02	2346.19	2388.04
4	1374421_at	baz1b	chromatin remodeling, chromatin assembly or disassembly, heart morphogenesis	228.98	226.39	210.24	191.82	166.68	135.51	121.29	100.38	160.23	229.12	197.89	224.52	280.92	296.72	267.83	218.11	289.43	271.58
4	1374637_at	tmco6	intracellular protein transport, protein import into nucleus	119.88	109.4	108.72	94.14	94.68	92.56	60.48	71.08	80.42	91.92	63.64	96.13	140.45	122.6	122.79	140.53	110.44	112.59
4	1374657_at	anks4b	0	1476.37	1529.29	1141.77	897.74	706.23	391.29	160.37	238.56	497.6	650.29	340.13	857.06	1470.32	973.29	1089.87	1200.99	1499.27	1300.45
4	1375621_at	sfxn5	0	198.87	188.16	179.3	142.8	125.76	73.34	66.19	68.75	102.62	69.44	58.74	86.99	151.08	231.53	195.29	189.02	199.28	161
4	1376421_at	nr1i3	transmembrane transport, protein transport, anion transport	135.67	115.74	146.75	123.24	74.69	91.24	80.77	65.61	84.55	91.33	80.76	85.2	318.3	268.8	170.97	116.38	132.48	116.44
4	1377009_at	bi274233	0	233.67	188.89	249.75	208.2	206.17	185.66	127.37	158.03	157.45	139	140.76	133.9	263.05	216.89	236.77	224.02	198.68	205.23
4	1377072_at	be115516	0	550.56	536.17	325.31	242.7	299.81	250.68	78.95	246.86	185.51	156.94	162.96	268.56	465.17	400.26	567.52	396.11	566.63	626.4
4	1380262_at	sgk2	protein phosphorylation	338.49	378.82	425.95	169.77	172.28	104.52	92.12	153.09	99.56	58.82	210.55	64.54	680.22	319.25	362.86	496.56	627.5	687.15
4	1380568_a_at	ddb2	synaptic transmission, lysosome organization, dephosphorylation	171.49	141.3	137.22	112.41	97.74	105.57	51.84	63.75	84.18	87.61	78.97	101.31	162.92	167.63	141.66	127.42	171.3	186.3
4	1384166_a_at	aw522260	0	53.98	57.27	62.16	60.81	42.43	50.38	27.86	31.18	38.68	35.09	38.69	36.82	53.73	54.27	57.81	58.77	45.28	44.03
4	1385473_x_at	tomm40b	transmembrane transport, protein transport, anion transport	39.9	27.5	64.21	41.05	25	44.46	39.14	40.73	48.66	32.41	37.05	23.21	88.4	108.19	84.87	49.86	38	42.71
4	1387062_a_at	chek1	cellular response to caffeine, DNA replication, response to DNA damage stimulus	307.59	301.55	282.11	159.45	251.65	140.14	201.32	120.09	295.78	247.58	220.7	237.75	395.78	473.77	331	455.49	475.97	460.14
4	1387129_at	xrcc1	single strand break repair, base-excision repair, response to drug	81.77	59.84	56.37	64.39	47.98	47.12	35.76	31.01	42.78	25.2	43.34	30.76	77.81	79.92	69.39	62.51	63.89	69.7
4	1387190_at	dgka	activation of protein kinase C activity by G-protein coupled receptor protein signaling pathway, phosphorylation, intracellular signaling pathway	398.16	327.31	345.75	255.27	246.45	269.25	187.82	165.98	259.55	190.13	203.28	181.16	304.67	375.63	286.02	265.22	303.33	281.75
4	1387427_at	rad50	telomere maintenance via telomerase, regulation of mitotic recombination, protein heterooligomerization	127.02	154.23	109.54	95.33	91.04	94.28	50.42	72.43	68.38	105.39	86.42	80.46	115.68	133.82	122.23	132.29	142.32	131.44
4	1388048_a_at	inpp4b	biological process	48.82	36.22	53.57	25.16	24.91	30.1	22.48	19.97	21.01	21.07	16.94	24.74	53.72	43.93	39.46	30.05	36.45	31.98
4	1388487_at	add1	positive regulation of protein binding, actin filament bundle assembly, cytoskeleton organization	332.33	332.09	372.49	292.36	282.87	311.77	237.1	272.83	238.26	212.87	206.16	230.51	345.89	439.54	451.54	315.26	298.4	306.51
4	1388751_at	rbm24	nucleic acid binding, nucleotide binding	776.65	680.96	676.14	732.34	519.08	586.69	392.39	472.24	495.8	498.3	434.47	482.28	680.82	731.5	703.86	672.59	589.49	565.52
4	1388993_at	rnf34	apoptosis	119.93	180.1	123.23	99.38	127.32	105.68	65.91	77.21	82.59	132.56	114.32	141	114.66	137.23	126.4	183.21	165.52	214.62
4	1389084_at	ai177159	0	113.99	105.22	87.46	54.72	39.55	27.61	38.39	29.73	55.77	52.71	38.09	30.06	79.94	63.86	75.09	45.45	66.14	90.78
4	1389365_at	loc690000	0	323.88	391.15	288.87	149.78	168.92	168.52	69.79	111.55	202.82	211.43	162.67	261.78	393.85	309.92	285.64	339.43	310.29	399.42
4	1389374_at	kifc3	Golgi organization, zonula adherens maintenance, microtubule-based process	96.77	102.82	100.39	74.13	70.74	45.78	30.27	59.32	37.32	67.3	59.52	55.21	99.55	79.41	84.17	143.24	89.4	128.36
4	1389561_at	tmem218		313.43	414.75	397.03	268.5	272.08	197.99	144.38	159.6	156.26	105.95	133.29	172.14	305.22	449.21	362.66	344.2	269.03	365
4	1394117_at	acp2	synaptic transmission, lysosome organization, dephosphorylation	133.19	93.37	112.65	108.5	87.79	86	54.3	61.7	64.92	74.35	62.15	85.67	136.89	145.27	115.68	111.91	135.67	122.7
4	1381933_at	rfc5	DNA replication, biological process, nucleotide-excision repair	266.51	311.57	234.63	244.59	259.4	251.45	184.16	227.08	213.11	200.15	167.78	234.36	267.94	293.36	310.39	336.26	301.1	314.23
4	1377638_at	unknown	protein binding	283.76	265.78	239.32	233.43	181.11	194.7	164.53	138.27	181.38	261.56	211.14	221.19	228.61	239.93	218.09	339.18	318.21	268.81
4	1377673_at	loc500715	protein binding	128.36	119.33	136.16	94.28	85.25	88.95	65.08	84.19	81.73	48.75	72.65	50.27	113.25	127.75	111.49	154.95	133.27	126.13
4	1377702_at	p2ry5	G-protein coupled receptor activity, purinergic nucleotide receptor activity, receptor activity	464.5	524.36	324.78	208.78	140.59	130.62	96.66	68.56	175.95	255.12	228.38	224.79	231.79	236.62	328.19	329.68	266.85	400.01
4	1377743_at	spred1	regulation of signal transduction, multicellular organismal development, inactivation of MAPK activity	337.08	360.02	316.72	221.74	265.82	228.57	233.94	176.35	216.23	205	263.29	206.28	323.6	373.25	298.76	236.96	255.84	315.34
4	1377967_at	cdt1	regulation of S phase of mitotic cell cycle, DNA replication checkpoint, regulation of DNA dependent DNA replication initiation	41.78	16.38	46.25	39.54	40.43	59.65	30.18	38.29	53.76	43.05	59.51	27.63	172.08	248.65	137.47	22.05	78.57	115.93
4	1378567_at	tjp3	protein binding	40.88	32.48	37.22	22.04	18.62	16.52	19.5	17.01	13.82	7.68	11.18	15.1	60.77	47.88	47.45	41.19	63.77	38.21
4	1378868_at	rgd1310810	protein phosphorylation	76.77	50.81	55.78	50.59	39.42	42.25	27.13	38.17	35.39	57.54	46.35	53.39	83.48	62.07	61.31	80.86	74.99	75.61
4	1378907_at	rgd1563532	0	89.29	91.73	78.7	49.52	41.56	45.51	14.67	49.52	30.35	25.78	16.85	50.85	75.61	70.59	120.29	79.95	83.11	105.05
4	1378981_at	unknown	0	114.83	66.49	77.21	11.85	11.58	18.45	7.86	8.82	19.17	27.55	19.51	78.77	91.48	71.2	86.15	110.16	105.6	87.9
4	1379724_at	phldb2	0	136.38	121.98	112.53	76.65	64.83	92.91	31.03	62.54	54.52	38.5	43.62	64.1	130.94	120.05	141.14	115.69	103.63	84.09
4	1379833_at	lingo4	protein binding, receptor activity	259.46	217.48	199.86	112.13	134.54	82.08	58.22	77.09	48.3	34.73	37.41	86.47	148.57	160.31	250.47	244.83	217.52	176.53
4	1380449_at	unknown	0	127.63	107.72	113.51	102.49	87.46	84.03	64.14	69.13	87.12	126.49	98.73	106.9	118.54	124.43	123.35	105.27	114.36	97.58
4	1380471_at	unknown	0	96.2	111.03	99.48	90.1	68.86	83.71	68.54	73.95	80.12	58.09	59.92	54.7	116.34	126.4	105.86	93.24	66.58	109.48
4	1380574_at	unknown	0	17.63	57.33	29.15	25.84	64.49	29.47	29.31	43.66	14.79	68.12	38.75	29.54	124.15	118.8	174.08	77.49	29.39	33.78
4	1381190_at	lmo7	cell-cell adhesion	385.14	488.44	434.15	473.43	521.56	497.53	292.35	369	307.81	294.17	219.61	369.44	621.82	823.96	637.87	498.32	479.54	467.12
4	1381390_at	rgd1564833	positive regulation of Golgi to plasma membrane protein transport	92.75	66.35	85.57	54.98	51.35	53.41	34.99	54.99	50	43.22	42.51	39.4	99.43	82.07	84.06	108.3	85.16	99.05
4	1382713_at	lrig3	protein binding	47.37	44.49	29.45	12.33	19.62	10.78	13.63	9.66	17.62	24.71	21.66	15.73	47.36	30.64	45.56	26.17	22.07	28.2
4	1383083_at	banp	protein binding	67.11	66.95	61.55	28.31	64.65	43.08	28.58	34.76	40.46	68.95	45.32	66.92	79.87	65.5	74.9	90.36	132.23	91.38
4	1383211_at	unknown	0	366.41	333.64	214.74	135.35	111.6	121.2	89.02	107.66	140.5	119.24	141.32	174.19	292.45	265.29	363.71	348.77	268.17	355.94
4	1383497_at	unknown	0	521.26	543.94	647.99	436.83	385.69	332.5	323.15	302.33	362.95	393.93	240.03	332.99	568.3	504.3	584.09	435.86	418.51	386.33
4	1383687_at	unknown	0	563.15	602.68	505.13	285.65	390.23	241.97	119.22	244.58	307.87	336.97	144.41	459.58	635.77	570.47	497.1	646.12	539.01	702.24
4	1384069_at	lrp11	0	268.55	276.98	314.55	138.06	160.88	132.14	107.81	152.27	129.32	121.02	138.8	138.39	182.85	181.56	211.36	250.89	190.67	206.14
4	1384253_at	loc364558	woun healing, trophobalst giant cell differentiation, regulation of actin cytoskeleton organization	17.79	19.68	14.36	22.85	27.81	23.89	9.46	8.83	12.08	16.29	7.56	13.39	23.21	33.79	28.92	32.36	31.62	39.58
4	1384397_x_at	crb3	0	42.49	51.54	51.64	30.26	26.59	27.48	10.5	24.98	26.53	35.85	25.99	29.44	40.1	44.97	41.47	43.18	36.18	44.02
4	1384877_at	aqp11	water transport, protein homooligomerization, endosomal lumen acidification	98.73	80.89	89.6	62.68	78.98	68.41	55.02	65.74	71.88	40.88	52.72	32.9	100.5	106.23	114.01	117.15	90.31	142.63
4	1384935_at	cstf3	RNA splicing, mRNA processing	56.72	54.22	61.1	70.61	53.42	62.03	63.29	62.09	73.85	52.31	66.57	62.68	102.18	90.15	90.02	81.93	95.2	76.81
4	1391201_at	wdhd1	nucleus, nucleolus	20.05	22.06	20.51	18.97	15.73	13.29	15.04	8.09	16.09	17.1	20.66	8.26	44.28	43.63	35.77	13.27	25.57	22.19
4	1391419_at	ahdc1	DNA binding	64.16	82.04	46.29	14.94	16.82	12.87	14.03	9.05	31.54	22.13	15.04	25.29	48.19	45.42	54.82	82.77	77.8	57.9
4	1392406_at	ipp	protein binding	109.07	108.92	86.34	89.34	89.75	91.31	82.39	83.46	98.11	121.23	81.05	126.38	154.7	155.1	143.75	146.32	141.71	160.98
4	1393684_at	hells	maintenance of DNA methylation, multicellular organismal development, lymphocyte proliferation	133.43	129.96	110.24	77.59	86.29	102.1	37.38	64.41	69.21	49.23	27.32	91.16	93.58	147.05	149.22	157.11	177.42	127.21
4	1393817_at	unknown	0	38.97	37.18	40.3	34.13	19.81	24.17	10.38	14.64	34.14	29.65	23.46	39.69	66.46	95.64	65.11	69.73	54.64	73.51
4	1395390_at	unknown	0	28.29	49.78	21.69	40.82	70.57	29.38	19.3	48.86	10.99	55.14	22.73	26.04	128.97	111.64	143.96	65.71	26.12	50.95
4	1396749_at	cabp1	multicellular organismal development, regulation of synaptic plasticity	45.11	36.77	42.83	28.09	19.33	22.04	24.88	20.8	26.16	26.78	21.13	31.7	30.23	31.52	36.64	40.33	33.56	41.41
4	1397216_at	unknown	0	25.94	22.29	32.89	13.88	12.26	9.18	13.12	12.63	11.01	14.26	14.52	13.06	23.41	17.2	17.66	18.53	17.26	18.47
4	1398528_at	unknown	0	305.68	222.12	240.88	179.5	159.19	90.5	95.81	89.97	106.48	141.06	110.3	140.02	156.64	176.79	194.97	243.11	258.71	225.19

## Sheet: GC-distribution
Matched GC-content Background Selection
Bin no.	GC-ratio	# of genes	Frequency	Background
1	0.00-0.0099	0	0	0
2	0.01-0.0199	0	0	0
3	0.02-0.0299	0	0	0
4	0.03-0.0399	0	0	0
5	0.04-0.0499	0	0	0
6	0.05-0.0599	0	0	0
7	0.06-0.0699	0	0	0
8	0.07-0.0799	0	0	0
9	0.08-0.0899	0	0	0
10	0.09-0.0999	0	0	0
11	0.1-0.1099	0	0	0
12	0.11-0.1199	0	0	0
13	0.12-0.1299	0	0	0
14	0.13-0.1399	0	0	0
15	0.14-0.1499	1	0.0042735	0.000520021
16	0.15-0.1599	0	0	0
17	0.16-0.1699	0	0	0
18	0.17-0.1799	0	0	0
19	0.18-0.1899	0	0	0
20	0.19-0.1999	0	0	0
21	0.2-0.2099	0	0	0
22	0.21-0.2199	1	0.0042735	0.000312012
23	0.22-0.2299	0	0	0
24	0.23-0.2399	0	0	0
25	0.24-0.2499	0	0	0
26	0.25-0.2599	0	0	0
27	0.26-0.2699	0	0	0
28	0.27-0.2799	0	0	0
29	0.28-0.2899	0	0	0
30	0.29-0.2999	0	0	0
31	0.3-0.3099	0	0	0
32	0.31-0.3199	0	0	0
33	0.32-0.3299	0	0	0
34	0.33-0.3399	1	0.0042735	0.00436817
35	0.34-0.3499	0	0	0
36	0.35-0.3599	1	0.0042735	0.00436817
37	0.36-0.3699	1	0.0042735	0.00436817
38	0.37-0.3799	5	0.0213675	0.0222569
39	0.38-0.3899	2	0.00854701	0.00884035
40	0.39-0.3999	4	0.017094	0.0177847
41	0.4-0.4099	5	0.0213675	0.0222569
42	0.41-0.4199	7	0.0299145	0.0312012
43	0.42-0.4299	4	0.017094	0.0177847
44	0.43-0.4399	1	0.0042735	0.00436817
45	0.44-0.4499	5	0.0213675	0.0222569
46	0.45-0.4599	5	0.0213675	0.0222569
47	0.46-0.4699	11	0.0470085	0.04909
48	0.47-0.4799	11	0.0470085	0.04909
49	0.48-0.4899	12	0.0512821	0.0535621
50	0.49-0.4999	15	0.0641026	0.0668747
51	0.5-0.5099	16	0.0683761	0.0713469
52	0.51-0.5199	15	0.0641026	0.0668747
53	0.52-0.5299	10	0.042735	0.0446178
54	0.53-0.5399	17	0.0726496	0.075819
55	0.54-0.5499	11	0.0470085	0.0446178
56	0.55-0.5599	15	0.0641026	0.0668747
57	0.56-0.5699	7	0.0299145	0.0312012
58	0.57-0.5799	8	0.034188	0.0356734
59	0.58-0.5899	8	0.034188	0.0356734
60	0.59-0.5999	6	0.025641	0.0266251
61	0.6-0.6099	9	0.0384615	0.0286011
62	0.61-0.6199	3	0.0128205	0.0133125
63	0.62-0.6299	2	0.00854701	0.00884035
64	0.63-0.6399	5	0.0213675	0.0132085
65	0.64-0.6499	2	0.00854701	0.00811232
66	0.65-0.6599	3	0.0128205	0.00821633
67	0.66-0.6699	2	0.00854701	0.00686427
68	0.67-0.6799	1	0.0042735	0.00436817
69	0.68-0.6899	1	0.0042735	0.00436817
70	0.69-0.6999	1	0.0042735	0
71	0.7-0.7099	0	0	0
72	0.71-0.7199	0	0	0
73	0.72-0.7299	0	0	0
74	0.73-0.7399	0	0	0
75	0.74-0.7499	0	0	0
76	0.75-0.7599	0	0	0
77	0.76-0.7699	0	0	0
78	0.77-0.7799	0	0	0
79	0.78-0.7899	0	0	0
80	0.79-0.7999	0	0	0
81	0.80-0.8099	0	0	0
82	0.81-0.8199	0	0	0
83	0.82-0.8299	0	0	0
84	0.83-0.8399	0	0	0
85	0.84-0.8499	0	0	0
86	0.85-0.8599	0	0	0
87	0.86-0.8699	0	0	0
88	0.87-0.8799	0	0	0
89	0.88-0.8899	0	0	0
90	0.89-0.8999	0	0	0
91	0.90-0.9099	0	0	0
92	0.91-0.9199	0	0	0
93	0.92-0.9299	0	0	0
94	0.93-0.9399	0	0	0
95	0.94-0.9499	0	0	0
96	0.95-0.9599	0	0	0
97	0.96-0.9699	0	0	0
98	0.97-0.9799	0	0	0
99	0.98-0.9899	0	0	0
100	0.99-0.9999	0	0	0

## Sheet: TF significance
TF significance
No.	Cluster	TF groups	Frequency	p-value	q-value	?significance
1	1	CREB__RORA__STAT	0.7156	0.00785676	0.0616059	yes
2	1	CREB__RORA__RXRF	0.7798	0.0115787	0.0616059	yes
3	1	PARF__RORA	0.7248	0.0191219	0.0753288	yes
4	1	FKHD__PARF__RXRF	0.7798	0.0376955	0.0877245	yes
5	1	RORA__RXRF__STAT	0.7156	0.0409289	0.0877245	yes
6	1	CREB__FKHD__RORA	0.7064	0.0473151	0.0877245	yes
7	1	FKHD__RORA__RXRF	0.7339	0.0541022	0.0883723
8	1	EBOX__STAT	0.7339	0.0846483	0.1229
9	1	CREB__PARF__RXRF	0.7798	0.0883933	0.1229
10	1	CREB__FKHD__STAT	0.7523	0.163047	0.164911
11	1	FKHD__RXRF__STAT	0.7798	0.168308	0.164911
12	1	PARF__STAT	0.7523	0.171943	0.164911
13	1	EBOX__FKHD	0.7339	0.173421	0.164911
14	1	AHRR__RXRF	0.7064	0.179127	0.164911
15	1	CREB__RXRF__STAT	0.789	0.188379	0.164911
16	1	CREB__FKHD__PARF	0.7339	0.217931	0.183968
17	1	CREB__EBOX__RXRF	0.7064	0.320588	0.245634
18	1	CREB__FKHD__RXRF	0.7706	0.594886	0.351523
19	1	KLFS__RXRF	0.7798	0.999971	0.463458
20	1	CREB__KLFS	0.7156	0.999999	0.463458
1	2	AHRR__CREB__STAT	0.75	0.00766928	0.0616059	yes
2	2	AHRR__CREB__EBOX	0.75	0.0079026	0.0616059	yes
3	2	AHRR__CREB__KLFS__RXRF	0.7857	0.013032	0.0616059	yes
4	2	EBOX__HIFF	0.7143	0.0303377	0.0877245	yes
5	2	AHRR__RXRF__STAT	0.7143	0.0326661	0.0877245	yes
6	2	AHRR__KLFS__STAT	0.7143	0.0482485	0.0877245	yes
7	2	CREB__HIFF__KLFS	0.7143	0.0560824	0.0883723
8	2	HIFF__RXRF	0.7143	0.100848	0.132426
9	2	CREB__FKHD__RXRF__STAT	0.7143	0.326476	0.245634
10	2	CREB__FKHD__PARF	0.75	0.342943	0.245634
11	2	FKHD__PARF__RXRF	0.75	0.360276	0.250459
12	2	CREB__EBOX__RXRF	0.7143	0.438781	0.277254
13	2	CREB__PARF__RXRF	0.75	0.445739	0.277254
14	2	EBOX__FKHD	0.7143	0.470946	0.285422
15	2	CREB__KLFS__STAT	0.7143	0.758591	0.416984
16	2	FKHD__KLFS	0.7857	0.897375	0.461102
1	3	CREB__EBOX__RXRF__STAT	0.7	0.0428237	0.0877245	yes
2	3	AHRR__CREB__RXRF	0.7	0.109772	0.136558
3	3	EBOX__FKHD__RXRF	0.725	0.164933	0.164911
4	3	CREB__EBOX__FKHD	0.7	0.185867	0.164911
5	3	CREB__PARF__STAT	0.7	0.313054	0.245634
6	3	CREB__FKHD__STAT	0.75	0.333224	0.245634
7	3	CREB__FKHD__PARF	0.725	0.413051	0.277254
8	3	CREB__FKHD__RXRF	0.8	0.437294	0.277254
9	3	FKHD__RXRF__STAT	0.725	0.634799	0.36596
10	3	CREB__PARF__RXRF	0.7	0.673234	0.378876
11	3	EBOX__KLFS	0.725	0.785782	0.422114
12	3	RORA__RXRF	0.7	0.812906	0.426981
13	3	KLFS__STAT	0.7	0.990075	0.463458
14	3	CREB__KLFS	0.7	0.99934	0.463458
15	3	KLFS__RXRF	0.7	0.999943	0.463458
1	4	CREB__RORA	0.7288	0.454459	n/a
2	4	CREB__EBOX	0.7288	0.574359	n/a
3	4	PARF__RXRF	0.7627	0.659654	n/a
4	4	RXRF__STAT	0.8136	0.700041	n/a
5	4	FKHD__PARF	0.7288	0.716712	n/a
6	4	RORA__RXRF	0.7119	0.787832	n/a
7	4	EBOX__RXRF	0.7119	0.801296	n/a
8	4	CREB__FKHD__RXRF	0.7119	0.903412	n/a
9	4	CREB__STAT	0.7288	0.931501	n/a
10	4	KLFS__RXRF	0.7288	0.999975	n/a

## Sheet: TF family names
TF annotation
No.	TF Family	TF Family Name	Binding Domains	TF Members
1	AHRR	AHR-arnt heterodimers and AHR-related factors	bHLH-PAS	AHR	ARNT	NPAS4	SIM1	SIM2
2	CREB	cAMP-responsive element binding proteins	bZIP	ATF1	ATF2	ATF3	ATF4	ATF5	ATF6	ATF6B	ATF7	CREB1	CREB3	CREB3L1	CREB3L2	CREB3L3	CREB3L4	CREB5	CREBL2	CREM	JUN	NFIL3	XBP1
3	EBOX	E-box binding factors	bHLH-ZIP, bZIP	ATF6	ATF6B	MAX	MGA	MLX	MLXIPL	MNT	MXI1	MYC	MYCL1	MYCL2	MYCN	TCF4	TCFL5	USF1	USF2
4	FKHD	Fork head domain factors	fork head domain (winged helix)	FOXA1	FOXA2	FOXA3	FOXB1	FOXB2	FOXC1	FOXC2	FOXD1	FOXD2	FOXD3	FOXD4	FOXD4L1	FOXD4L4	FOXE1	FOXE3	FOXF1	FOXF2	FOXG1	FOXI1	FOXJ1	FOXJ2	FOXJ3	FOXK1	FOXK2	FOXL1	FOXL2	FOXM1	FOXN2	FOXN3	FOXO1	FOXO3	FOXP1	FOXP2	FOXP3	FOXP4	FOXQ1	FOXS1
5	CLOCK:BMAL1/HIFF	Hypoxia inducible factor, bHLH/PAS protein family	bHLH-PAS	ARNT	ARNT2	ARNTL	ARNTL2	CLOCK	EPAS1	HIF1A	HIF3A	NPAS1	NPAS2
6	KLFS	Krueppel like transcription factors	C2H2 zinc finger domain	KLF1	KLF12	KLF13	KLF15	KLF2	KLF3	KLF4	KLF6	KLF7	KLF8	KLF9
7	PARF	PAR/bZIP family	PAR-bZIP	DBP	HLF	TEF	VBP1
8	RORA	v-ERB and RAR-related orphan receptor alpha	C4 zinc finger domain	NR1D1	NR1D2	RORA	RORB	RORC
9	RXRF	RXR heterodimer binding sites	C4 zinc finger domain	NR1H2	NR1H3	NR1I2	NR1I3	RARA	RARB	RARG	RXRA	RXRB	RXRG	THRA	THRB	VDR
10	STAT	Signal transducer and activator of transcription	STAT domain	STAT1	STAT2	STAT3	STAT4	STAT5A	STAT5B	STAT6
11	E2FF	E2F-myc activator/cell cycle regulator	E2F winged helix	E2F1	E2F2	E2F3	E2F4	E2F5	E2F6	E2F7	E2F8	TFDP1	TFDP2	TFDP3
12	ETSF	Human and murine ETS1 factors	ETS domain	EHF	ELF1	ELF2	ELF3	ELF4	ELF5	ELK1	ELK3	ELK4	ERF	ERG	ETS1	ETS2	ETV1	ETV2	ETV3	ETV4	ETV5	ETV6	ETV7	FEV	FLI1	GABPA	GABPAP	GABPB1	GABPB2	SPDEF	SPI1	SPIB	SPIC
13	EVI1	EVI1-myleoid transforming protein	C2H2 zinc finger domain	BCL11A	BCL11B	MECOM	PRDM16	ZNF521
14	HOXF	Paralog hox genes 1-8 from the four hox clusters A, B, C, D	homeodomain	HOXA1	HOXA2	HOXA3	HOXA4	HOXA5	HOXA6	HOXA7	HOXB1	HOXB2	HOXB3	HOXB4	HOXB5	HOXB6	HOXB7	HOXB8	HOXC4	HOXC5	HOXC6	HOXC8	HOXD1	HOXD3	HOXD4	HOXD8	NANOG
15	MYBL	Cellular and viral myb-like transcriptional regulators	MYB domain	MYB	MYBL1	MYBL2
16	NKXH	NKX homeodomain factors	homeodomain	HMX1	HMX2	HMX3	NKX2-1	NKX2-2	NKX2-3	NKX2-4	NKX2-5	NKX2-6	NKX2-8	NKX3-1	NKX3-2
17	NR2F	Nuclear receptor subfamily 2 factors	C4 zinc finger domain	HNF4A	HNF4G	NR2C1	NR2C2	NR2E3	NR2F1	NR2F2	NR2F6	ZNF83
18	SORY	SOX/SRY-sex/testis determinig and related HMG box factors	HMG domain, AT-hook	CIC	HBP1	HMGA1	HMGA2	HMGB3L1	PINX1	SOX1	SOX10	SOX11	SOX12	SOX13	SOX14	SOX15	SOX17	SOX18	SOX2	SOX21	SOX3	SOX30	SOX4	SOX5	SOX5P	SOX6	SOX7	SOX8	SOX9	SRY	TOX
19	GREF	Glucocorticoid responsive and related elements	C4 zinc finger domain	AR	NR3C1	NR3C2	PGR
20	HEAT	Heat shock factors	HSF-HTH	HSF1	HSF2	HSF4	HSFY1	HSFY2

## Sheet: gene list
Genes with promoter information							Genes with orthologous promoter information
Gene Symbol	Cluster						Gene Symbol	Cluster
aadac	1						aadac	1
abat	1						abat	1
abcc6	1						abcc6	1
abtb1	1						abtb1	1
acacb	1						acacb	1
acox3	1						adipor2	1
adipor2	1						afp	1
afp	1						agmat	1
agmat	1						akap8l	1
agxt2	1						anxa6	1
akap8l	1						arhgap24	1
akr1c18	1						arhgef19	1
anxa6	1						arntl	1
aqp8	1						atox1	1
arhgap24	1						bhmt2	1
arhgef19	1						cald1	1
arntl	1						capn5	1
atox1	1						cbr4	1
atp2b2	1						cgn	1
bhmt2	1						chka	1
cabc1	1						coq10a	1
cald1	1						ctsc	1
capn5	1						cxcl16	1
car14	1						daglb	1
car5a	1						dpys	1
cbr4	1						fkbp8	1
cd99l2	1						gldc	1
cgn	1						gls2	1
chka	1						gns	1
coq10a	1						hibadh	1
cth	1						lias	1
ctsc	1						lphn1	1
cxcl12	1						lrpap1	1
cxcl16	1						mfsd6	1
cyp2t1	1						micalcl	1
daglb	1						mmaa	1
dhrs3	1						mro	1
dpys	1						msrb2	1
ei24	1						naga	1
fkbp8	1						pbx1	1
gcsh	1						pigp	1
gldc	1						plxnb2	1
gls2	1						ptger3	1
gns	1						pygl	1
hibadh	1						pyroxd2	1
homez	1						rarres1	1
kmo	1						rcbtb2	1
lias	1						rdx	1
loc501515	1						rpp21	1
loc679692	1						sema4g	1
loc686032	1						sgpl1	1
lphn1	1						slc22a18	1
lrp5	1						slc25a26	1
lrpap1	1						slc39a8	1
mfsd6	1						slco2a1	1
mgc108823	1						socs2	1
micalcl	1						thnsl2	1
mk1	1						tmem53	1
mmaa	1						trim2	1
mro	1						trim26	1
mrpl14	1						tspan6	1
msrb2	1						xpc	1
naga	1						zfyve21	1
neo1	1						ahr	2
nipsnap1	1						coq10b	2
oaz2	1						ctdspl	2
olr59	1						dapk1	2
pbx1	1						foxn3	2
pigp	1						lpin1	2
plekhb1	1						mapk6	2
plxnb2	1						myo9a	2
pnkd	1						nrbf2	2
prosapip1	1						nup37	2
ptger3	1						ppargc1a	2
ptprf	1						pptc7	2
pygl	1						ptprm	2
pyroxd2	1						rell1	2
rarres1	1						samd4a	2
rcbtb2	1						asnsd1	3
rdx	1						atf6	3
rgd1305793	1						crp	3
rgd1310660	1						ddx3x	3
rgd1311867	1						eif1	3
rgd1565616	1						eif3j	3
rgd735112	1						ensa	3
rpl31	1						fam76a	3
rpp21	1						fkbp5	3
rprm	1						gnai3	3
selenbp1	1						magoh	3
sema4g	1						mrps14	3
sgpl1	1						myd88	3
slc17a4	1						nek9	3
slc22a18	1						nupl1	3
slc25a26	1						pa2g4	3
slc39a8	1						prmt1	3
slc45a3	1						rps6	3
slco2a1	1						sfpq	3
socs2	1						slk	3
st5	1						stat3	3
them2	1						taf9	3
thnsl2	1						utp20	3
tmem53	1						ywhah	3
trim2	1						acp2	4
trim26	1						add1	4
tspan6	1						ahdc1	4
ubd	1						aqp11	4
xpc	1						banp	4
zfyve21	1						baz1b	4
znrf1	1						cabp1	4
ahr	2						cdt1	4
bclaf1	2						cstf3	4
bteb1	2						dgka	4
coq10b	2						haao	4
crem	2						hells	4
ctdspl	2						inpp4b	4
dapk1	2						ipp	4
eml4	2						kifc3	4
foxn3	2						klc4	4
gpr146	2						lmo7	4
lpin1	2						lrig3	4
mapk6	2						lrrc20	4
myo9a	2						mrpl49	4
nrbf2	2						nfe2l2	4
nup37	2						nr1i3	4
ppargc1a	2						ppcdc	4
pptc7	2						rad50	4
ptprm	2						rfc2	4
rbaf600	2						rfc5	4
rell1	2						rfwd3	4
rgd1304878	2						slc36a1	4
rgd1311742	2						spred1	4
rgd1564053	2						tjp3	4
rnf111	2						wdhd1	4
rnf139	2						xrcc1	4
samd4a	2
slc25a36	2
asnsd1	3
atf6	3
btg1	3
chuk	3
cp110	3
crp	3
csf2rb1	3
csgalnact2	3
ctps	3
ddx3x	3
ddx54	3
eif1	3
eif3j	3
ensa	3
fam76a	3
fkbp5	3
gnai3	3
loc498145	3
magoh	3
mobkl1b	3
mrps14	3
myd88	3
nat13	3
nek9	3
nupl1	3
pa2g4	3
ppp1cc	3
prmt1	3
rgd1308430	3
rgd1310351	3
rps6	3
sfpq	3
slk	3
stat3	3
taf9	3
tnpo1	3
ubxd4	3
utp20	3
ywhah	3
acbd4	4
acp2	4
add1	4
ahdc1	4
ankrd15	4
aqp11	4
banp	4
baz1b	4
cabp1	4
calm1	4
cdt1	4
chek1	4
coq7	4
cstf3	4
dgka	4
dlgh3	4
dpp3	4
haao	4
hells	4
inpp4b	4
ipp	4
kifc3	4
klc4	4
lingo4	4
lmo7	4
loc500715	4
loc690000	4
lrig3	4
lrp11	4
lrp4	4
lrrc20	4
mrpl49	4
nfe2l2	4
nr1i3	4
p2ry5	4
phldb2	4
ppcdc	4
prkci	4
rad50	4
rbm24	4
rfc2	4
rfc5	4
rfwd3	4
rgd1310810	4
rgd1563532	4
rgd1564833	4
rnf34	4
sec14l2	4
sgk2	4
slc36a1	4
spred1	4
stx2	4
timeless	4
tjp3	4
tmco6	4
tmem218	4
tomm40b	4
wdhd1	4
xrcc1	4

## Sheet: pro. info.
TFBSs on 620 promoters of 234 genes with promoter information
Gene Symbol	Promoter ID	TFBSs, local binding positions
AADAC	GXP_180185	+DMRT,193__276__451,+NRSF,92,-MYT1,448__641,+GRHL,443,+SATB,22,-TEAF,406,-HNF1,672,-MYBL,297__310,+HOXF,9__67__259__614,-BRNF,68__469,-PAX2,188,+SORY,260,+IKRS,116__525__624,+HMTB,409,-HOXF,68__161__181__200__232__438__566,-HOXH,59,+PRDM,101,+ABDB,66,-OCT
ABAT	GXP_148161	-MYOD,306,+ZFHX,88,-E2FF,230__251__443,-ZBPF,149__210__425__528,+NRF1,658,-SP1F,252__399__414,-MYBL,17__232__502,+HOXF,191,+FAST,488,-BRNF,221,+SORY,47,-GABF,301,-NFKB,299,-HOXH,193,+ABDB,190,-ETSF,12__109__330,+NOLF,417,+AHRR,650,-RBP2,21,+ZF07,346__413,
ABAT	GXP_1720217	-MYOD,309,-MYT1,514,-E2FF,227,-HNF1,286,-BRNF,276,-SP1F,163__585,+HOXF,276,+PIT1,273,+MITF,388,+CART,276,+NKX6,278,-HOXF,276,-HMTB,401,-HAML,330,+FXRE,222,+STAF,49__228__530,-GKLF,254,-OCTB,327,-ETSF,13__499,+AHRR,26,-RBP2,311,-P53F,486__525,+FKHD,285,+SF
ABAT	GXP_2949799	-BPTF,493,-MYOD,617,+NRSF,507,+KLFS,393__465,-HNF1,336__567,-SP1F,143,-MYBL,158__241,+HOXF,338,+FAST,346,-BRNF,335,+SORY,64__137__408,+HMTB,408,+CART,337,+NKX6,339,+PCBE,661,-HOXF,337__451,+CIZF,327,+ABDB,336,+PAX3,361,-ETSF,92__538,+NOLF,473,+AHRR,7,-P53
ABCC6	GXP_218687	-PAX5,24__424__587,-MYOD,250__441,-MYT1,218,-E2FF,505,+KLFS,351,+SATB,167,-ZBPF,351,-BRNF,194,-SP1F,495__593__605,+HOXF,164__195__278,+SORY,181,+IKRS,677,+CART,194,+NKX6,192,-HOXF,165__195,+GABF,369,+PRDM,533,+ABDB,273,-LTFM,232,-ETSF,308__512,+PPAR,177__
ABCC6	GXP_1733770	-SP1F,108__196,+HOXF,343,-DMRT,302,+SORY,8__62__80__134__170__343__375,-HOXF,7__61__79__133__169,+FXRE,578,+RU49,534,+STAF,160,-GKLF,201__233__521,-ETSF,261__364__481,+NOLF,439,-P53F,460,+ZF07,358,-BRAC,10__28__46__64__82__118__136__172,-ZFIA,549,-GFI1,47
ABCC6	GXP_1733771	+GRHL,435,-SP1F,427,+HOXF,1__263,-BRNF,2,-PAX2,336,+SORY,7__261__554,-HOXF,15__403,+STAF,234__341,-HOXH,432,+GABF,102,-CSEN,257,-RUSH,227,+NOLF,492,-P53F,270__377,-FKHD,218__547,-ZFIA,138,-PAX3,223,+E4FF,448,+NR2F,198,+RXRF,438,+MYOD,457__525,-LEFF,298,+G
ABCC6	GXP_1987648	-MYOD,532,+ZFHX,459__543,+NRSF,412,-MYT1,109,+GRHL,42,-HNF1,9,-SP1F,129__199,+HOXF,170,-PAX2,186,+PCBE,154,+PAX2,110,-HOXF,53,-HAML,261,-YBXF,242,-GKLF,452,+ABDB,14,-OCTB,169,-ETSF,146__217__511,+NOLF,199,+ZF07,524,-FKHD,341,-BRAC,536,+SF1F,7,-MAZF,523,+N
ABTB1	GXP_253150	-PAX5,461,+GRHL,10,-E2FF,172__433,+KLFS,143__182__229__265__307__344__363__482,-ZBPF,72__141__181__228__263__306__362__377__481,-MYBL,13,+IKRS,278,+PRDM,410,+HNF1,93__114,-ETSF,205__221__504,-MEF3,80,+EVI1,164,+NOLF,329,-FKHD,500__583,-PAX3,341,+NBRE,41,-
ABTB1	GXP_3422262	+NRSF,194,+ZFHX,201,-E2FF,294__516,+KLFS,126__169,-ZBPF,124,-ZF06,180,+HOXF,553,+IKRS,435,-HOXF,93__290,+FXRE,545,+RU49,328,-NFKB,253,+STAF,503,-GKLF,476,-ETSF,77__135__292,+PPAR,66,+EVI1,441,-CSEN,469,+AHRR,369,+HESF,135__161,-PAX3,97,+NBRE,65,+E4FF,212,
ACACB	GXP_853506	-PAX5,519,-MYT1,543,+HICF,392,-E2FF,481,+KLFS,378__461,-ZBPF,371,-HNF1,216__272,-SP1F,483,+RBP2,21,+IKRS,467,-NFKB,390__471__535,+PAX1,253,-LTFM,170,+HNF1,301,-ETSF,90__252__546,+NOLF,260,+FKHD,277,+HESF,566,-FKHD,103__114__477__497,+SF1F,40,+ARID,5,+NR2F
ACACB	GXP_1724706	-PAX5,394,-MYT1,114,+HICF,133,-E2FF,228,-GZF1,317,-HNF1,419,-MYBL,30,-SP1F,230__392,-DMRT,315,+IKRS,505,-HOXF,447,-HOXH,249__426,-GKLF,450,+GABF,342,+HNF1,416,-ETSF,41,+EVI1,513,+OVOL,30,+NOLF,479,+CSEN,434,-ZF05,448,-LEFF,192,+EBOX,468__494,+PTF1,373,+LE
ACACB	GXP_1983713	+HICF,196,+ZFHX,543,-E2FF,26__401,+KLFS,473,-ZBPF,529,-SP1F,161,-MYBL,342__541,+HOXF,126,+SRFF,217,-BTBF,286,-HOXF,124,+PAX2,350,+RU49,262,-NFKB,518,+PAX1,316,+STAF,73,-GKLF,542__558,-ETSF,188,-CSEN,436,+NOLF,203__518,+AHRR,474,+HESF,4__170,-FKHD,367,+ZF0
ACACB	GXP_2953602	+ZFHX,252,-MYT1,118__470,+GRHL,485,-E2FF,227,-MYBL,250__451,+HOXF,496,-DMRT,391,-HOXF,292,-HMTB,310__447,-HAML,301,+STAF,422,-GKLF,211,+HNF1,322__552,+PAX3,146,-ETSF,75__152__211__226__240__477__547,+PPAR,564,-MEF3,537,+EVI1,573,-CSEN,482,+OVOL,248,-P53F,
ACACB	GXP_3408336	-MYOD,559,+HICF,402,-E2FF,350,+KLFS,310__368__473,-ZBPF,189__203__278__310,-SP1F,75__584,-BRNF,3,+NKX6,33,-NFKB,267__298,-YBXF,429,+STAF,352,-HOXH,557,-MEF3,65,-RUSH,253__300,+NOLF,303,+AHRR,311__369__411__474,-P53F,298,+FKHD,1,+ZF07,585,-BRAC,173,-ZFIA,2
ACBD4	GXP_162537	-PAX5,525,-MYOD,676,+NRSF,141,+GRHL,358,-E2FF,24__265__422,-GZF1,632,-TEAF,3,+HOXF,291,-SP1F,297__424,-MYBL,604,+SORY,291,+CART,289,-HOXF,292,-LTFM,141,+HNF1,360,+PAX3,174,-ETSF,352__573,+SIXF,365,-RBP2,270,-P53F,307,+ZF07,581,-FKHD,8__331,+NBRE,452,-BARB
ACBD4	GXP_1722246	+DMRT,435,-PAX5,85,-MYOD,236,-E2FF,275,-GZF1,192,-MYBL,164__533,+SRFF,468,-HOXF,404,-NFKB,515,+HNF1,434,+PAX3,279__436,-ETSF,133,+ZF07,141,+NBRE,12,-GFI1,399,+ZNFP,478,-MAZF,246,+NR2F,349,+RXRF,307,+OCTB,404,-CTCF,250__342,+STAT,538__568,+PTF1,237,+LEFF,1
ACBD4	GXP_2951482	+DMRT,119,-E2FF,503,-MYBL,217,-PCBE,458,-SP1F,504,+SRFF,152,-HOXF,88,-NFKB,199,-LTFM,345,+HNF1,118,+PAX3,120,-ETSF,347__380__405,+EVI1,464,-RUSH,345,+ZF07,471,-GFI1,83,+SF1F,429,+ZNFP,162,-MAZF,509,+NR2F,33,+OCTB,88,-CTCF,26,+STAT,222__252,-IKRS,480,+EKLF
ACOX3	GXP_293777	+ZFHX,202,+NRSF,490,-MYT1,108__134,-HNF1,225,-ZBPF,408__587,-SP1F,3__428,+IKRS,91,-BTBF,77,+PCBE,49,-HAML,273,+RU49,486,-YBXF,46,+STAF,10__312,-HOXH,39,-ETSF,67__392__515,-MEF3,364,+EVI1,29,+OVOL,254,+NOLF,308,+DEAF,36__542,-FKHD,468,+NBRE,80,+E4FF,385,+M
ACOX3	GXP_1405850	+DMRT,458,-ZBPF,16,-MYBL,134__289__535,+HOXF,86__508,-BRNF,585,-DMRT,418__473,+SRFF,513__550,+SORY,408__508,+NKX6,510,-HOXF,85__368__506,+CIZF,66,+ABDB,394,-LTFM,217,+HNF1,508,-ETSF,324,-HNFP,445,+PPAR,293,-CSEN,389,+OVOL,132,+SIXF,296,-P53F,329,+FKHD,582
ACOX3	GXP_2955255	-PAX5,311,-MYT1,9__80,+GRHL,382,-ZBPF,427,-SP1F,35__447__474__483,+FAST,350,+SRFF,262,+SORY,94__354,-HOXF,312__526,+RU49,560,-LTFM,558,-ETSF,84__506,+EVI1,326__415__568,+AHRR,423,-P53F,135__183,+IRXF,221,-DLXF,525,-MAZF,483,+NR2F,239,+OAZF,360,-LEFF,164,+
ACOX3	GXP_2955256	+DMRT,519,-BPTF,97,-PAX5,361,-MYOD,285__408,+NRSF,323,+ZFHX,255,+HICF,2__420,+GRHL,250,-E2FF,418,+KLFS,345,-HNF1,196,-ZBPF,345,+HOXF,243,+FAST,224,-DMRT,193,+PCBE,535,-HOXF,529,+RU49,494,+PAX1,451,+STAF,130,-SATB,239,-ETSF,164,+PPAR,134,+EVI1,201__518,+NO
ACOX3	GXP_3409815	-PAX5,106,-E2FF,25,-TEAF,39,-SP1F,499,+FAST,35,-BRNF,534,-DMRT,329,+SRFF,151,+IKRS,140__297,+PCBE,112__317,-HAML,495,-HOXH,386,+PRDM,527,+ABDB,443,+HNF1,70,+EVI1,293,+NOLF,29,-RUSH,155__551,+SIXF,254,+FKHD,534,+ZF07,503,+IRXF,61,+SF1F,91__160,-MAZF,190,+N
ACOX3	GXP_3409816	-MYT1,368__439,-TEAF,169,-SP1F,394,-MYBL,314,+HOXF,171,-PAX2,320,+SORY,169__302__453,+MITF,294,+FXRE,125,-NFKB,303,+STAF,151,+HNF1,324,-ETSF,200__443,+EVI1,180,+NOLF,151,+AHRR,39,-P53F,494__542,-FKHD,348,+ZF05,211,+IRXF,580,+SF1F,17,-LEFF,222__523,+STAT,1
ACP2	GXP_238089	+DMRT,381,-E2FF,481,-TEAF,47,-SP1F,564,-MYBL,381,+HOXF,209__674,-DMRT,55,-HOXF,265,-HMTB,447,-HAML,490,+FXRE,352,-YBXF,264__409,+CIZF,18,+ABDB,351,-ETSF,447__517__544__577__655,+EVI1,5,+FKHD,163,+HESF,667,-FKHD,95__431,+IRXF,97,+SF1F,67__153,+ZNFP,299,+NR
ACP2	GXP_1413493	+DMRT,1__335,-PAX5,463,-MYOD,480,+GRHL,367,-E2FF,101__527,+KLFS,413,-ZBPF,436,-SP1F,184,+HOXF,294__346,-BRNF,342,+SRFF,490,+SORY,518,+HMTB,539,+PAX2,371,-HMTB,67,-HAML,110,-YBXF,29,-ETSF,67__137__164__197__275,+NOLF,358,+SIXF,442,-RBP2,500,+HESF,287,-FKHD
ACP2	GXP_3420083	+HICF,380,-MYT1,511,+GRHL,243,-ZBPF,197,-HNF1,30,-TEAF,85,-MYBL,532,+HOXF,87__279__494,+SORY,203,+CART,492,+NKX6,494,-HOXF,162__249__383,-YBXF,235,+STAF,183,-GKLF,491,+PAX3,561,+OVOL,530,-RUSH,209,+NOLF,183,+AHRR,244,+SIXF,571,-P53F,367,-FKHD,59,+ZNFP,111
ADD1	GXP_504334	-PAX5,333,-MYT1,18,+HICF,436,-E2FF,29__366__518,+KLFS,305__433__454__580,-ZBPF,375__431__452,+NRF1,117,-SP1F,235__251,-MYBL,61__165__298,+HOXF,276,+FAST,325,-PAX2,74,+SORY,315,+CART,24,-HNFP,56,-PAX3,551,+NR2F,155,+RXRF,392,+GCMF,571,-CTCF,254__570,-SREB,
ADD1	GXP_1984629	+DMRT,145,+ZFHX,101__380,-MYT1,304__474,+GRHL,54,-EVI1,499,-E2FF,173__456,+YY1F,179__188,-MYBL,99,+SRFF,397,-PAX2,85,+SORY,359,-THAP,185,-HOXF,187,-GREF,71,+ZF5F,37,-NF1F,566,+AP1R,219__443,-HOXH,378,-GKLF,86__560,-ARID,236__421,-PERO,477,-NKXH,98__119__4
ADD1	GXP_2955281	-BPTF,362,-MYOD,55__245,+ZFHX,55,-GZF1,54,-MYBL,510,+HOXF,256,-BRNF,334,+SRFF,586,+SORY,496,+PIT1,95,+IKRS,488,+HMTB,577,-HOXF,148__232,-HMTB,506,-HOXH,244,-OCTB,39,-LTFM,450,-SATB,110,+PPAR,260,+AHRR,79,+FKHD,304,-FKHD,172__417,-PAX3,392,-GFI1,27,+ARID,1
ADD1	GXP_3409842	-BPTF,146,-PAX5,506,-MYOD,47,+ZFHX,325,-MYT1,164__379,-E2FF,561,+HNF6,28,-HNF1,23,-SP1F,528,+SORY,486,-HMTB,369,-GABF,184,-NFKB,506,-YBXF,526,-GKLF,416__533,-RUSH,490,+AHRR,132,+DEAF,552,+HESF,140,-BARB,162,+NR2F,3,-LEFF,424__532,+GCMF,450,+EBOX,140__527,
ADD1	GXP_3409840	+DMRT,48,-BPTF,326,+GRHL,42,+KLFS,124,-HNF1,58,-MYBL,135,+SRFF,68,+NKX6,264,-HOXF,352,+STAF,489,-GKLF,285,+ABDB,703,+HNF1,522,-ETSF,22__560__669,+EVI1,87,+SIXF,222__293,-P53F,424,-ZFIA,300,+STAT,51,+DICE,109__641,+EBOX,425,-IKRS,389,-RBPF,390,+INSM,598,-M
ADIPOR2	GXP_1415279	+DMRT,762,-E2FF,587,-GZF1,548,-ZBPF,700,-HNF1,207__436__463,-MYBL,612,-SP1F,607,+HOXF,652__768,+FAST,93,+CABL,345,-BRNF,648__770,-DMRT,504__656,+SRFF,611,-PAX2,272__574,+BPTF,684,+IKRS,535,+MITF,157,+NKX6,775,+CART,763,-HOXF,440__770,+RU49,201,-NFKB,28,-G
ADIPOR2	GXP_515661	+DMRT,346,-BPTF,37,-MYT1,150__481__556,+HICF,614,-E2FF,484,-SIX3,36,+SATB,441,+HNF6,520,-HNF1,88,-TEAF,139,-MYBL,75,+HOXF,274__314__343__440,-BRNF,273__313__343,-DMRT,445,+SRFF,647,+PIT1,274__314__340,+SORY,98__411__440__563,+MITF,468,+NKX6,271__311__344,
ADIPOR2	GXP_1743956	+DMRT,270,+GRHL,346,+KLFS,376,+SATB,57,-HNF1,89,+NRF1,362__427__466__582,-SP1F,165__198__396__557,-MYBL,45__186__460,+HOXF,32__48,-BRNF,35__180,+RBP2,481,-HOXF,179,+STAF,303,+ABDB,29__56__178,-OCTB,46,+PAX3,396,-ETSF,344,+NOLF,560,+DEAF,208,+ZF07,533__556
ADIPOR2	GXP_3422570	+DMRT,412__435__477,-BPTF,14,-MYT1,121__374,-E2FF,311,-HNF1,350__401,-PCBE,527,-MYBL,483,+HOXF,22__419,-BRNF,65__124,-DMRT,161__412__439,+BPTF,404,+SORY,298__353__419__448__490__559,+IKRS,266__505,+HMTB,263__325,-BTBF,105,+CART,22,-HOXF,23__82__199,+FXRE,
AFP	GXP_3409428	-MYOD,276,+DMRT,85__364,-PAX5,64,-MYT1,111__442,+GRHL,52,-HNF1,12__112,+HOXF,96__452,+SORY,121,+CART,220,+PAX2,194,-HOXF,222__526,-HAML,561,+STAF,71,-HOXH,275,-GKLF,10__469,+ABDB,178,-LTFM,395,+HNF1,86,-SATB,380,-ETSF,551__576,+EVI1,139,+OVOL,8,-RUSH,228_
AFP	GXP_293850	+DMRT,261,-E2FF,154__215,-ZF06,384,-MYBL,427,+FAST,427,-BRNF,52__102__201__271__430__639,+PIT1,52__103__202,+NKX6,53__432,-HMTB,90,+CIZF,466,+HNF1,27__430__499,-ETSF,557__623,+FKHD,276__501,+ZF05,577,+DLXF,103__431,-CAAT,434,+BRNF,52__100__202__427,+CLOX,
AGMAT	GXP_1168215	+DMRT,36,-PAX5,536,-MYOD,505__638,-E2FF,532,+KLFS,393,-HNF1,239,-ZBPF,397__678,-ZF06,680,-SP1F,14,-MYBL,219__497,+HOXF,449,+CABL,207__327,-DMRT,200,+SRFF,37__69__496,+BPTF,210__327,+SORY,199__447,+PAX2,177,-HOXF,281__357,-HMTB,738__747,-HAML,13,-GKLF,572,
AGXT2	GXP_180099	+ZFHX,339,-MYT1,566,+GRHL,183,-E2FF,295__478,+SATB,445,+HNF6,388,-GZF1,72,-SP1F,48__455__482,+HOXF,397__444,-BRNF,394,+SORY,128,-HOXF,131__350,-GABF,256,+STAF,281,-GKLF,303,-ETSF,274__302__518,-CSEN,494,-RUSH,25,+FKHD,72__120,+ZF07,483,-FKHD,220__377,+ARI
AHDC1	GXP_2191006	+NRSF,704__724,-E2FF,261__389__513,+KLFS,425,-ZBPF,427__506,-SP1F,622__676,+HOXF,497,+CART,411,+GABF,294__336__444,-ETSF,256__628,+OVOL,731,+AHRR,495,+DEAF,427,+HESF,386__640,-PAX3,563,-BRAC,263,-MAZF,397,+RXRF,371__546,-HDBP,657,-RBPF,263,+INSM,507,+SPZ1
AHR	GXP_201984	-MYOD,416,+HICF,188,+ZFHX,416__460,+NRSF,277__422,-E2FF,435__480__535__608,+KLFS,39__66__85__104,-ZBPF,65__84__134__253__515,+NRF1,415__601,-MYBL,58,-SP1F,437,-BRNF,548,+IKRS,302,-NFKB,390,+AHRR,53__154,+DEAF,361,+HESF,24__417,-ZFIA,92,+ZNFP,152,-MAZF,174
AHR	GXP_3425172	+DMRT,57__560,+HICF,504,-MYT1,184,+GRHL,531,+KLFS,278,-HNF1,203,-TEAF,10__372,-MYBL,155,+HOXF,149__204__445__541__560,+FAST,440,-BRNF,125__204,-DMRT,61,+SORY,61__372__445,+CART,209,-HOXF,559,-GKLF,146__588,+ABDB,554,-OCTB,127__147,-ETSF,574,+EVI1,93,+FKHD
AKAP8L	GXP_519717	-MYT1,315,+HICF,289,-E2FF,143__412__536__628,+KLFS,198__496,-HNF1,351,-ZBPF,503,-SP1F,300,-MYBL,93__131__206,+HOXF,100,+SRFF,81__164,+CART,105,-HAML,402,-GABF,307,-NFKB,516,-YBXF,477,+PRDM,518,+HNF1,100__348__438,-HNFP,458,+NOLF,520,-RUSH,168,+DEAF,574,+F
AKAP8L	GXP_2973112	-MYOD,155,+DMRT,299,-PAX5,538,+ZFHX,569,+GRHL,345,+HNF6,152,-HNF1,317__483,-SP1F,45__419,+HOXF,242__351__369__452__480,-BRNF,322__368__454__480,-DMRT,314,-PAX2,17,+SORY,240,+NKX6,287,+CART,249__368__454,-HOXF,369__450__480__575,-HAML,525,+FXRE,479,+PAX1,5
AKR1C18	GXP_135924	-BPTF,174,-MYT1,348,+GRHL,637,-E2FF,608,-HNF1,304,-SP1F,422,+HOXF,234__306__311__346__472,+FAST,481,-BRNF,89__268__308__361__451,-DMRT,624,+PIT1,296,+SORY,308__367__416__541,+IKRS,524,+NKX6,312,+CART,295__307__343__468,-HOXF,93__231__295__308__315__343,-H
ANKRD15	GXP_1159767	+DMRT,129__158,+NRSF,475,+GRHL,317,-E2FF,454__509,+FAST,37__554,-BRNF,122__165__177,+SRFF,194__380,+SORY,135__144__167__260,-HOXF,142__557__585,-HOXH,22,+HNF1,19,-SATB,141,+PAX3,430,-ETSF,340__437,+PPAR,427,-MEF3,365,+EVI1,129__158__173__195__195,-CSEN,37
ANKRD15	GXP_1988650	-MYOD,392,-E2FF,606,-HNF1,221,-MYBL,617,+SORY,173__235__529,+MITF,465,-CABL,205,+CART,441,-HOXF,28,-HAML,341,-NFKB,537,+PAX1,165__424,-HOXH,286,+HNF1,620,-ETSF,377__502,-MEF3,680,+EVI1,655,-RUSH,226,+DEAF,590,+SIXF,192__534,-FKHD,68__84__175__218,-PAX3,51
ANKRD15	GXP_1988652	-BPTF,20__219,+NRSF,512,+HICF,249__324,-ZBPF,238,-HNF1,502,-SP1F,536,+HOXF,93__131__342,-BRNF,92,+SRFF,294,+IKRS,530,-CABL,24,-HOXF,35,+PAX1,325,+ABDB,574,+PAX3,556__579,-ETSF,318__568,-HNFP,431,-RUSH,92__432,-RBP2,438,+OAZF,328,-LEFF,290,+DICE,481,-CHRF,
ANXA6	GXP_851494	-PAX5,506,-MYOD,6__539,+HICF,378,+KLFS,448,-HNF1,253,-ZBPF,408__457,-TEAF,220,-SP1F,367__383,+HOXF,266,-DMRT,429,+SRFF,121__240,+SORY,200,-BTBF,219,-HMTB,422,+STAF,524,-GKLF,85__397,+PRDM,128,+ABDB,249,+PAX3,293,-ETSF,301__395,+NOLF,601,+AHRR,131__472,+SI
ANXA6	GXP_1402496	-PAX5,333,+NRSF,262,-E2FF,489,-ZBPF,468,-MYBL,217,+HOXF,353,-DMRT,379,+SORY,189__379,+IKRS,9__54__586,+NKX6,134,-HOXF,224,-HMTB,538,+FXRE,308,+STAF,314,-GKLF,146,+ABDB,216,+HNF1,216,-ETSF,11__63__292,-MEF3,519,+EVI1,227,-P53F,281,+ZF07,558,-FKHD,135,+SF1F
ANXA6	GXP_3405402	-MYOD,598,-E2FF,331,-ZBPF,302,-TEAF,487__544,-HNF1,568,-SP1F,366,+HOXF,319__505,-DMRT,184__548,+SRFF,494,+SORY,322,+IKRS,35,+PCBE,590,-HOXF,13__473,-HMTB,202,-HOXH,551,+GABF,433,+ABDB,317__506,+HNF1,285__571,+PAX3,455,-ETSF,350,+EVI1,54__540,-RUSH,96__312
AQP11	GXP_218861	+HICF,565,-E2FF,426__507__731__840,+KLFS,193__341__752__920,-MYBL,24__327__342__586__898,-BRNF,38__128,+RBP2,675,+PIT1,32,+NKX6,126,-NFKB,854,-LTFM,604,+HNF1,128,-ETSF,246__379__466,-HNFP,244__837,+AHRR,564__744,+FKHD,14__40__331,+ZF07,595__648,-BRAC,261,
AQP8	GXP_1339	+DMRT,125,-MYOD,592,+NRSF,307,-MYT1,460,-GZF1,535,-SP1F,378,-PCBE,220,-MYBL,245,+HOXF,400,-DMRT,129,+SRFF,288__304,-PAX2,61__260,+SORY,119__225__413,-HOXF,444__490,+PAX1,432,-GKLF,531,-AARF,366,+HNF1,571,-ETSF,381,+EVI1,24__71__324__446,+ZF07,273,+HESF,36
AQP8	GXP_1410186	-MYOD,237,+ZFHX,194,-MYT1,207,+HICF,567,-ZBPF,154,-HNF1,521,+HOXF,24__146__213__282,-DMRT,324,+SORY,332,+CART,24,-HOXF,27,+CIZF,33,+ABDB,352,-ETSF,82__424,+AHRR,470,+DEAF,502,-P53F,549,+FKHD,329,+HESF,393,-FKHD,51__144__267,+ZF05,254__379,-HNF6,518,+RXRF,
AQP8	GXP_2961771	-MYOD,327,+NRSF,42,-MYT1,195,-GZF1,270,-ZBPF,384__439,-SP1F,113,-MYBL,560,+HOXF,135,+SRFF,23__39,+SORY,148,+IKRS,455,-HOXF,179__225,+PAX1,167__364,-GKLF,266,-AARF,101,+HNF1,306,-ETSF,116__363__476,+PPAR,533,+EVI1,59__181,+OVOL,394__558,-P53F,571,+ZF07,8,-
ARHGAP24	GXP_1726083	-PAX5,219,+NRSF,62,+ZFHX,207,+HNF6,193__481,-SP1F,388,-DMRT,188,-PAX2,467,+SORY,49__192,+HMTB,161,-HOXF,27,-GABF,238__262__336__362,-NFKB,146__525,+PAX1,463,+STAF,53,-GKLF,287__396__412,-ETSF,320__341__457,+NOLF,98__137,+ZF07,280__322__387,-PAX3,426,-BARB
ARHGAP24	GXP_293954	+DMRT,525__543,-PAX5,533,-MYOD,18,+NRSF,38,+KLFS,94,-ZBPF,95,-TEAF,295__553,-SP1F,54,-MYBL,532,+HOXF,282__297__478__674,+SRFF,250,+BPTF,619,+SORY,282__622__701,+CART,647__673,-HOXF,281__344__649,-HAML,488,+RU49,376,-NFKB,283,+STAF,57,+ABDB,249,-ETSF,122__
ARHGAP24	GXP_2954717	+DMRT,412,+HICF,184,-MYT1,282__593__684,-E2FF,116,-GZF1,403,-ZBPF,30,-TEAF,622,-PCBE,143,-SP1F,456,+HOXF,105__146__231__316__422__624,+SRFF,497,+SORY,7__618__641,+NKX6,403,+CART,105__230__422,-HOXF,53__106__230__315__415__682,-GABF,455,+FXRE,370,-NFKB,302
ARHGEF19	GXP_1746406	+DMRT,239,-MYOD,62,+ZFHX,149,+KLFS,222__370__422__454,-ZBPF,215__421__449,-TEAF,20,-PCBE,413,-SP1F,74__186,+HOXF,22__252,+SORY,20,+IKRS,279,-NFKB,201,+PRDM,412,-LTFM,352,-HNFP,297,+EVI1,466,+NOLF,44,+AHRR,334,-P53F,271,-FKHD,3__534__579,+ZNFP,20__610,+RXR
ARHGEF19	GXP_1746409	-PAX5,561,-MYOD,167,+ZFHX,168,+NRSF,274__404,+HICF,156,-E2FF,171__577,+KLFS,16__74__151,-ZBPF,15__43,-MYBL,142,-ZF06,466,-PCBE,441,+HOXF,270,-SP1F,32__580,+SRFF,261,+HMTB,380,+CART,262,-HOXF,269,+FXRE,426,-NFKB,114,-ETSF,585,-CSEN,478,+NOLF,393,+DEAF,280,
ARHGEF19	GXP_3424410	+NRSF,443,+HICF,669,+KLFS,44__68__433__529__587__664,-ZBPF,131__431__528__556,-MYBL,655,-SP1F,321__545,+SORY,173,+IKRS,155__311,-HOXF,382,-NFKB,627,+CIZF,6,+PRDM,83__484,+EVI1,1__304,+SIXF,112__407,+E4FF,342,+NR2F,74__282__343,+RXRF,278__352__435__479,+MY
ARNTL	GXP_496916	-PAX5,31,-E2FF,110__281__303__457__505,+KLFS,134__364__398,+HNF6,96,-ZBPF,372__401__560,+NRF1,561,-PCBE,307,+RBP2,387,+SORY,290,+CART,265,-HOXF,353,-ETSF,335,-CSEN,192,+NOLF,124,+AHRR,135,-P53F,519,+FKHD,182,-FKHD,506,-PAX3,108,-GFI1,307,-BRAC,34,+CSEN,48
ARNTL	GXP_1988082	-MYOD,458,+DMRT,284__584,-MYT1,432__552,+GRHL,305,-HNF1,303__339__556,-SP1F,93__231,-MYBL,564,+HOXF,212__343__548,+FAST,402,-BRNF,161__293__339,-PAX2,284,+SORY,421,+NKX6,344,+CART,214__549,-HOXF,162__214__340__547,-YBXF,576,+STAF,172,-GKLF,160__183,+ABDB,
ARNTL	GXP_1988083	+DMRT,563,-MYOD,295,+GRHL,247__396,-E2FF,341,+HNF6,521,-HNF1,385,+HOXF,41__157__474,-BRNF,154,-DMRT,567,+SRFF,122,-PAX2,401,+SORY,413,-CABL,588,+CART,41__472,-HOXF,39__276__470__486,+RU49,59__135,+PRDM,331,+ABDB,119,+HNF1,382,+PPAR,367,+EVI1,86__453__498,
ARNTL	GXP_3415303	+DMRT,290,-MYT1,422,-E2FF,484,-TEAF,155,-MYBL,350__437__479,+HOXF,8__115__516,-BRNF,6,-DMRT,294,+RBP2,433,+SRFF,238,+SORY,41__113__165,+MITF,166,+NKX6,2,+CART,1,-HOXF,2__107,-HAML,91__281,-NFKB,340,+PAX1,462,-GKLF,591,+ABDB,4__105,-ETSF,227,+OVOL,477,-RUS
ARNTL	GXP_3415304	+GRHL,542,+HNF6,369,-HNF1,364,-MYBL,2__281__426__542,+HOXF,49__358,-BRNF,48__328__464,-DMRT,258__411,+SRFF,213,+SORY,258__328,+CART,48__556,+NKX6,46,-HOXF,49__548,-NFKB,388,+STAF,572,+ABDB,223,-OCTB,356,+HNF1,368__429,-ETSF,183,+OVOL,424,+FKHD,253__329,-F
ARNTL	GXP_3415306	+NRSF,479,+GRHL,28,-E2FF,444,+KLFS,519,-SP1F,358,+HOXF,12__144,+RBP2,473,+SORY,545,-BTBF,109,+CART,12,+NKX6,14,-HOXF,12__364,-HAML,474,+PRDM,59,+ABDB,143,+PAX3,402,-ETSF,118__281,-MEF3,380,+EVI1,137,-CSEN,422,-RUSH,335,+NOLF,255,+AHRR,383,+DEAF,581,-RBP2,
ARNTL	GXP_3415307	+DMRT,537,-BPTF,270,-MYOD,15__484,+ZFHX,203,-MYT1,373,-E2FF,376,+SATB,213,-TEAF,457__589,-HNF1,46,-SP1F,181,+HOXF,211__309__459,-BRNF,303,+IKRS,456,+HMTB,509,-HAML,525,+RU49,366,-NFKB,461,+ABDB,236,-OCTB,305,+HNF1,97__347,-ETSF,232,+EVI1,571,+OVOL,199,-RU
ASNSD1	GXP_1752698	-PAX5,173,-MYT1,25,-E2FF,180__346,-GZF1,139,-TEAF,587,-ZF06,555,+HOXF,52__273,+FAST,48,+CABL,366,-BRNF,264__278,+SRFF,76__582,+PCBE,33,-HOXF,51,-HMTB,3,-GABF,426,+ABDB,269,+EVI1,205,-RUSH,584,-P53F,403,+FKHD,275__376__376,+ZF07,297,-FKHD,64__232__528__570
ASNSD1	GXP_1752695	+DMRT,138__270,+GRHL,491,+ZFHX,515,+NRSF,571,+KLFS,65__462,-GZF1,430,-ZBPF,66,-TEAF,55,-HNF1,210,-MYBL,84__536,+HOXF,153__212__255__354__425,-BRNF,189__189__213,-PAX2,148,+SORY,151__265,+IKRS,55__101__170,-HOXF,259__266__305,-HAML,236,+PRDM,57,+ABDB,192__
ASNSD1	GXP_3429019	+DMRT,326__445,-PAX5,330,-E2FF,699,+KLFS,9__275__488,+SATB,905,+HNF6,47__214__627,-GZF1,173,-MYBL,29__509__836,-BRNF,629__644__908,+PIT1,644,+NKX6,649__905,+PAX2,22,-HAML,557,+HNF1,673,-SATB,28__139,-ETSF,40__97__592__876,+SIXF,123,+FKHD,34__574__858,+ZNF
ATF6	GXP_1725558	-BPTF,110,-PAX5,625,-E2FF,634,+GRHL,658,+ZFHX,565__609,+HNF6,434,-ZBPF,691,-HNF1,163__294,-SP1F,322,-MYBL,304__563,+HOXF,165__201,+FAST,187,-BRNF,161__195,-DMRT,350,+SRFF,382,-PAX2,111,+PIT1,162,+SORY,237__384,+NKX6,163,+CART,165__200,-HOXF,161__196,-HMTB
ATOX1	GXP_148269	-E2FF,598__610,+KLFS,402__435__464__499,+SATB,116,-HNF1,324,-ZBPF,318__499,+HOXF,116,+SRFF,136,-PAX2,102,+SORY,240,+CART,239,-HOXF,181__241,-HMTB,147,-NFKB,146__527,-HOXH,298,-GKLF,189,+HNF1,55__295,+NOLF,459,+AHRR,494,+DEAF,404,-P53F,73__182,+FKHD,65,+NR
ATP2B2	GXP_1743850	-MYOD,96,+ZFHX,101,-MYT1,485,-E2FF,142,+HNF6,65,-ZBPF,556,+HOXF,138__236,-BRNF,121,-DMRT,168,+SORY,234,-HOXH,78,+ABDB,112,-ETSF,71,+NOLF,207,-RUSH,127,+FKHD,115__494,+ZF07,351,-FKHD,72__102,-BRAC,93,-HNF6,162,+NR2F,81,+RXRF,81,+OAZF,493,-CTCF,290__351__39
ATP2B2	GXP_1166157	-PAX5,500,-E2FF,44__284__576,-BRNF,61__162,-SP1F,530__581,-MYBL,172,+HOXF,73__161__241__324__364__383,-DMRT,274,+SORY,328,+NKX6,239__323__384,+CART,9__60,-HOXF,17__61__161__380,-HMTB,9,-HAML,389,+STAF,290__450,+CIZF,569,+ABDB,160,-HNFP,505,+EVI1,604,+AHRR
BANP	GXP_1731942	+DMRT,349,-PAX5,632,-MYOD,434,-MYT1,343,-E2FF,402__412__635,-ZBPF,489,+NRF1,395__421__475__521,-SP1F,430__449__645,-MYBL,225__235,+HOXF,286__614,-PAX2,49,+HMTB,204,+MITF,94,-HOXF,563__614,-HMTB,130,+STAF,72__131__167,+GABF,663,-OCTB,612,-ETSF,652,+OVOL,22
BANP	GXP_3413427	-BPTF,115,+NRSF,401__557,-MYT1,311__398,+HNF6,78,-HNF1,220,+HOXF,98,-BRNF,103,+CART,98__209,+PAX2,208,-HOXF,100,+STAF,258,-LTFM,533,-ETSF,296,+EVI1,140__328,+NOLF,183,-P53F,420__450,-FKHD,115,-PAX3,402,+IRXF,450,-DLXF,97,+NR2F,13__207,+MYOD,286,+GCMF,58,+
BAZ1B	GXP_1404416	-MYOD,347,-GZF1,423,-ZBPF,370,+HOXF,547,+SORY,171__420,-HOXF,550,-NFKB,76,-HOXH,63,-ETSF,5,+EVI1,407,-RUSH,330,-RBP2,290,-BRAC,281,+E4FF,135,+RXRF,156__196__435,+MYOD,126__348,-LEFF,249,+STAT,138,+DICE,351,+GCMF,82,-HAND,8,+OCT1,169__238__400,-YY1F,454,-P
BAZ1B	GXP_1404418	+DMRT,330,-BPTF,145,+ZFHX,515,-HNF1,83__561,-ZF06,206,-PCBE,171,-SP1F,56__386,+HOXF,51__93__320__409__442,+FAST,113__296,-DMRT,334,+SRFF,196,+SORY,334__430,-CABL,149,+CART,321,-HOXF,2__321,-GKLF,391,+ABDB,90__408,-OCTB,441,+HNF1,558,-MEF3,38,+FKHD,93__427
BAZ1B	GXP_1404417	+DMRT,584,-PAX5,8,+HICF,471,-E2FF,833,+SATB,591,-MYBL,21__69__199__278__292__777__1155,+FAST,367__682__1101,+CABL,612,-BRNF,74__100__1044__1074__1192__1206,+PIT1,1073,+HMTB,434,+NKX6,88__591__630,-HAML,730,-LTFM,1007,-SATB,1036__1073,+HNF1,68__165__590__6
BAZ1B	GXP_2953223	+DMRT,223,-PAX5,1031,+HICF,488__1162,-E2FF,345__447__828__892__1052__1087__1235,+KLFS,379__408,-TEAF,82,-MYBL,1241,-PAX2,677,+HMTB,19,+NKX6,254,+PAX2,701__1259,-NFKB,371__889,-ETSF,199__344__576__911__1327,-HNFP,623,+AHRR,932,+FKHD,714,+ZF07,455__594__111
BCLAF1	GXP_1732253	+DMRT,39,+GRHL,133,+ZFHX,138,+NRSF,274,-E2FF,129__354__460,+KLFS,49__103,-GZF1,415,-HNF1,9,-ZBPF,426,+NRF1,419__503,-SP1F,474,-MYBL,196,+HOXF,583,-PAX2,53,+SORY,180,-HOXF,255,-HMTB,232,+STAF,376,-GKLF,60,+ABDB,195,+HNF1,6__195__570,-ETSF,97__127__531,+OVO
BCLAF1	GXP_2959724	+DMRT,239,+GRHL,392,-E2FF,135,-ZBPF,105,-HNF1,262__380,-MYBL,336,+HOXF,347__458__500,-BRNF,351__423,+SRFF,551,-PAX2,302__455,+PIT1,350__423,+SORY,350,+IKRS,87,+HMTB,440,+NKX6,428__459,+CART,300__353__422,-HOXF,353__455,-HAML,190,+RU49,308,+PAX1,78,-HOXH,2
BCLAF1	GXP_3413624	-MYOD,306__342,+DMRT,335,+NRSF,497,-MYT1,288,+GRHL,540,+SATB,330,-TEAF,552,-SP1F,421,+HOXF,328__554,+RBP2,521,+SRFF,167__349,-PAX2,367,+SORY,68,+IKRS,552,+HMTB,353,+CART,329,+NKX6,331,-HOXF,329__511,-HMTB,487,-NFKB,237,+PAX1,368,-GKLF,256,+CIZF,212,+PRDM,
BCLAF1	GXP_3413625	+DMRT,32__493__513,-BPTF,376,-PAX5,139,-MYT1,144,-HNF1,13__510__574,-SP1F,266,-MYBL,170,+HOXF,162__282__325__394__481__512__580,-BRNF,280__391__581,-DMRT,36__125__437__534,+SRFF,209,+PIT1,391,+SORY,124__235__392__497__549,+IKRS,365,+HMTB,490,+NKX6,392__51
BHMT2	GXP_1737389	-E2FF,256__301__488,+KLFS,400__425,-ZBPF,392__392__425,+NRF1,476,-MYBL,52,-PAX2,57,+SORY,1__64,-HOXF,155__175,-HAML,209,-HOXH,588,-LTFM,30,+HNF1,144,-ETSF,202__233__449,-MEF3,293__591,+NOLF,262,-RUSH,30,+ZF05,370,+SF1F,320,-ZF05,171,+RXRF,113__153__379,+O
BHMT2	GXP_857299	+GRHL,525,-MYT1,27,+HICF,584,-TEAF,456,-PCBE,389,+HOXF,262__328__356__475,-BRNF,326__340,-DMRT,255__361__427,+SORY,57__440,+IKRS,12,+CART,326,+NKX6,476,+PAX2,328,-HOXF,297__309__325__347,-GABF,89__127__155,+ABDB,46,-ETSF,77__102__103__109__182__523,+EVI1,
BTEB1	GXP_278288	+DMRT,435,-MYOD,135__203,-E2FF,166__303__538,+NRSF,264,-MYT1,69,+KLFS,261,-HNF1,39,-ZBPF,156__177__353__534,+NRF1,163__197,-SP1F,555,-DMRT,439,+IKRS,55,-BTBF,28,+CART,397,+PAX1,249,-HOXH,235,-ETSF,248,-RUSH,238__523,+NOLF,85,+AHRR,151,+FKHD,367,+ZF07,383,
BTG1	GXP_168678	+NRSF,478__532,-MYT1,214__649,-E2FF,328__361__700,+KLFS,71__207,-ZBPF,205__572__753,+NRF1,710,-SP1F,112__314__342__364__787__811,+HOXF,120,-BRNF,46,+SORY,396,-GABF,228__357__609__711,-GKLF,716,+ABDB,468,-LTFM,889,+PAX3,610,+HNF1,287,-ETSF,102__159__324__3
CABC1	GXP_503423	+ZFHX,387,+NRSF,206__334,+HICF,99,+KLFS,361__435,-HNF1,326,-ZBPF,65__359,-TEAF,39,-PCBE,509,-MYBL,237,+HOXF,41__194__224__569,-BRNF,228,+SRFF,82,-DMRT,43,-PAX2,161,+SORY,277,+IKRS,39__170,-BTBF,188,+CART,570,-HOXF,194__222__261__567,+FXRE,539,+RU49,580,-H
CABC1	GXP_3409089	+HICF,46,+ZFHX,275,-MYT1,263,-HNF1,288,-MYBL,4,+FAST,300,+SRFF,247,+SORY,42__291__368__557,+STAF,363,-AARF,79,+HNF1,285,-ETSF,86__268__344__354__426,+PPAR,207,+EVI1,242,+AHRR,476,+SIXF,550,-RBP2,12,+HESF,103,-FKHD,374,+SF1F,469,-HNF6,251,-MAZF,381,+NR2F,1
CABC1	GXP_3409090	-PAX5,185__350,+NRSF,559,-E2FF,470,-HNF1,264__279,+HOXF,142__309,-BRNF,70,-PAX2,391,+PIT1,305,+NKX6,310,-HOXF,309,-HAML,331,+RU49,563,-NFKB,77,-GKLF,15__240,+ABDB,303,-LTFM,79__92,+HNF1,261__304,-ETSF,254,-CSEN,370,+DEAF,186,-P53F,290,+FKHD,286,-FKHD,160,
CABC1	GXP_3409091	+DMRT,25,+ZFHX,580,+NRSF,399__527,+HICF,292,+GRHL,11,+KLFS,554,-HNF1,519,-ZBPF,258__552,-TEAF,232,-MYBL,430,+HOXF,127__141__234__387__417,-BRNF,129__421,-DMRT,236,+SRFF,4__275,-PAX2,354,+SORY,470,+PIT1,126,+IKRS,232__363,-BTBF,381,+PAX2,131,-HOXF,127__387
CABC1	GXP_3409092	-MYOD,30__350__487,+NRSF,19__126,-E2FF,325,-HNF1,82__98,-PCBE,555,-SP1F,171,+HOXF,79__555__571,-BRNF,575,+SRFF,186,+SORY,467__506,-HOXF,78,-NFKB,162__373,+GABF,245,+ABDB,78__500,-ETSF,374,+EVI1,145,+FKHD,531,+ZF07,168,+HESF,478,-FKHD,234,-PAX3,154,-BRAC,2
CABP1	GXP_61757	-PAX5,155,-MYOD,14,-E2FF,241__349__554,+NRF1,342,-SP1F,33,+HOXF,3__129,+SRFF,54,+SORY,105,-HOXF,2,-HAML,295,+CIZF,307,+PRDM,62,-LTFM,168,+HNF1,264,+ZF07,32,+HESF,345,-BRAC,266,+SF1F,41,-MAZF,32,+MYOD,5,-LEFF,126,-RU49,572,+EBOX,20,+GREF,392,+OCT1,52,+EKLF
CABP1	GXP_502481	-PAX5,541,-E2FF,506,-CTCF,517,-ZBPF,506,+NRF1,538,-SP1F,514__545,-EGRF,518,+EBOX,532,-ZF5F,537__644,+RBP2,566,+NF1F,564,+ZF5F,507__537,-EKLF,630,+STAF,521,+PRDM,594,+SP1F,504,+PAX5,594,+CTCF,607,+EVI1,556,-KLFS,516,-PLAG,506__628,+PLAG,507__609__629,-MZF1
CABP1	GXP_2953573	-PAX5,426,+GRHL,16__370,-E2FF,235__428,-SIX3,80,-BRNF,90__119__136__224,+SRFF,45,+SORY,136,+IKRS,84,-HOXF,86__123__135__219,-ETSF,326,-CSEN,13,+NOLF,213,+AHRR,268__288__425,+SIXF,155,-P53F,228,+FKHD,359,+HESF,228__299__468,+ARID,362,+ZF05,421,+E4FF,160,-Z
CALD1	GXP_1991896	+DMRT,134__587,-MYT1,52,-E2FF,323,+KLFS,526,+HNF6,35,-HNF1,492,-MYBL,225,+HOXF,57__194__467,+SORY,36__275__518__585,+IKRS,8,-CABL,181,+CART,492,+NKX6,104,-HOXF,101__195,-HMTB,472,-HAML,497,-NFKB,585,+ABDB,58,-OCTB,230,+HNF1,488,+PAX3,310,-ETSF,54__453__54
CALD1	GXP_2968334	+DMRT,221,+ZFHX,177,-MYT1,107__335__415,+GRHL,244,+KLFS,443,-GZF1,525,-ZBPF,436,-HNF1,398__509,-MYBL,26__97,+HOXF,59__239,-BRNF,235,+SRFF,262,+PIT1,236,+SORY,239__266__407__514,+NKX6,237,+CART,59__234__383,+PAX2,459,-HOXF,60__237__380,-NFKB,284,+PAX1,356,
CALD1	GXP_2968335	-MYOD,60,-MYT1,440,-E2FF,519,-MYBL,4,-DMRT,127,+PAX3,122,-ETSF,77,+EVI1,185__222,+SIXF,438,+FKHD,99__553,-PAX3,514,-BRAC,25,+E4FF,230,+NR2F,172,+RXRF,174,-LEFF,273,+GCMF,132,-SREB,577,+SPZ1,509,-MOKF,177__399,+OCT1,323__585,-YY1F,285,-PAX6,225,+BARB,365__
CALM1	GXP_12751	-PAX5,64__340__420__567,-MYOD,151,+GRHL,333,+NRSF,60,-MYT1,657,-E2FF,302__407__514,+KLFS,313,-ZBPF,311,+NRF1,559,+HOXF,282,-SP1F,10__348,-MYBL,463__516,+RBP2,502,-HOXF,282,-HAML,92,-ETSF,331__595,-HNFP,330,+OVOL,462,+NOLF,54__256,+DEAF,324,+ZF07,9,+HESF,2
CALM1	GXP_2972399	-PAX5,9__276,-MYOD,321,+NRSF,191__410,-MYT1,99,+GRHL,107,-E2FF,139__382,+KLFS,432__445,-ZBPF,434,+NRF1,1,-SP1F,160__361,+HOXF,496,+SORY,494,+PCBE,563,-NFKB,131__248,-YBXF,473,-ETSF,37__213__337,-MEF3,571,-CSEN,574,+DEAF,329,-RBP2,295,-P53F,443,-ZFIA,305,+
CALM1	GXP_1747964	+DMRT,293,-MYOD,162,-E2FF,123__195,+NRSF,548,-MYT1,454,+GRHL,221,+HNF6,99,-PCBE,498,+HOXF,367__427,-BRNF,426__471,-DMRT,336,+BPTF,407,+CART,365__426,+NKX6,363__424,-HOXF,333__364__428,-HMTB,355,+RU49,362__552,+STAF,205,-GKLF,301,-ETSF,143__181,-P53F,457__
CAPN5	GXP_1734311	-PAX5,31,-MYOD,234,+KLFS,353,-ZBPF,353,-TEAF,277,-ZF06,132,-SP1F,57__58__58__95__173,+HOXF,157,+SORY,155__277,+PAX2,270,-NFKB,261,+FKHD,402,+ZF07,67,-BRAC,293,-PAX3,567,+ZNFP,230,-MAZF,46__67,+NR2F,114,+RXRF,415,+MYOD,233,-LEFF,546,-HDBP,434,-CTCF,48,-RU4
CAPN5	GXP_218527	-MYOD,685,+NRSF,713,+HICF,580,-E2FF,396__471__562__595,+KLFS,156__528,-GZF1,145,-HNF1,61,-ZBPF,413__528,-TEAF,127,+NRF1,445,-SP1F,476__477__492__564__677,+HOXF,129,-BRNF,125,+BPTF,344,+IKRS,127,+PCBE,242,-HOXF,101,-NFKB,604,+PAX1,395,+STAF,320__471,-LTFM,
CAPN5	GXP_3415028	-PAX5,522,-MYOD,461,+NRSF,555,+ZFHX,370,+GRHL,3,+NRF1,460,-SP1F,342,-MYBL,395,+HOXF,357,-HOXF,89,-NFKB,61,+STAF,302,-HOXH,164,-GKLF,121,+GABF,421,-ETSF,15__407,+EVI1,294,-RUSH,115,+NOLF,450,-P53F,4,+HESF,225__462,+ZF08,277,+IRXF,95,+SF1F,286,+RXRF,5,+MYOD
CAPN5	GXP_3415029	+KLFS,222,+SATB,494,-TEAF,146__499__693,-BRNF,664,-PAX2,491,+PAX2,139,-NFKB,130__600,+HNF1,794,-ETSF,481__524__719,+AHRR,610,+FKHD,271,-BRAC,162,+ZNFP,99,+NR2F,532__639__783,-LEFF,415__489,-HDBP,303,-CAAT,329__608,-YY1F,19,-PAX6,16__312,+HAML,88__530,+CLO
CAR14	GXP_1738858	+DMRT,553,-BPTF,500,+GRHL,200,-E2FF,206,+HNF6,366,-HNF1,354,-ZBPF,538,-SP1F,178,-MYBL,251,+HOXF,138,+SORY,307,+HMTB,147,+CART,141,-HMTB,375__463,-HAML,268,-GABF,431,-HOXH,354,+HNF1,351,-ETSF,127__478,-CSEN,15,+EVI1,300__406,-RUSH,57__346,-RBP2,569,+FKHD,4
CAR5A	GXP_2959496	-BPTF,342,-PAX5,66,-MYT1,323,+HICF,376,+GRHL,266,-E2FF,205,-ZBPF,557,+HOXF,2__570,+SORY,113__568,-HOXF,141,-HAML,521,-GKLF,484,+ABDB,248,-ETSF,165__549,+EVI1,115,-RUSH,65__586,-RBP2,222,-FKHD,267__342__493,+IRXF,184__473,-HNF6,66,+E4FF,297,+NR2F,36__155__
CAR5A	GXP_77816	-BPTF,6,-PAX5,587,-MYOD,147__387,+NRSF,63,-MYT1,368,-ZBPF,124__623,-HNF1,364__393__490,+HOXF,513,+SORY,513__570,+IKRS,89,+HMTB,487,+CART,513,+NKX6,511,-HOXF,512,-HAML,288,-NFKB,76,+STAF,314__594,+HNF1,487,-ETSF,520,-MEF3,412,+EVI1,477,-CSEN,561,-RUSH,659,
CAR5A	GXP_3413425	-BPTF,565,-PAX5,289,-MYOD,54__219,+ZFHX,221,-MYT1,546,+GRHL,489,-E2FF,428,-MYBL,167,+HOXF,225,-DMRT,107,+SRFF,138,+SORY,336,-HOXF,364,-NFKB,147,+STAF,87,-HOXH,104,+ABDB,471,-AARF,102,+HNF1,131,-ETSF,388,+EVI1,338,-RUSH,140__288,-RBP2,445,-P53F,32__175,+HE
CBR4	GXP_107775	+DMRT,516,-MYT1,189__453,+HNF6,210,-BRNF,318,+HOXF,225__315__472,+FAST,12,-DMRT,107,+SRFF,529,+BPTF,222,+SORY,225,+HMTB,511,-BTBF,23,+CART,317,-HOXF,318__469__576,-GABF,338,+ABDB,226,-OCTB,470,-LTFM,3,+HNF1,93__455,-ETSF,333,+PPAR,468,+EVI1,458,-FKHD,541,
CD99L2	GXP_238467	-PAX5,204,-MYOD,332__424,+ZFHX,47,-E2FF,208__290__497,+KLFS,254__439,-ZBPF,253__346__438,+NRF1,545,-ZF06,3,-SP1F,184__184__209__209__310__402__479,+PCBE,155,-GABF,183,-ETSF,149,+SIXF,6__27,+ZF07,193__281__295__373__387__466__480,-MAZF,182__198__479__583,+
CDT1	GXP_1408748	+DMRT,276,-PAX5,338,+HICF,417,-MYBL,471,-PCBE,196__487,-SP1F,18,+HOXF,200,-DMRT,280,+SORY,198,+PAX2,260,-HMTB,109__312,-NFKB,260,+GABF,64,-ETSF,261__399,-RUSH,595,+AHRR,458,+SIXF,388,+ZF07,246,-BRAC,266,-PAX3,514,+IRXF,592,-BARB,504,-ZF05,236,+NR2F,118__2
CDT1	GXP_1731966	-MYOD,21,-E2FF,173__199__217__263__437__506__515__532__533,+KLFS,475,+NRF1,264__386__414,-SP1F,311,-MYBL,20__336,+PAX2,269,+FXRE,345,+STAF,312,-SATB,68,-ETSF,287,+EVI1,229,+AHRR,544__569,-P53F,382__473__611,+HESF,110,-MAZF,311__443,+RXRF,343,+OCTB,245,-CT
CGN	GXP_1162174	-HNF1,16,-PCBE,474,+HOXF,235__375,+FAST,369,-BRNF,135__235__299__361,+SORY,191__216__292__533,+CART,235__374,-HOXF,20__136__215__235__376,-AARF,371,+HNF1,13,-ETSF,515__561,-HNFP,513,+EVI1,442,+DEAF,312,-GFI1,379,+IRXF,226,+E4FF,370,+RXRF,356,+OAZF,68,+MYO
CGN	GXP_2965081	+DMRT,9,-MYOD,505,-MYT1,78__481,-GKLF,471,-ETSF,354,+PAX3,342,+HNF1,10__382,-MEF3,305,-CSEN,458,+NOLF,163,-P53F,226,-FKHD,473,-BRAC,432,+IRXF,226,+NR2F,66__205,+MYOD,17,+RXRF,213__518,-LEFF,470,-CTCF,91__399,+STAT,232,+GCMF,279__434,-CAAT,216,+GREF,99__36
CGN	GXP_2965083	+NRSF,57,-MYT1,446,+GRHL,447,-E2FF,10,+KLFS,316,+SATB,300,+HNF6,540,-ZBPF,596,-TEAF,267,-SP1F,17,+HOXF,297,-BRNF,359,+SRFF,351,+SORY,27,+IKRS,266,+HMTB,224,-BTBF,58,+CART,538,+PAX2,372__431,-HOXF,8__101__547,-NFKB,70,-GKLF,335,-SATB,544,-ETSF,71,+EVI1,357
CGN	GXP_3418504	+DMRT,45,-MYOD,445,-MYT1,76,+GRHL,473,+KLFS,392,-HNF1,205,-SP1F,255,+FAST,279,+CABL,415,-BRNF,38__289__584,-PAX2,77,+SORY,113,+HMTB,226,+CART,42__267,+PAX2,59__104,-HOXF,108__177__267,-HOXH,40__71,+PRDM,432,+ABDB,37,-ETSF,142__483,+OVOL,50,+FKHD,412__466,
CHEK1	GXP_199252	-PAX5,488,-MYOD,501,+GRHL,461,-E2FF,407__443__470,-HNF1,91,+NRF1,408,-MYBL,94__163,+HOXF,39__277,-DMRT,181,+CART,580,+PCBE,306,-HOXF,281__421__581,+RU49,334__567,+PAX1,225,+PRDM,506,+ABDB,36__263,+HNF1,88,-ETSF,46,+PPAR,356,+AHRR,402,-FKHD,3,+HESF,204,-HN
CHEK1	GXP_2974722	-MYT1,476__503__558,-TEAF,390,-HNF1,90,-SP1F,349,-MYBL,112,+HOXF,32__424,-BRNF,406__585,-DMRT,108,+SORY,342,+CART,422,-HOXF,124__407__561__576,+RU49,122,-GKLF,404,+GABF,365,+ABDB,29,+HNF1,84__115,-ETSF,229__514,+OVOL,110,+NOLF,517,+AHRR,451,+FKHD,559,-FKH
CHKA	GXP_278252	-PAX5,351__451__540,-MYT1,133,-E2FF,31__225__520__534,+KLFS,123__356,-ZBPF,118__387__445,+NRF1,221__439,-SP1F,300__318,-MYBL,402,-BRNF,96,-NFKB,81,-YBXF,370,+PAX3,551,-ETSF,61,-HNFP,215,+NOLF,86,+AHRR,379,-RBP2,360,+ZF07,319,+HESF,29,-PAX3,384,+NBRE,23,-B
CHKA	GXP_1988413	+DMRT,566,+ZFHX,153,+NRSF,609,+KLFS,224,-ZBPF,224__545,-TEAF,506,-ZF06,548,+HOXF,137,+FAST,527,-BRNF,139,-DMRT,55,+SORY,63__138,+PIT1,390,+CART,136__400,+NKX6,135,-HOXF,137,+STAF,568,+CIZF,325,+ABDB,67__605,-LTFM,621,-MEF3,155,+EVI1,313__335,+FKHD,52__133
CHKA	GXP_3415869	+DMRT,50,-MYOD,122__134,+ZFHX,127,-E2FF,259__306,+KLFS,446,+SATB,62,-ZBPF,435__449,-TEAF,384__423,-HNF1,82__273,-BRNF,58__115,-SP1F,407,+HOXF,64__116__337,-DMRT,292__458,+RBP2,360,+SRFF,413,+SORY,85__359__423,+IKRS,32__348,+NKX6,63,+CART,62__115,+PAX2,148
CHKA	GXP_3415870	+DMRT,150__180__224,+NRSF,351,-MYT1,118,-SIX3,260,-MYBL,503,-BRNF,19__263__336,-DMRT,154__207__435,+SORY,19__71__433,+HMTB,486,+PAX2,258,-HOXF,18__332__385__455__476,-HMTB,275,+FXRE,195,+STAF,13,-HOXH,221,-SATB,472,-ETSF,569,+EVI1,427,-RUSH,425,+NOLF,41,+
CHUK	GXP_1736150	+GRHL,119__160,+NRSF,535,-E2FF,126__509,+HNF6,107,-ZBPF,464,+NRF1,583,-SP1F,588,-MYBL,122,+HOXF,107__317,-DMRT,309,+SORY,320__332,+CART,105__317,-HOXF,106__146__319,+PRDM,233,+ABDB,317__337,-HNFP,21,+EVI1,221,+DEAF,467,+FKHD,330,-FKHD,230,+HESF,461,-PAX3,
COQ10A	GXP_1748422	-PAX5,55,-MYOD,552__611,+HICF,380,-E2FF,128__149__174__220__470__629,-ZBPF,27,+NRF1,60__144__175__465,-SP1F,104__180__237__590,+CART,420,-GABF,236,-NFKB,157,-YBXF,266,+PAX1,626,+PAX3,637,-ETSF,73__159__562,+DEAF,565,-P53F,569,+HESF,171__436,-MAZF,76__235_
COQ10A	GXP_1748423	-PAX5,235,+HICF,560,-E2FF,308__329__354__400,-ZBPF,207,+NRF1,240__324__355,-SP1F,284__360__417,-GABF,53__126__416,-NFKB,337,-YBXF,446,-GKLF,115,-ETSF,114__253__339,+NOLF,13,+SIXF,75,+HESF,156__351,-PAX3,148,+E4FF,158,-MAZF,256__415,+NR2F,174,+MYOD,232,-HD
COQ10A	GXP_2972883	-MYOD,362__421__481,+HICF,190,+NRSF,477,-MYT1,500,+GRHL,554,-E2FF,30__280__439__604,-ZBPF,491,+NRF1,275,-SP1F,47__400,+CART,230,-GABF,46,-YBXF,76,+PAX1,436,+CIZF,498,+PAX3,447__580,-ETSF,372__516__538__620__676,+DEAF,375,-P53F,379__501,+HESF,246,+ARID,565
COQ10A	GXP_2972884	-PAX5,106__418,-MYOD,97,-E2FF,130__491__512__537__583,-ZBPF,390,+NRF1,423__507__538,-SP1F,112__467__543,-HAML,156,-GABF,236__309,-NFKB,520,-GKLF,298,-ETSF,297__436__522,+NOLF,196,+SIXF,258,+HESF,339__534,-FKHD,104,-PAX3,331,+E4FF,341,-MAZF,439,+NR2F,357,+
COQ10B	GXP_278674	-PAX5,277__609,-E2FF,576,+HICF,592,+KLFS,206,-ZBPF,205__572,+NRF1,375,-HNF1,230,-MYBL,228,+HOXF,129__236,-BRNF,231__367,+CART,235,+NKX6,233,+PCBE,236,-HOXF,126__236,-HAML,693,+CIZF,322,+PRDM,476,-ETSF,67,+HNF1,643,+PAX3,38,+PPAR,35__122,+EVI1,623,-CSEN,57
COQ7	GXP_218586	-MYOD,29,-TEAF,152__494,-HNF1,204__395__509,-PCBE,469,-SP1F,173,-BRNF,152__398,-DMRT,199__256,+SRFF,379,-PAX2,61__125,+SORY,205__508,+PCBE,476,+RU49,307,-NFKB,11__498,-HOXH,26__215,-ETSF,332__539,+EVI1,533,-RUSH,312,+AHRR,520,+SIXF,482,-P53F,362,-FKHD,83,
COQ7	GXP_1734665	-E2FF,296__460,+KLFS,394,-GZF1,259,-TEAF,112,-HNF1,14,-MYBL,84__230,+HOXF,129,-DMRT,27,+RBP2,333,+SORY,22__97,+NKX6,165,-HOXF,127,-HMTB,19__70,-NFKB,69__358,-HOXH,349,-ETSF,398__415__527,+EVI1,499,+OVOL,182,+AHRR,525,+DEAF,293__353__519,+FKHD,15__152__196
CP110	GXP_1734673	-BPTF,457,+RBPF,506,-E2FF,534,+NRF1,543,-BRNF,529,+E2FF,538,-YY1F,508,-PAX6,530,-IRFF,484,+HEAT,558,-PERO,487,-NRSF,568,-ETSF,584,-RUSH,529,-NRF1,543,-PAX8,563,-FKHD,457,+ETSF,514__560,-AP1R,463,-SRFF,494,+BNCF,564
CP110	GXP_1734672	+DMRT,57__97,-MYT1,83__358,+GRHL,391,-E2FF,404__456,-GZF1,382,-ZBPF,443,-MYBL,467,+HOXF,347__583,+FAST,100,-BRNF,28__72,+SORY,72__258,-HOXF,28__55__259,-HMTB,197,+RU49,426,-NFKB,424,+STAF,300,-HOXH,408,+GABF,149__173,+PRDM,518,-SATB,25,-ETSF,297,-MEF3,418
CP110	GXP_3415355	+DMRT,473,-PAX5,189,-MYOD,352,-E2FF,566,-HNF1,175,-PCBE,467,-SP1F,544,-MYBL,187__421,+HOXF,47__63__273,+FAST,442,-BRNF,46__385__542,-DMRT,434,+SORY,49__67,+HMTB,41__254,+NKX6,48,+CART,46__67__316,+PAX2,331,-HOXF,47__66__212__269__318__447,+RU49,582,-NFKB,
CP110	GXP_3415356	-MYOD,529,+NRSF,403__449,-MYT1,69__524,-BRNF,125,-DMRT,54__567,+SRFF,191,-PAX2,579,+SORY,62,+HMTB,298__362,-HOXF,556,+STAF,390,-HOXH,519,+CIZF,52,-OCTB,83,-SATB,117,-ETSF,162,-RUSH,101__113__292,-P53F,156,-FKHD,37__160__567,-BRAC,171,+ARID,496,-HNF6,539,+
CREM	GXP_135831	-MYOD,303,+DMRT,491__617,+NRSF,22,-MYT1,272,-E2FF,84,+HOXF,606,-BRNF,413__603,-DMRT,403,+SRFF,198,+PIT1,603,+CART,607,+NKX6,608,+PAX2,560,-HOXF,356__603__635__648,-GKLF,114,-OCTB,625,-SATB,353,-ETSF,92__108__125__194,+EVI1,221__310,-RUSH,643,+DEAF,28,-FKH
CREM	GXP_1729932	+DMRT,462,+GRHL,324,+ZFHX,117__329,-MYT1,127__524,-E2FF,83,+KLFS,584,-ZBPF,574,+NRF1,301,-SP1F,393__412__424__442,-MYBL,277__450__561,+HOXF,157__459,-BRNF,459,+HMTB,25,+CART,458,+NKX6,460,-HOXF,457,-NFKB,144,+CIZF,249,+PRDM,210,-ETSF,175__322__378__530,-R
CREM	GXP_2957907	-MYOD,472,+DMRT,196__572,-MYT1,95__474__577,+NRF1,319,-HNF1,467__576,-SP1F,292,-MYBL,4__19,+HOXF,51__222,+FAST,202,-BRNF,517,+HMTB,116,+CART,41,-HOXF,44__465,-HOXH,159__382,-GKLF,227,+ABDB,66,+HNF1,41__82__229,-ETSF,532,+EVI1,544,+OVOL,332,-RUSH,386__412,
CREM	GXP_2957909	-PAX5,527,-MYOD,534,+ZFHX,500,+GRHL,222,-HNF1,219,-MYBL,20__36,+HOXF,436__470,+FAST,36,-PAX2,117__218,+SORY,90__176__316__446,+NKX6,221,+PAX2,10,-HOXF,39,+RU49,359,-HOXH,300,+ABDB,19__435,+HNF1,19__144,-ETSF,131,+EVI1,399,+OVOL,188__552,-RUSH,103__461,+FK
CRP	GXP_3409029	+DMRT,498,+NRSF,30,-E2FF,168__567,-HNF1,308,-DMRT,502,+SORY,492,+IKRS,39,+PAX2,356,-HOXF,97__343,-OCTB,161,-P53F,142,+FKHD,149,-PAX3,260,-BRAC,418,+IRXF,74__142,+NR2F,45__336,+MYOD,50,+RXRF,45__337,-LEFF,117__565,-CTCF,421,+STAT,165,+EBOX,421,-IKRS,63,-OA
CRP	GXP_315085	+DMRT,442,-MYT1,513,-E2FF,251,-GZF1,215,-HNF1,299__410,-PCBE,19__380,-MYBL,34__451,+HOXF,297,+SRFF,96,+SORY,191,+IKRS,67__236,-HOXF,164__198,+ABDB,298__452__621,+PAX3,258,+HNF1,412,-ETSF,92__250__367__538,-RBP2,472,-FKHD,82__334__389,-ZFIA,225,+ARID,211,+
CSF2RB1	GXP_520637	+HICF,201,+NRSF,419__498,-MYT1,8,-ZBPF,272,-PCBE,86__310,-SP1F,551,+HOXF,93,-BRNF,540,-NFKB,33,+STAF,36,-GKLF,350,+PRDM,65,-MEF3,86,+EVI1,179__267,+NOLF,36,-RUSH,446,+AHRR,197,+FKHD,532,-BRAC,187,-MAZF,203,+NR2F,331,+RXRF,329,+OAZF,191__500,-LEFF,491__575
CSGALNACT2	GXP_1743918	+DMRT,170,-BPTF,145,-PAX5,440,-E2FF,510__540,+KLFS,349__427__446,-ZBPF,445,+NRF1,505__533,-SP1F,258__481,+HOXF,282,-BRNF,58,+HMTB,109,+MITF,59,-CABL,146__272,-HOXF,54,+STAF,494,-HOXH,76,-GKLF,497,+HNF1,19__73,-ETSF,169__220__500,+NOLF,116__584,+AHRR,344,+
CSTF3	GXP_1163829	+ZFHX,371__509,-MYT1,214__343,+GRHL,305,+SATB,137,-GZF1,151,-HNF1,479,-MYBL,274,+HOXF,126__282,+FAST,11,-BRNF,125__289__532,-DMRT,36__194__480,+SORY,71__128,+MITF,352,+NKX6,582,+CART,15__125__283,-HOXF,18__125__437__519__580,-HMTB,252,-HOXH,199,+ABDB,57__
CSTF3	GXP_1413609	+DMRT,315__522__615,+GRHL,307,-SIX3,556,-GZF1,568,+HOXF,163,+FAST,691,-BRNF,690,-DMRT,521,-PAX2,682,-CABL,455,+NKX6,411,-HOXF,561__683,+RU49,117__649,-GKLF,681,+ABDB,162__335__348,-OCTB,407,-ETSF,24,+DEAF,379,-P53F,260,+FKHD,445,-FKHD,29__181__204__214__4
CSTF3	GXP_3420198	+DMRT,485,-PAX5,539,-MYOD,241__475,-MYT1,354,-HNF1,323__354,+CART,28__403,-HOXF,29__90__146__411,+RU49,220__511,+PAX1,86,-SATB,355,+HNF1,351,-MEF3,213,-HNFP,583,+EVI1,197,-FKHD,30,-BRAC,153,-DLXF,29,+ZNFP,569,+MYOD,242__475,-LEFF,298__407,+PTF1,141,+LEFF,
CSTF3	GXP_1740883	-MYOD,256,+HICF,241,+ZFHX,358__435,+SATB,390,+HNF6,2,-HNF1,345,-PCBE,471__512,+HOXF,56__88__385__401,-BRNF,35__395__536,-DMRT,456,+SRFF,146__459,-PAX2,435,+PIT1,398,+SORY,32__82__459,+IKRS,313,+HMTB,202,+NKX6,391__403__427,+CART,54__89__391,-HOXF,385__399
CSTF3	GXP_3420199	-MYOD,70__357,+ZFHX,69,-MYT1,223,+GRHL,388,+HNF6,476,-HNF1,466,-SP1F,41,-MYBL,328,+HOXF,336__409__434,-BRNF,408,-DMRT,2,+SRFF,156__426__491,+SORY,532,+PIT1,481,+HMTB,474,+CART,408,+NKX6,406,-HOXF,333__409,-HMTB,551,+FXRE,209,+CIZF,26,-AARF,528,+HNF1,138,+
CTDSPL	GXP_1752063	+DMRT,270,+ZFHX,490,-HNF1,3,-ZBPF,227__385,-TEAF,211,-SP1F,353,-MYBL,462,-NFKB,591,+HNF1,220,-ETSF,269__315__570,-MEF3,205,+EVI1,92,+NOLF,82,+AHRR,70,-RBP2,215,+FKHD,244,+HESF,193,-FKHD,122,-PAX3,193,+ARID,263,+E4FF,242,+RXRF,21__182,+DICE,21,-CHRF,59,+LE
CTDSPL	GXP_1996155	+RXRF,558,-MYOD,575,+MYOD,575,-ZF07,561,-ZBPF,564__589,+E2FF,553,-HAND,506,-FXRE,508,-NEUR,577,+NEUR,578,+PRDM,550,+PERO,552,-GLIF,587,+SP1F,592,+EVI1,527,+CHRE,574,+HESF,571,+PLAG,568,+MAZF,563,+NBRE,555,+EGRF,563__585,-EBOX,504
CTDSPL	GXP_1996156	+DMRT,101,+ZFHX,478,+KLFS,110,-BRNF,136,-SP1F,537,+SORY,198,+PCBE,245,+PAX2,144,-HOXF,136__146,-HAML,231__239,+CIZF,588,+ABDB,145,+HNF1,100,-P53F,429,+FKHD,455,-FKHD,336,+NR2F,228__584,+MYOD,399,+RXRF,376,+STAT,579,+GCMF,45__61__177,-IKRS,578,-RBPF,463__5
CTDSPL	GXP_2463181	-E2FF,6__477,+KLFS,470,+SATB,214,-HNF1,132,+NRF1,3,+HOXF,212,-BRNF,172__213,+SRFF,152__245,+SORY,578,+MITF,497,+PCBE,265,-NFKB,296__402,+ABDB,214__328,-ETSF,89__132__475,-MEF3,243,+PPAR,359,+NOLF,114,+AHRR,175__519,+SIXF,368,-P53F,88,+FKHD,26__228__331,+Z
CTDSPL	GXP_2975879	+DMRT,90,-MYT1,19,+HNF6,64,+HOXF,62__134,+SRFF,453,-DMRT,41,+IKRS,181,+CART,63,+PCBE,136,-HOXF,91,-NFKB,182__411,+RU49,238,-YBXF,377,+GABF,259,+HNF1,11,-SATB,88,-ETSF,103,+PPAR,475,+EVI1,512,+FKHD,26,+HESF,177,+SF1F,296__496,+NR2F,430__544,+MYOD,406,+RXRF
CTDSPL	GXP_1419938	-E2FF,20__844__932,+KLFS,641,-TEAF,382,-BRNF,227__344__629,+FAST,223,+RBP2,787,+PIT1,227,+HMTB,385,+NKX6,232__401,-HMTB,466,-NFKB,522,-LTFM,625__734,-ETSF,60__82__376__685__839__1043,+NOLF,636,+AHRR,244,+FKHD,897,-BRAC,574,+CSEN,239,+ZNFP,556,+NR2F,130__8
CTH	GXP_180394	-PAX5,10,+HICF,308,+NRSF,577,-E2FF,436__453,-GZF1,450,-ZF06,138,-SP1F,16__208__438__506,+HOXF,33__52,+FAST,413,-BRNF,47,-YBXF,572,+STAF,514__553,-OCTB,29,-ETSF,255__547,+EVI1,44,+DEAF,478,-P53F,86,+ZF07,433__533,+HESF,314__588,-BRAC,365,-MAZF,211__432,+NR
CTPS	GXP_2190898	+NRSF,506,-E2FF,82__228__430__465__564,+NRF1,423__519__561,-SP1F,467__467,+HOXF,23__43__96,-BRNF,23,+SORY,289,-BTBF,140,+CART,22__41,+NKX6,24,-HOXF,20__39,-HAML,391,-NFKB,13,+HNF1,23,-ETSF,446,+AHRR,421__477,+SIXF,212,+HESF,515__589,-PAX3,278,-DLXF,23,-MA
CTSC	GXP_1392	-BPTF,572,-MYOD,585__648,+NRSF,88,-MYT1,61,-E2FF,64__599__634,+HNF6,335,-SP1F,441__481__639,+HOXF,57__117__179,+BPTF,198,+SORY,117,+HMTB,515,-CABL,573,+NKX6,182,-HOXF,116__178,+FXRE,262,+PAX1,559,+ABDB,56,+HNF1,56,+PAX3,182,-ETSF,272__317__499,-CSEN,188__
CTSC	GXP_3414946	-MYT1,562__627,+GRHL,601,+SATB,252,-HNF1,599__624,-PCBE,466,-MYBL,292__448,+HOXF,251__507__587,+FAST,390,-BRNF,5__75__200,-DMRT,211,+SORY,481__582,+CART,508,-HOXF,505,-HMTB,408,-HAML,424,-YBXF,117__540,-HOXH,516,-GKLF,544,+CIZF,598,+HNF1,60,-ETSF,28__372,
CXCL12	GXP_19752	-PAX5,396,-MYT1,138__210,-E2FF,153__339__484__559,+KLFS,147__351__393,-ZBPF,148__352,-MYBL,97,-SP1F,275__431__447__567,-PAX2,102__184,+IKRS,84__294,-HAML,414,-GKLF,230,+PAX3,313,-PAX3,434,+SF1F,267__586,-BARB,206,-MAZF,445,+NR2F,96__301,+RXRF,96__298,+OAZ
CXCL12	GXP_1992328	-MYOD,572,+DMRT,384,+GRHL,297,+NRSF,444,-E2FF,393__554,+KLFS,213,-HNF1,463,-ZBPF,211,-SP1F,241,+HOXF,2__6__327__461,+FAST,11,-BRNF,27,+SORY,49,+IKRS,126__233,+CART,12__31,+NKX6,458,-HOXF,2__16__187__389__460,-HAML,102,-NFKB,157__238,-YBXF,503,-GKLF,164,+P
CXCL16	GXP_499504	-PAX5,397,-E2FF,278__402__868__883,+KLFS,444__1115,+HNF6,81,-MYBL,185,+RBP2,925,+HMTB,471,+PAX2,46,-HMTB,335,-HAML,576,-NFKB,453,+HNF1,261,-ETSF,296__652__778__909__1070,-HNFP,1158,+AHRR,435__446,+FKHD,330,+ZF07,903,-BRAC,890,-ZFIA,547__1123,+CSEN,364__11
CYP2T1	GXP_258946	-BPTF,149,-MYOD,250__533,+NRSF,239__489,-E2FF,307__429__444,-HNF1,69,-SP1F,431,+HOXF,451__552,-DMRT,69,+RBP2,124,+SORY,455,-HOXF,169__375,-HAML,480,-YBXF,143,-GKLF,438,+CIZF,42__59,+PRDM,279,-ETSF,186,-HNFP,89,+EVI1,47,+NOLF,242,-RUSH,73__82,+AHRR,304__48
CYP2T1	GXP_2960518	-MYOD,230,-PAX5,186,+ZFHX,355,+NRSF,424,+KLFS,116,-ZF06,250,-DMRT,296,+MITF,386,-HOXF,446,-NFKB,426,+ABDB,152,-LTFM,196,-ETSF,39,+AHRR,274,+SIXF,253,+IRXF,464,-MAZF,185,+NR2F,369,+RXRF,115__516,+OAZF,575,+RBPF,420,+GCMF,48,+STAT,42__488,+EBOX,169,-IKRS,13
DAGLB	GXP_1723951	+DMRT,375,-MYOD,496,-MYT1,613,+HNF6,169,-TEAF,531,-SP1F,403,-MYBL,607,+HOXF,141,-BRNF,200,+SRFF,30__157,-HMTB,169,-HAML,470,-NFKB,168,-GKLF,405__480,+GABF,67,+HNF1,137,-ETSF,483__566,+OVOL,605,-RUSH,184__367__450,+AHRR,192,-P53F,197,+FKHD,202__307,+ZF07,4
DAGLB	GXP_1723953	-PAX5,444,+HICF,45,-E2FF,34__603__649,+KLFS,568,-ZBPF,363__377__662,-TEAF,199__437,+NRF1,569__646,-MYBL,244__269__536,+HOXF,68__211__287,+SORY,128,+IKRS,22,-NFKB,320,+STAF,111,+ABDB,67__414,+HNF1,31,-ETSF,487,+EVI1,163,+OVOL,266,-RUSH,15,+NOLF,100,+AHRR,5
DAGLB	GXP_3407820	+DMRT,101__165__264,+NRSF,312,-E2FF,419,-SP1F,62__429__562,+FAST,173__373,-BRNF,211,-DMRT,221,+SRFF,245__412,+PIT1,201,+IKRS,83__323,+HMTB,303,-HOXF,204,-HAML,343,+FXRE,584,+RU49,458,+STAF,511__534,-HOXH,219,+HNF1,122__265,-SATB,203,-ETSF,176__393__417,-R
DAPK1	GXP_1729328	-BPTF,170,-E2FF,408__430__468,+HICF,464,+KLFS,236__452,+NRF1,429__502,-SP1F,127,-BRNF,199,-PCBE,527,+HMTB,210,-HOXF,263,-YBXF,589,-GKLF,149,+PRDM,330,+HNF1,210,-ETSF,84__371,+EVI1,140,-CSEN,34,+NOLF,550,+AHRR,118,+FKHD,173,-FKHD,217,+HESF,425__461,-PAX3,3
DAPK1	GXP_3411636	+GRHL,559,-MYT1,90__411,-MYBL,532,+HOXF,378,-BRNF,338,+SRFF,191__446,+SORY,398__520,+HMTB,55,-HOXF,248__392,+RU49,558,-GKLF,132,+CIZF,169__218,-ETSF,132__422,+EVI1,277,-RUSH,192__556,-P53F,461,-FKHD,436,-BARB,133,-DLXF,223,-ZF05,186,+GCMF,187__422,+STAT,2
DDX3X	GXP_1753688	-E2FF,195__498__518,+SORY,558,+IKRS,404,+HMTB,456,+MITF,581,-HAML,268,-OCTB,148,+PAX3,566,+EVI1,104__459__580,+NOLF,498,+DEAF,222__545__563,-RBP2,477,+FKHD,136__206,+HESF,2__338,+E4FF,434,+ZNFP,123,+NR2F,29__412,+DICE,568,-RU49,228__568,+EBOX,6__474__503,
DDX3X	GXP_3429765	+DMRT,117,-BPTF,62,-MYT1,220,+HICF,23,-HNF1,192,-TEAF,311,-MYBL,125,+HOXF,184__386__420,-BRNF,382__416,-DMRT,465,+SRFF,157__210,+SORY,12__480,+HMTB,314,+CART,144__182__382,+NKX6,387,-HOXF,382,-SATB,379,-ETSF,285__489,-HNFP,96,+PPAR,196,+SIXF,585,+FKHD,70_
DDX3X	GXP_3429763	-MYOD,259,+DMRT,382,-MYT1,161__214__261__422,-E2FF,129,+SATB,448,-GZF1,395,-HNF1,212__288,-MYBL,555,+HOXF,49__361__407__444__526,-BRNF,117__356__443,-DMRT,312,-PAX2,481,+PIT1,444,+SORY,332__378__444__529,+IKRS,181__332,+HMTB,125,+MITF,153,+CART,15__314__3
DDX54	GXP_2953489	+DMRT,265__401,+NRSF,196,+HICF,253__536,-E2FF,61,-ZBPF,249,+NRF1,155__178,-HNF1,339,-SP1F,153__175__210__240__412__442__477__515,-MYBL,400,+HOXF,53__366,+SRFF,72__115,+IKRS,3,+CART,365,-HOXF,342__367,-HMTB,69,-NFKB,171__430,-LTFM,536,+PAX3,63,-ETSF,273__5
DGKA	GXP_52225	-MYOD,10,-E2FF,258,-HNF1,373,+NRF1,321,+HOXF,91__196__303,-BRNF,141,-DMRT,244,+SORY,303,+IKRS,497,+CART,366,+PAX2,454,-HOXF,195,-HOXH,581,+CIZF,138,+PAX3,400,-HNFP,155,-MEF3,402,+EVI1,116,-CSEN,405,-RUSH,156,+NOLF,155,+AHRR,493,+FKHD,59,-PAX3,229__335,+NB
DGKA	GXP_1417764	+ZFHX,509,+GRHL,504,-E2FF,268,-BRNF,539,-SP1F,40__52__58__78__519,+IKRS,103__407,+HMTB,231,+CART,179,-HOXF,416,-HAML,258__513,-GABF,7,-NFKB,411,-GKLF,215__529,-ETSF,209,+EVI1,387,+FKHD,248,-P53F,450,-PAX3,263,-MAZF,519,+NR2F,386__567,+MYOD,262,+RXRF,568,-
DGKA	GXP_3425859	-MYT1,338,-HNF1,93,-MYBL,165,+HOXF,403,-BRNF,209,-DMRT,178__335__493,+SRFF,293,-PAX2,131,+IKRS,431,+HMTB,158,-HOXF,282,-NFKB,198__432,-YBXF,498,-HOXH,333,+GABF,363,+ABDB,402,+EVI1,258__566,-P53F,481,+FKHD,405,-GFI1,155,+E4FF,520,-ZF05,8,+NR2F,270__301,+MY
DHRS3	GXP_3424455	-MYOD,440,+DMRT,272,-MYT1,222__358,-E2FF,482,+SATB,330,+HNF6,217,-HNF1,228__381,-MYBL,43__338,+HOXF,71__228__329__399,-BRNF,401,-DMRT,429,+SRFF,307,-PAX2,60,+BPTF,304,+SORY,149__234,+CART,322,+PAX2,58,-HOXF,109__317,-HMTB,414,+STAF,84,-GKLF,78,+ABDB,227__
DHRS3	GXP_2971194	+HICF,67,-E2FF,71__214__445__578__778__1027,+KLFS,102__211__694,-MYBL,876,+FAST,853,+NKX6,180,+PAX2,573,-NFKB,5__32__110__394__921,+GABF,433,-LTFM,7__34,+HNF1,898,-ETSF,537__907__1015,+NOLF,33__608,+AHRR,81,+SIXF,183,+FKHD,845,+ZF07,925,+ZNFP,711,+RBPF,70
DLGH3	GXP_1754276	+DMRT,582,-MYOD,11,-MYT1,14,+GRHL,256,+KLFS,141__339,-ZBPF,85,-PCBE,311,-SP1F,191,-MYBL,90,+HOXF,317__500,+FAST,31,+SRFF,46__369,+SORY,276__329__377,+MITF,14,+STAF,157,+HNF1,210,+PAX3,121,-ETSF,126,+EVI1,530,-RUSH,570,+AHRR,144,-RBP2,341,+FKHD,291,-ZFIA,2
DLGH3	GXP_171399	-MYOD,419,+NRSF,307,+ZFHX,387,-MYT1,288,+HICF,731,-E2FF,584,+KLFS,211__641,-ZBPF,210__642__653__815,-SP1F,193__710__735,+HOXF,2__295__553,-BRNF,289,+BPTF,248,+SORY,12,-BTBF,270,-NFKB,721,+STAF,100,-GKLF,111__738,+PAX3,546,-ETSF,138__515,-MEF3,524,+AHRR,65
DLGH3	GXP_1754278	+NRSF,222,+ZFHX,286,+GRHL,79,+KLFS,6,-ZBPF,213,-BRNF,140,-MYBL,175__526,+HOXF,137__196,-DMRT,68__397,+RBP2,223,+SORY,67__103,-HOXF,136__197__547,+STAF,156__481,+PAX3,564,-ETSF,422__454__488,-RUSH,201,+NOLF,265,+SIXF,62,-RBP2,432,+ZF07,31,+HESF,1,-FKHD,52,
DLGH3	GXP_1997190	-MYOD,318,+HICF,274,-MYT1,321,+GRHL,563,+KLFS,448,+HNF6,41,-ZBPF,392,-SP1F,286__498,-MYBL,397,+FAST,90__338,+RBP2,286,+SRFF,353,+SORY,583,+IKRS,60__150,+MITF,321,-HOXF,72__198,-HAML,293,+STAF,266__464,-GKLF,120,+CIZF,64__155,-AARF,165,+HNF1,517,+PAX3,428,
DLGH3	GXP_2977796	-PAX5,573,+GRHL,408,-E2FF,210__533,+KLFS,158__419,-ZBPF,114,-SP1F,340,-MYBL,372,-DMRT,219,-PAX2,52,-HOXF,425,-HOXH,375,-GKLF,47,-ETSF,152,+PPAR,463,-P53F,8,+ZNFP,74__395,+NR2F,6,+RXRF,395,-LEFF,53,-HDBP,383,-CTCF,106__344,+GCMF,14,+EBOX,345,-IKRS,23,-SREB
DLGH3	GXP_2977797	-MYOD,408,+GRHL,314,+NRSF,9__446,-MYT1,375,-E2FF,502__563,+KLFS,242__308,-ZBPF,238,-HNF1,120,-SP1F,457__531,-MYBL,317,+HOXF,226,-DMRT,121,+SORY,76__327,+IKRS,102,-HOXF,59__173,+RU49,5,+STAF,551,-GKLF,547,+GABF,69,+PAX3,189,-MEF3,461,-CSEN,464,+OVOL,131,-R
DLGH3	GXP_3430158	-MYOD,140__183,+DMRT,4,+ZFHX,301,-MYT1,69__157,+HICF,231,-ZBPF,362__392,-SP1F,121,-MYBL,252,+HOXF,43,+SORY,88__573,+IKRS,167,-NFKB,170,-HOXH,47,+HNF1,258,-ETSF,111__510,-CSEN,526,-RUSH,51,-P53F,311,-FKHD,51__298,-GFI1,86,+NR2F,528,+RBPF,166,-LEFF,90__440_
DLGH3	GXP_3430160	-HNF1,28,-MYBL,24__150__364,+FAST,479,+PIT1,155,+MITF,452,-HOXF,177,-LTFM,279,+HNF1,25,-ETSF,163__167__588,+EVI1,46,+OVOL,24,+AHRR,112,+FKHD,27,+ARID,251,-LEFF,145,+STAT,239__255__553,+EBOX,574,+LEFF,257,+OCT1,221__440,-CAAT,87,+BRNF,159,+OCTP,251,+HEAT,2
DLGH3	GXP_3430159	+DMRT,85__347,-BPTF,491,-MYT1,289__392,+GRHL,79,-E2FF,465__576,+HNF6,483,-ZBPF,5,-HNF1,442,-MYBL,82,+HOXF,316,-DMRT,448,+SORY,216__314,-CABL,492,+PAX2,548,-HOXF,295,-GABF,512,+STAF,93,-GKLF,176__526,-ETSF,355__518,+EVI1,182,+FKHD,565,-FKHD,490,+NBRE,107__
DPP3	GXP_237897	+DMRT,7,-MYOD,493__584,-MYT1,298__454__478,+SATB,114__242__380,+HNF6,38__412__452,-TEAF,485,-HNF1,188,-SP1F,217,+HOXF,184__204__235,+FAST,159,-BRNF,146__184__235__483,+SORY,227__321__344__376__427,-BTBF,373,-HOXF,184__206,-HMTB,446__519,+STAF,353,+ABDB,18
DPYS	GXP_52575	+DMRT,384__673,-BPTF,321,-MYOD,217__344,+ZFHX,593,-MYT1,410,-E2FF,675,-SP1F,550__572,+HOXF,9__486,+FAST,349,-BRNF,106,-DMRT,510,+SORY,48__108,-CABL,322,+NKX6,8,+PAX2,596,-HOXF,6__117__483,-YBXF,257,-GKLF,207,+GABF,662,+PRDM,629,+ABDB,485,+HNF1,10__783,-ET
DPYS	GXP_2461961	+DMRT,423,-PAX5,106,-MYT1,321,+GRHL,22,-E2FF,539,-HNF1,454,+HOXF,234,+FAST,190,-DMRT,218,+SRFF,153__186,-PAX2,308__353,+SORY,269,+IKRS,232,-BTBF,79__511,-HOXF,310__470,-NFKB,236__557,-GKLF,184__489,-ETSF,59__111__256__542,-CSEN,448,-FKHD,266,-GFI1,489__53
DPYS	GXP_2973658	+DMRT,393,-MYOD,94,-MYT1,147,+HICF,384,-E2FF,359__470,+HNF6,55,-HNF1,6__347,-MYBL,269__345,+FAST,580,-DMRT,3,+BPTF,328,+HMTB,580,+PCBE,337,-HOXF,495__581,-HAML,535,+PAX1,175,+HNF1,344__580,-HNFP,161,+OVOL,343__575,-P53F,369,+FKHD,106,-FKHD,574,-BARB,212,+
EI24	GXP_1750678	-PAX5,572,-MYT1,259,-HNF1,255,-PCBE,575,+HOXF,383__433__547,+CABL,337,-BRNF,470__547,-DMRT,463,+IKRS,204,+CART,546,-HOXF,385__410__435__547,-NFKB,532,-LTFM,110,-ETSF,264__533,+EVI1,516,+FKHD,259,-FKHD,185__467,-GFI1,517,-DLXF,546,+NR2F,209,+RXRF,207,-LEFF
EI24	GXP_521514	-PAX5,333,-MYOD,400,+NRSF,307,+HICF,382,-E2FF,2,+KLFS,463__520,-HNF1,292,-ZBPF,533,+NRF1,456__509,-BRNF,77,-SP1F,320__338__358__386,+HOXF,67__78__107__139,+PIT1,74,+SORY,233,-CABL,121,+CART,77,+NKX6,79,-HOXF,78__78__96__107__118,-NFKB,422,+STAF,261__303,+
EIF1	GXP_3406411	+DMRT,333,-PAX5,82,-MYT1,532,+KLFS,189,+HNF6,360,-PCBE,545,-SP1F,77__150,-MYBL,176,+HOXF,49,+SRFF,337__489,+BPTF,308,+SORY,311,+IKRS,64__141,-HOXF,43__408__552__583,-NFKB,145__520,-GKLF,431,-AARF,440,+HNF1,571,-ETSF,167__322__463,+FKHD,379,+SIXF,373,+ZF07
EIF1	GXP_1722093	-PAX5,208,-E2FF,213__237__275__460__498__594,+KLFS,435__719,-GZF1,496,-MYBL,626,-BRNF,19__106,+PIT1,103,+NKX6,108,-HMTB,26,-HAML,258,-ETSF,571__616,-HNFP,195__657,+ZF07,296__507,+STAT,338,-SREB,61,+INSM,437__726,+CDEF,459,+DLXF,107,+SPZ1,59,-CAAT,68__175_
EIF3J	GXP_1164116	+DMRT,1,-PAX5,408,+HICF,143,+ZFHX,57__532,-E2FF,61__287__435__467__541,+KLFS,452,-ZBPF,298__449__638,-SP1F,253__413__424__494__678,-BRNF,27,+IKRS,102,+PAX2,5,-NFKB,107,+STAF,110__487,-GKLF,282,+PAX3,412,-ETSF,83__184__276__560__650,-RUSH,649,+AHRR,267,+DE
EIF3J	GXP_2458522	+DMRT,13,-BPTF,408,+NRSF,571,-MYT1,376__391,+SATB,228__601,-GZF1,319,-HNF1,519,+HOXF,46__172__599,-BRNF,47,+SRFF,424__488,-PAX2,569,+SORY,543,+CART,46,+NKX6,48__130__599,+PAX2,173,-HOXF,46__224__352__386,-GABF,78,+PAX3,73,+HNF1,224__597,-ETSF,148,-MEF3,23
EML4	GXP_1746858	-BPTF,118,+NRSF,145,-E2FF,259__433,-HNF1,267,-MYBL,62__478,+HOXF,92__233__397__431__472,-BRNF,99__233__396,+SORY,234__387,+IKRS,68__301,+HMTB,20__56,-CABL,406,+CART,395,+NKX6,394,-HOXF,36__93__234__396__418,-HOXH,474,+CIZF,86,+ABDB,232__411,+PAX3,545,-ETS
EML4	GXP_1746863	+DMRT,334__394,-BPTF,52,-MYOD,240,-MYT1,525__585,+SATB,393,-HNF1,111,-MYBL,116,+HOXF,48__57__279__378__392,+FAST,54,-BRNF,419,-DMRT,84__449,+SRFF,571,-PAX2,433,+SORY,295,+CART,44,+NKX6,48__59__486,+PCBE,148,-HOXF,43__56__349,+PAX1,482,-HOXH,14,+ABDB,280__
EML4	GXP_1746862	+DMRT,100__192__378,-MYT1,72,+GRHL,281,+SATB,40,-HNF1,176,-PCBE,88__233,-MYBL,76__258__281,+HOXF,6__38__57__182__329__371__388,-BRNF,7__181,-DMRT,17__104,-PAX2,110,+SORY,397,+IKRS,319,+MITF,518,+CART,5__180,+NKX6,3__179__327,+PCBE,92,-HOXF,5__36__68__115_
EML4	GXP_1993664	+DMRT,79__215,+ZFHX,448,-MYT1,583,-E2FF,37,-TEAF,17,-ZF06,494,+HOXF,505,-BRNF,505,-DMRT,160,+PIT1,502,+CART,505,+NKX6,507,-HOXF,388__505,-YBXF,9,+HNF1,81__415,+PAX3,165,-CSEN,396,+EVI1,97,+AHRR,305,-FKHD,383__448__472__502,+ARID,262,-HNF6,394,-DLXF,506,+R
EML4	GXP_3424808	-MYT1,63,+SATB,122__343,+HNF6,369,-HNF1,73__274,-SP1F,530,-MYBL,20__146,+HOXF,10__24__106__221__231,-DMRT,310__411,+RBP2,589,+BPTF,165__588,+SORY,66__142__216__290__342,+IKRS,286,+HMTB,290__560,+MITF,222,+CART,104,+PAX2,376__410,-HOXF,48__118__352__408,+A
ENSA	GXP_293028	-E2FF,626,+HNF6,79,-MYBL,245__605,-BRNF,33__547,+RBP2,659,-HMTB,115,+CIZF,111,-ETSF,247__488__627__757,+FKHD,481,+ZF07,611,+ZF05,306,+NR2F,257,+STAT,102__117__474__529__544__757,+INSM,241,+DLXF,548,-YY1F,7__126,+BRNF,30__70__545,+MEF3,594,+CLOX,28__375,-I
FAM76A	GXP_1416541	+DMRT,465__529,-BPTF,350,-PAX5,546,-MYT1,480,+HNF6,298,-ZBPF,6,-PCBE,400,+HOXF,134__503__526,+FAST,129,-BRNF,528,-DMRT,518,+SORY,99,+IKRS,410,-BTBF,458,+MITF,422,-CABL,351,+CART,133__290,-HOXF,134__524__538,-HMTB,398__551,-GKLF,599,+ABDB,60,+HNF1,281,-RUS
FAM76A	GXP_1746122	-E2FF,102__169__281__401__472__486,+KLFS,214__238,-ZBPF,213,+NRF1,291,-MYBL,65,-SP1F,104__291__454__473__486,+IKRS,375,+PCBE,282,-NFKB,128,-HOXH,533,+GABF,199,-ETSF,254,+AHRR,295,+HESF,415,+ZF07,392,+OAZF,292,+MYOD,231,-HDBP,503__553,+GCMF,95,-CTCF,292__3
FAM76A	GXP_1746125	-PAX5,568,+ZFHX,478,+GRHL,178,-E2FF,224,-HNF1,452,-TEAF,499,-MYBL,445,+HOXF,103__184__329,-BRNF,324,-DMRT,473__530,+SORY,172__387__416,+IKRS,498,+NKX6,326,+CART,328,-HOXF,329,+RU49,552,+ABDB,102,+HNF1,411,-ETSF,572,-RUSH,208,-RBP2,463,+FKHD,169,-FKHD,311,
FAM76A	GXP_1746126	+ZFHX,75,+NRF1,302,+HOXF,63__188__525,-BRNF,47,-DMRT,70__232,+SORY,67,+MITF,388,-HOXF,523,-NFKB,388,+ABDB,64,-LTFM,560,-ETSF,24,-MEF3,457,+EVI1,434,-RBP2,402,+FKHD,41__282,+HESF,304__457__558,-FKHD,566,+E4FF,51,+NR2F,134,+RBPF,382,+STAT,26__97,+DICE,225,+
FAM76A	GXP_2970946	+ZFHX,562,+GRHL,262,-E2FF,308,-HNF1,536,-TEAF,583,-MYBL,529,+HOXF,187__268__413,-BRNF,408,-DMRT,557,+SORY,256__471__500,+IKRS,582,+NKX6,410,+CART,412,-HOXF,413,+ABDB,186,+HNF1,495,-RUSH,292,-RBP2,547,+FKHD,253,-FKHD,395,+IRXF,462,-HNF6,223,-DLXF,412,+NR2F
FKBP5	GXP_224240	-E2FF,58__141__423__565__629__694,+KLFS,359__436__487,-GZF1,112,-ZBPF,434__488__598,+NRF1,628,-SP1F,59,+HOXF,4,+SRFF,297,+SORY,299,-HOXF,3,+FXRE,138,+GABF,573,+PRDM,35,+ABDB,177,-ETSF,271,+NOLF,37,+AHRR,42__588,+DEAF,92__551,+SIXF,258,+ZF07,281,+HESF,319_
FKBP5	GXP_1989052	+DMRT,384__460,-MYOD,150,+GRHL,262,+ZFHX,4__392,+NRSF,138,+KLFS,90__328,-HNF1,252,-PCBE,526,-MYBL,384,+HOXF,258__289,-BRNF,257,-DMRT,538,-PAX2,400,+SORY,511__546,+CART,257,+NKX6,255,-HOXF,258,-YBXF,128,+STAF,559,+PAX3,386,+HNF1,99__383,-ETSF,182__260__341
FKBP5	GXP_3416949	+DMRT,234,-PAX5,503,+HNF6,212,-TEAF,127,-MYBL,315__450,-BRNF,261,+PIT1,257,+NKX6,262,+PAX2,576,-HMTB,577,-NFKB,356,-LTFM,513,+HNF1,585,-ETSF,463,+FKHD,82,-BRAC,519,+NR2F,303,+RBPF,373,+STAT,42,+DLXF,260__261,-CAAT,271,-YY1F,294__349,+BRNF,257,-RBIT,259,+Y
FKBP5	GXP_3416950	+DMRT,268,+NRSF,401,+ZFHX,248,+GRHL,154__243__349,-E2FF,579,+HOXF,2__315__473,-BRNF,453,-DMRT,264,-PAX2,494,+IKRS,480,+CART,471,+NKX6,318__473,-HOXF,2__317__470__521,+ABDB,170,+HNF1,312,-ETSF,284,-P53F,144,+FKHD,74,+HESF,395,-FKHD,27__339__441__467,-ZFIA,
FKBP8	GXP_2956869	+ZFHX,34,-MYT1,299,-MYBL,289,+FAST,414,-DMRT,171__196,+HMTB,335,+CART,195,+PAX2,282,-NFKB,530,-HOXH,294,-GKLF,320,+CIZF,269,-LTFM,376,-ETSF,537,+EVI1,240__574,+NOLF,491,+FKHD,468,+SIXF,430,+HESF,27,-BRAC,33,-ZFIA,557,+ZF05,331,+SF1F,574,+ARID,208,-MAZF,48
FKBP8	GXP_3411113	-MYOD,276__418__435,+NRSF,50,-E2FF,494,-SIX3,323,-GZF1,402,-ZBPF,532,-SP1F,238__404__612,+HOXF,123__201,+CABL,7,-PAX2,491,+BPTF,19,+SORY,15__226,+NKX6,31,-HOXF,25,+PAX1,433,+PRDM,276,+ABDB,122,+HNF1,29,-MEF3,277,-RUSH,47,+NOLF,448,-P53F,180,+FKHD,20,-FKHD
FKBP8	GXP_505998	-MYOD,26__86,+DMRT,596,-PAX5,221,+HICF,392,-HNF1,518,-SP1F,133,-MYBL,235__450__521,+HOXF,48__189__300,-BRNF,48__299,+SORY,411,+NKX6,297,+CART,187__299,-HOXF,50__62__185__300,+FXRE,354,+ABDB,15,-ETSF,539,+EVI1,666,+NOLF,527,+SIXF,501,+FKHD,78__284__311,-FK
FOXN3	GXP_1747951	-MYT1,236,-E2FF,418,+KLFS,355,-ZBPF,350__578,+HOXF,163__564,-BRNF,435,+SRFF,46,+HMTB,256,-HOXF,435__586,-GABF,261,-YBXF,521,-OCTB,254,+HNF1,177,-ETSF,148__290,+EVI1,34,-RUSH,291,+AHRR,246__357,-FKHD,279__435,+E4FF,439,+RXRF,316,-LEFF,470,-SALL,434,-CTCF,4
FOXN3	GXP_1747953	-PAX5,166__547,-MYOD,206__583,+NRSF,146__353,-MYT1,59,+HICF,296,-E2FF,69__265__309__323__455,-GZF1,126,-ZBPF,31__419__591,+NRF1,451,-SP1F,183__345,+HOXF,15,+FAST,175,-PAX2,44,+IKRS,219,+CART,25,-HAML,142,-NFKB,329,-ETSF,479,+SIXF,43,+ZF07,336,+HESF,516,-Z
FOXN3	GXP_1994172	-MYOD,401,+DMRT,247,+HICF,294,-MYT1,5__350__519,-HNF1,25__25__347,-SP1F,317,-MYBL,147__553,+HOXF,454__581,-DMRT,243,-PAX2,308,+SORY,23__94,-HOXF,23__116__580,-HMTB,243,-HAML,313,-YBXF,234,+PAX1,152,+ABDB,189,+HNF1,505,+PAX3,248,-ETSF,323__555__602,+OVOL,5
GCSH	GXP_1408687	+DMRT,69,+NRSF,326__369,-E2FF,425__473,-HNF1,199,-PCBE,105,-SP1F,353__366__380__416__489,-MYBL,197__566,+HOXF,268,-DMRT,13,+PCBE,465,+STAF,534,-HOXH,454,+HNF1,196,-ETSF,329__386,+OVOL,195__266,-P53F,152,+FKHD,409,+ZF07,345__401,+HESF,608,+IRXF,407,+SF1F,2
GLDC	GXP_1410840	-MYOD,398,+DMRT,8__97,-PAX5,188__210,-MYT1,77__193,+HNF6,248,-ZBPF,390,-MYBL,5__99__155__403,+HOXF,53__266__338,-BRNF,55__248,+SORY,260__323,+CART,258,+PCBE,81,-HOXF,51__259__532,-HMTB,511,-GABF,577,-NFKB,322,+CIZF,277,+PRDM,468,-LTFM,577,+HNF1,98,+PAX3,1
GLDC	GXP_1410844	-PAX5,435,-MYOD,86__430,+ZFHX,508,-MYT1,305,-E2FF,319__374,+KLFS,166,-GZF1,330,-HNF1,303__539,-ZBPF,30,-BRNF,412,-SP1F,394,+HOXF,368__415,-PAX2,508,-HOXF,462,+PAX1,422,+STAF,212,-GKLF,560,+EVI1,566,-RUSH,547,+ZF07,189__240__293,-FKHD,507,+MYOD,19,-LEFF,56
GLDC	GXP_1735944	+DMRT,400,-MYOD,258,+HICF,598,+ZFHX,259,-MYT1,376,-E2FF,488,+KLFS,463,-HNF1,374,-ZBPF,462,+HOXF,149__289__290__357,-BRNF,146,-DMRT,209,+SRFF,552,-PAX2,355,+BPTF,418,+PIT1,146,+SORY,147__507,+CART,145,+NKX6,147__290__355,-HOXF,146__300,-HAML,215,-HOXH,257_
GLDC	GXP_1735945	+DMRT,270,-PAX5,700,+HICF,259,-E2FF,462__523__794,+KLFS,963,+HNF6,155,-HMTB,172,-NFKB,563__606,+STAF,87__122,+GABF,380,-LTFM,565,-ETSF,328__439__574,+FKHD,18__126,+ZF07,986,-ZFIA,745,+CSEN,596,+RBPF,365,-HDBP,747,+STAT,235__305__443__556,+INSM,289,+CDEF,8
GLDC	GXP_3416334	+NRSF,98__315,-E2FF,465__488,+KLFS,179,-HNF1,31__158,-ZBPF,178__514__601,+NRF1,458,+HOXF,401,+FAST,134,-DMRT,152,+SRFF,69__504,+MITF,130,-HOXF,307__398,-HAML,313,+RU49,589,-HOXH,561,+ABDB,27,+EVI1,217,+HESF,385__460,-PAX3,154,+ZF05,176,+IRXF,133,-HNF6,73_
GLDC	GXP_3416335	-BPTF,386,+ZFHX,486,+GRHL,338,+HNF6,118,-BRNF,130,+HOXF,392,-PAX2,343,+MITF,434,+CART,356,-NFKB,288,+PRDM,150,+HNF1,271,-ETSF,292__490,-RUSH,315,+FKHD,65__113,-FKHD,383__549,-BRAC,66,+NR2F,341,+RXRF,152__350__496,+STAT,284__493,+INSM,32,+LEFF,120__132,-HA
GLS2	GXP_168430	-MYOD,383,-PAX5,653,+ZFHX,366,-MYT1,415,+KLFS,557,-ZBPF,472__558,-TEAF,237__394,+HOXF,299,+CART,93,+PCBE,573,+PAX2,400,-HOXF,401,-NFKB,570,+HNF1,52,-ETSF,16__314__596,+EVI1,453,-RUSH,700,+FKHD,131__228,-FKHD,117__376,-GFI1,396,+ARID,138,+MYOD,501,+RXRF,21
GLS2	GXP_3425819	-PAX5,344__515,-MYOD,502,+ZFHX,501,+NRSF,31,-E2FF,616,+KLFS,93__384,-HNF1,299,-ZBPF,54__95__138,+NRF1,269__350__591,-SP1F,572,+RBP2,153,+SRFF,434,+IKRS,546,+HMTB,539,+MITF,359,-CABL,609,-GABF,232,-NFKB,253,+PRDM,41,-LTFM,588,-ETSF,568,-MEF3,71,-RUSH,559,+
GLS2	GXP_3425822	-MYOD,552,+DMRT,63,+HICF,304,+KLFS,175,-ZBPF,176__510,-TEAF,406,-SP1F,103,-MYBL,61,+HOXF,242,+BPTF,183,+SORY,197__263,+MITF,29__90,+PCBE,190,-HOXF,262,-HMTB,163,-NFKB,516,-YBXF,206__247__386,+PAX3,136,-ETSF,76,+NOLF,431,+SIXF,446,-P53F,545,+FKHD,184,+HESF
GLS2	GXP_1748407	+DMRT,245,-PAX5,712,-E2FF,237__487__497__784__844,+KLFS,951,-MYBL,249,+FAST,542,+RBP2,1011,+STAF,476,-ETSF,212__550__782,+AHRR,178,+ZF07,515__682__717__794,-GFI1,522,+NR2F,297__914,-LEFF,546,-HDBP,931,+STAT,405,+DICE,718,+INSM,742,+CDEF,843__893,-CAAT,526
GLS2	GXP_3425823	+DMRT,173__426__918,+HNF6,454,-GZF1,713,-ZF06,737,-BRNF,523,-PAX2,654,+HMTB,219,-HMTB,352,-HAML,362,+GABF,603,+HNF1,309,-ETSF,329,+FKHD,101__208__527__905,+ZF05,215__389,+NR2F,267__347__653,+RBPF,495,-LEFF,139__983,+STAT,892,+DICE,739,-SREB,617,-CHRF,347,
GNAI3	GXP_1412588	+DMRT,155,-MYT1,79,-HNF1,497,-MYBL,506,+HOXF,207,-BRNF,221,-DMRT,409,-PAX2,91,+BPTF,414,+SORY,382__500,-CABL,360,+NKX6,456,+PAX2,283,-HOXF,254__294__494,+FXRE,565,-HOXH,304__340__500,-GKLF,92,+CIZF,478,+ABDB,493,+EVI1,47,+OVOL,504,-RUSH,419,-P53F,344,-FKH
GNAI3	GXP_180299	-E2FF,678__741,+KLFS,563,-TEAF,148,-BRNF,4,+NKX6,2,-NFKB,394__498,-ETSF,357__396__500__602,-HNFP,498__553,+FKHD,379__583,+NR2F,112__177,+RBPF,332,+STAT,471__489,+CDEF,679,+DLXF,5,-YY1F,285,+BARB,261__453,+BRNF,1,+CP2F,597,-NKX1,2,+MEF2,13,+ZBPF,518,+NKXH,
GNS	GXP_168538	-E2FF,42__534__565__638,-GZF1,74,-TEAF,33,+FAST,88__266,-BRNF,91__104,+PAX2,95,-NFKB,692__827,+HNF1,144,-ETSF,398,+NOLF,497,+FKHD,48__67,+NR2F,125__246,-LEFF,12,-SREB,525__560,+INSM,744,+CDEF,447,+DLXF,105,-PAX6,95,+BRNF,102,-CDEF,709,+HNFP,291,+CP2F,456_
GNS	GXP_1418171	+DMRT,138__315,-BPTF,57__417,+HICF,576,+KLFS,41,-ZBPF,39__182,-TEAF,493,-MYBL,509,+HOXF,88__314__382__405,-BRNF,387,-DMRT,326,+BPTF,651,+SORY,493,+MITF,128__454,+CART,382,+NKX6,315,-HOXF,112__163__312__384,+RU49,626,-NFKB,624,-HOXH,89,+ABDB,87__645,-LTFM,
GNS	GXP_1418172	-MYOD,236__386,-PAX5,260,+ZFHX,235__489,-E2FF,253,-HNF1,305__519,-MYBL,416,+HOXF,326,-SP1F,146__523,-PAX2,489,+PIT1,323,+SORY,326,+CART,326,+NKX6,324,-HOXF,260__323,-LTFM,78,-ETSF,201__465__482,-RUSH,198,+AHRR,568,+SIXF,440,+HESF,77__276,-FKHD,249,-ZFIA,4
GNS	GXP_1994731	+DMRT,20__518__569,+ZFHX,215,+GRHL,233,-GZF1,470,-HNF1,226__567__580,+NRF1,445,-MYBL,382__583__684,+HOXF,70__93__141__230__257,+FAST,394,-BRNF,67__93__181__257__298__535,-DMRT,170__223__520__573,-PAX2,83,+PIT1,67,+SORY,70__170__257__512,+HMTB,286,+NKX6,68
GPR146	GXP_1724063	-MYOD,553,-MYT1,264,-E2FF,521,+KLFS,344__384__417__444__478,-ZBPF,342__416__450__477,-PCBE,424,+HOXF,256,-SP1F,312__505__559__584,-MYBL,536,-PAX2,198,+MITF,82,-HOXF,253,+STAF,551,+GABF,410,+PRDM,388,-ETSF,153,+EVI1,99,+OVOL,533,+AHRR,516,+DEAF,272__303,-P
HAAO	GXP_202086	-E2FF,457,+KLFS,278,+FAST,90__166,-BRNF,545,+PIT1,542,+HMTB,66,+NKX6,171__543,-HAML,112,-NFKB,302,+HNF1,108__537,-ETSF,68__119__176__311__706,+NOLF,400,-ZFIA,487__647,+ZNFP,504,+NR2F,213__296__338__466__511__565,-LEFF,427__529,-CHRF,241,+DLXF,170__546,+SP
HAAO	GXP_1416921	+NRSF,60,+HICF,522,-E2FF,127,+KLFS,363,-SP1F,527,+HOXF,20,+PCBE,298,-HOXF,143,+FXRE,139,+STAF,274__405,+HNF1,14__82,+NOLF,232__335__527,+FKHD,324,-FKHD,140,-BARB,280,+NR2F,59__250__326,+RXRF,57__208__324__447,+MYOD,134,-LEFF,565,+GCMF,336__532,-IKRS,130,-
HELLS	GXP_1736063	-E2FF,508,-CART,582,-MYBL,596,+BRN5,582,+HOXF,484__530__582,-BRNF,467,+CART,582,-HOXF,557,-GREF,563,-YBXF,578,+CIZF,465,-ARID,452,+HBOX,465__579,-NKXH,470__530__596,+ABDB,483,-LTFM,571,-BRN5,470__580,-ETSF,494,-HBOX,580,-FKHD,466,+HOMF,534,+ARID,453,-HNF6
HELLS	GXP_1988743	+DMRT,170__394__515,-BPTF,393,-MYT1,102__370,+SATB,320,+HNF6,268,-HNF1,413__577,-MYBL,222__439,+HOXF,270__317__476__497,-BRNF,181__275,-DMRT,514,+SRFF,530,+SORY,52__185__271,+PIT1,8__20__32__272,+HMTB,381,+NKX6,185__273,+CART,305__321__623,-HOXF,275__308_
HIBADH	GXP_514959	-MYT1,476,+GRHL,123,-E2FF,644,+KLFS,506__590__719,-HNF1,214,-TEAF,469,+NRF1,616__709,+HOXF,156,-SP1F,428__557__575,-MYBL,126__153__360,-BRNF,90__104__237,+SORY,74,+CART,81__237,+PAX2,325,-HOXF,13__152,-HMTB,148,-NFKB,121__650,+GABF,611,-SATB,234,+HNF1,211
HIBADH	GXP_1992019	+DMRT,313__540,-MYT1,401__474,+GRHL,34__382,-HNF1,67__266,-MYBL,535,+HOXF,73__255,-BRNF,69__196__273__491,-DMRT,176__326__492,+SORY,490,+PIT1,485,+CART,257,+PAX2,131,-HOXF,82,+FXRE,518,-HOXH,291,-GKLF,373,+CIZF,581,+ABDB,588,-OCTB,253__288,-ETSF,75,+HNF1,
HOMEZ	GXP_505093	+ZFHX,116,+GRHL,235__401,-HNF1,247,-MYBL,34__292,+HOXF,17__158,-DMRT,262,+RBP2,467,+SORY,158__267,-HOXF,14__50__135__428,-HOXH,446,-GKLF,581,+GABF,538,-ETSF,42__570,-RUSH,502,+NOLF,327,+DEAF,34,-RBP2,128,+FKHD,162__199__274__439,-FKHD,18__40,-GFI1,45,-HNF
INPP4B	GXP_77758	-BPTF,299,-PAX5,379__484,+NRSF,41,-MYT1,748,+GRHL,364,-E2FF,153__210__312__546__627,+KLFS,474__504__714,+HNF6,335,-ZBPF,475__556,+NRF1,543__715,-SP1F,209__334__660__776,-MYBL,21__205,+HOXF,79,+SRFF,339,-HMTB,690,-NFKB,197,+PAX1,207,-GKLF,150,+GABF,458,-OC
INPP4B	GXP_1731537	-MYOD,176,+DMRT,465__552,+GRHL,5,-E2FF,204,-HNF1,323,-MYBL,602,+HOXF,263__407__523,-BRNF,252__294__525,-DMRT,255__374,+SORY,82__459,+MITF,295,-HOXF,209__247__525,-HMTB,160,-NFKB,158,-HOXH,372,+PRDM,378,+ABDB,98__263__523,+HNF1,214,-SATB,513,+PAX3,126,+EVI
INPP4B	GXP_1986715	+DMRT,489,+NRSF,523,-MYT1,288,-E2FF,4__71__250,+SATB,383,-GZF1,174,-ZBPF,295__582,-MYBL,183,+HOXF,459,-BRNF,186__384__589,-DMRT,86__350__396,+SRFF,64,+SORY,46__231__439,-BTBF,524,+MITF,156,-HOXF,324,+PAX1,363,+ABDB,571,-ETSF,248,+EVI1,339__361__577__593,-
INPP4B	GXP_2959187	-MYOD,224__491,-E2FF,573,+SATB,258,-HNF1,41__194__285,-ZBPF,586,-SP1F,80__523,+HOXF,50,-BRNF,196,-DMRT,130__165__338,+SORY,130__187__402,+NKX6,387,-HOXF,52__310,-GABF,99,+CIZF,403,+PRDM,392,+PAX3,340,-ETSF,246,+OVOL,269,-RUSH,187__336,+DEAF,566,+FKHD,63__
INPP4B	GXP_3413125	+DMRT,256,-E2FF,305,+SATB,439,-HNF1,357,-TEAF,50,-BRNF,358__435,-PCBE,203,-MYBL,355__431,+HOXF,103__359__395__434,+FAST,210__353,+SRFF,283__346__454,+SORY,5__312,+HMTB,53,+NKX6,360,+CART,358__433,+PAX2,246,-HOXF,170__183__359__435,-HMTB,385,+ABDB,390,+HNF
INPP4B	GXP_3413124	-MYOD,382,-BPTF,303,-MYT1,216__538,-E2FF,173,+HNF6,12__287,-TEAF,180,-HNF1,2__478,+HOXF,5__5__34__135__476,-BRNF,4__20__38__129__297__409__469,-DMRT,67__416,+SRFF,191,+PIT1,5__132,+SORY,10__136__429,+IKRS,280__393,+MITF,62,-CABL,581,+CART,3__33__135,+NKX6
INPP4B	GXP_3413127	+NRSF,533,-MYT1,48__213,+HNF6,46,+HOXF,98,-BRNF,56__97,+SRFF,189,-PAX2,331,+SORY,264,+MITF,177__563,+CART,97,-HOXF,98,-GABF,372,+ABDB,96,+HNF1,90,-ETSF,240__272__571,-CSEN,520,-RUSH,191,+NOLF,160,-P53F,434,+FKHD,8,+HESF,234,-FKHD,325,-BRAC,139,-PAX3,517,+
INPP4B	GXP_3413128	+ZFHX,262,-MYT1,402__567,+KLFS,69,+HNF6,400,-HNF1,303__343,-MYBL,31,+HOXF,134__246__452,-BRNF,410__451,+SRFF,543,+IKRS,48,+MITF,531,+CART,451,+PCBE,248,-HOXF,133__452,+ABDB,450,+HNF1,345__444,-ETSF,214__256,-RUSH,545,+NOLF,514,+FKHD,362,+HESF,588,-BRAC,49
IPP	GXP_1745671	+DMRT,87__465,-PAX5,461,-GZF1,551,-HNF1,403,-BRNF,480,-PCBE,421,-SP1F,308,-MYBL,93__219,+HOXF,460__482,+FAST,233,+CABL,14,+SRFF,326,-PAX2,477,+SORY,14__145__480,+CART,479,-HOXF,479,+PAX1,221,-GKLF,327,+ABDB,478,-OCTB,170,+HNF1,37,+PAX3,88,-ETSF,112__174,+
IPP	GXP_3423808	+DMRT,604,+SATB,140__229,-MYBL,36__610,-BRNF,22__145__233__250__481__495,-PAX2,97__454,+PAX2,470,-HMTB,399,+CIZF,467,+HNF1,382__556,-SATB,213__473,-ETSF,17__338__533,-HNFP,577,+NOLF,547,+FKHD,227__472__558,+ZF07,426,-GFI1,527,+NR2F,373__394,-LEFF,148__538
KIFC3	GXP_1731228	+DMRT,302__324,-MYOD,168__244,+NRSF,419,-MYT1,327,-HNF1,139__451,-ZBPF,54,-SP1F,198,-DMRT,328,+SRFF,352,+SORY,499,+PIT1,303,+IKRS,407,+HMTB,89,+CART,309,-HOXF,313,-SATB,310,-ETSF,124__519__573,-RUSH,325,-RBP2,276__481,+ZF07,209,+HESF,156__440,-HNF6,305,-Z
KIFC3	GXP_2958908	+DMRT,335,-PAX5,245,+GRHL,166,-ZBPF,346,-HNF1,150,-BRNF,121,-SP1F,84__534,+HOXF,123__426,+SORY,363,-BTBF,512,+CART,121,-HOXF,123__153,+FXRE,481,-GKLF,444,+ABDB,425,-ETSF,191__542,+ZF07,24,-FKHD,380,+ZF05,586,-DLXF,121,+ZNFP,360,-MAZF,23,+MYOD,365,+OAZF,30
KIFC3	GXP_2958909	-MYOD,43,-E2FF,448,+GRHL,155__232,+ZFHX,237,-TEAF,498,-PCBE,98__166,+HOXF,193,-MYBL,59,+FAST,363,-BRNF,192,-DMRT,502,+PIT1,189,+SORY,391__500,+CART,191,+NKX6,190,-HOXF,48__192,+GABF,555,+HNF1,58,+EVI1,34,+HESF,446,-BRAC,259,+IRXF,78,+CSEN,413,+NR2F,318,+R
KLC4	GXP_241785	+NRSF,217,-MYT1,83__362,-E2FF,403,-GZF1,211,-MYBL,169,-SP1F,157__385__405__445,+SORY,178,+IKRS,456,-HOXF,295,-HAML,351,+RU49,221__273,-YBXF,112,+PAX1,8__89,+STAF,538,-ETSF,87__343__524,+PPAR,431,-CSEN,464,+NOLF,275,+OVOL,469,-RUSH,60__104,+FKHD,175,+E4FF,
KMO	GXP_315047	+ZFHX,504,+NRSF,182,-MYT1,125__133__409,-HNF1,388,-MYBL,43,+HOXF,7__460,+CABL,16,-BRNF,202__216,+SRFF,59__210,+SORY,20__220__439,+PIT1,300,+HMTB,280,+CART,135,+PCBE,35,-NFKB,264,+CIZF,251__556,+ABDB,9__461,+HNF1,280__328__386__566,+EVI1,176,+OVOL,41,+FKHD
KMO	GXP_3409049	-MYOD,272,+DMRT,1,-MYT1,307__327__394,-E2FF,150__559,+HNF6,14,-HNF1,528,+HOXF,232__342__387__555,-BRNF,87__550,+SORY,10__162__339__550,+PIT1,41__550,+HMTB,368,+CART,339__551,+NKX6,344__555,-HOXF,338__383__550,-HMTB,429,+FXRE,386,-NFKB,163,-HOXH,389,+ABDB,
KMO	GXP_3409050	+DMRT,294__555,-E2FF,320__583,+KLFS,216,-MYBL,318__555,+FAST,453,+SRFF,18__274,+CART,276,-HOXF,391__572,+PAX1,153,+HNF1,575,-ETSF,315__331__368,+OVOL,553,-RUSH,483,+AHRR,217__416,+SIXF,376,-P53F,426,-FKHD,248,-GFI1,76,+ZF08,390,+ZNFP,130,+NR2F,109__220,+R
LIAS	GXP_294035	-PAX5,95,-E2FF,167,+KLFS,188,-ZBPF,46__133__508,-TEAF,63,+HOXF,65__119,-PAX2,404,+SORY,63,-HOXF,269,-ETSF,505,-MEF3,77,+EVI1,264,-RUSH,85__475,+NOLF,178,+AHRR,376__456,+DEAF,61,-PAX3,383,+ZF05,556__575,+CSEN,366,+ZNFP,63,-MAZF,307,+NR2F,53__217__324,-LEFF
LINGO4	GXP_1162160	-PAX5,418,+NRSF,458,+SATB,269,+HNF6,114,-TEAF,167,-HNF1,265,-SP1F,3__371,+HOXF,169__265,+FAST,198,-BRNF,265,+BPTF,17,+PIT1,265,+SORY,167__265,+CART,264,+NKX6,266,-HOXF,225__264,-HMTB,108,-YBXF,369,-GKLF,447,+ABDB,80__263,+HNF1,159__268,-ETSF,46__296__414,
LINGO4	GXP_1738779	+NRSF,38__95,-MYT1,35,+HICF,388,+GRHL,329,-E2FF,264__338,-ZBPF,471,-TEAF,73,-SP1F,372__394,-MYBL,127,+HOXF,19__414,+FAST,350,-DMRT,109,+SORY,363,+IKRS,72,+HMTB,13__363,+PAX2,498,-NFKB,202,+STAF,368,-GKLF,379,-ETSF,42,+NOLF,313,+DEAF,8,+AHRR,74__424,+SIXF,
LINGO4	GXP_2965067	+DMRT,367,+NRSF,526,-E2FF,297,-HNF1,291,+FAST,219,+MITF,215,-GABF,27__53,-NFKB,257,-GKLF,264,+PRDM,172,-RUSH,146,-FKHD,148,-GFI1,262,+NR2F,552__574,+RXRF,182__552,+MYOD,428,+RBPF,402,-LEFF,140__261,+STAT,530,-RU49,133__165,-IKRS,258,+INSM,578,-CAAT,332__4
LINGO4	GXP_2965068	+DMRT,283,-MYOD,424__545__569,+HICF,80__93,+ZFHX,423__571,-ZBPF,121,-DMRT,282,+SORY,510,-HAML,109,+STAF,367,-GKLF,254__334__367,+CIZF,466,+ABDB,275,-LTFM,78,-ETSF,23__361__496,+EVI1,466,+NOLF,15,+SIXF,565,-P53F,541,+FKHD,277,-FKHD,354__469,-BRAC,106,+ARID
LMO7	GXP_312861	+DMRT,412,-E2FF,50__150__456,+NRSF,156__446,+KLFS,116__203__215,-ZBPF,115__204__427,-SP1F,123,-MYBL,534,+RBP2,411,+PAX2,389,-GABF,470,+FXRE,392,+STAF,265,-ETSF,295,+NOLF,61__265,+AHRR,428,+ZF07,312,-BRAC,577,+ZF05,502,+MYOD,42,-HDBP,207,+GCMF,197,-CTCF,19
LMO7	GXP_3410781	+ZFHX,385,-MYT1,184,+KLFS,553,-HNF1,66,-SP1F,116,-MYBL,383__566,+HOXF,155__230__244__419,-BRNF,227,-DMRT,236,+SRFF,209,+PIT1,227__245,+SORY,540,+NKX6,228__435,+CART,30__157__247__422,-HOXF,161__227__250,-HOXH,179,-GKLF,96__207,+ABDB,244,-AARF,312,-SATB,22
LMO7	GXP_1406625	+HICF,607,-MYT1,623,-E2FF,49__540,+SATB,161,+HNF6,260,-HNF1,177__217__547,-MYBL,475,+HOXF,190__219__262__386,-BRNF,162__218__327__410,+SRFF,566,+PIT1,215,+SORY,280__538,+MITF,298,+NKX6,220,+CART,149__190__218__286,+PAX2,396,-HOXF,22__72__151__187__219,-HM
LMO7	GXP_3410782	+KLFS,36,-ZBPF,36__383,-TEAF,434,-HNF1,248__437,-PCBE,279,-SP1F,453,-MYBL,400,+HOXF,240__332__436__587,+RBP2,466,+SORY,313__335__434,+IKRS,21__433,+MITF,95,-HMTB,554,-HAML,60,-YBXF,473,+STAF,131,-GKLF,580,+ABDB,189__500,-ETSF,196,+EVI1,361,-RUSH,165__335,
LMO7	GXP_3410783	-MYOD,13__311__416,-MYT1,121__447,+HNF6,396,-ZBPF,259__380,-TEAF,114,-BRNF,156,+HOXF,154,-SP1F,89,-MYBL,209__417,+FAST,526,-DMRT,283,+PIT1,156,+SORY,156,+IKRS,506,+CART,155,+NKX6,161,-HOXF,157,+RU49,385,+STAF,21__291,-GKLF,95__168,+PRDM,428,-SATB,152,-ETS
LMO7	GXP_3410784	-MYOD,22,+DMRT,309,-BPTF,9,-PAX5,377,-MYT1,488,-E2FF,70__111,-HNF1,446,+HOXF,179,-BRNF,340,-DMRT,324__411,+SRFF,349,-PAX2,340,+SORY,316,+MITF,78,+NKX6,123,-HOXF,573,-HMTB,143,-HAML,350,+FXRE,446,+PAX1,355__475,-GKLF,90__528,+HNF1,443,-ETSF,97,-RBP2,284,-F
LMO7	GXP_3410786	+DMRT,52,+ZFHX,546,-MYT1,579,-GZF1,299,-HNF1,579,+HOXF,96__530,-BRNF,213__459__527,-DMRT,574,+SORY,185__530,+PIT1,183,-BTBF,270,-HOXF,186__209,+RU49,280,-HOXH,245,-GKLF,201,+ABDB,125__532,+HNF1,107__239,-MEF3,431,+PPAR,576,-RUSH,278,+FKHD,166,+HESF,16,-BR
LOC498145	GXP_501885	+DMRT,429,+KLFS,570,-HNF1,117,-ZBPF,154,-PCBE,185,-SP1F,404,+HOXF,448,-BRNF,211,-DMRT,242__270,+SORY,275,+PIT1,212,+HMTB,191,+CART,481,-GABF,301,-HOXH,623,-ETSF,48,+HNF1,114,+SIXF,237,+FKHD,114,-FKHD,199__609,-BRAC,165,+ARID,42__476__505,+SF1F,178,-HNF6,1
LOC500715	GXP_1994250	-BPTF,437,-MYOD,23__50,-MYT1,255__358__460,+SATB,371,-GZF1,232,-ZBPF,139,-TEAF,449,-MYBL,474__546,+SORY,250__465,+IKRS,244,+HMTB,58,-CABL,438,+CART,582,+PAX1,193,-HOXH,369,-GKLF,263,+HNF1,388,-ETSF,191__257__312__361,-CSEN,417,+OVOL,474,+FKHD,446,+OAZF,80
LOC500715	GXP_2191608	+DMRT,333,-PAX5,25,-MYOD,572,+ZFHX,572,+NRSF,86,+HICF,207,+GRHL,198,-E2FF,46__169__566,+KLFS,235__252__311,-HNF1,195,-ZBPF,22__239,-SP1F,30__46__171__400__555,-MYBL,194__206,+HOXF,374__416__439,+CART,372,-HOXF,417__440,+STAF,42,-HOXH,141,+HNF1,192__332,-E
LOC500715	GXP_2461425	-E2FF,174,-HNF1,421__465,-MYBL,198__508,+HOXF,16__585,+FAST,44,-BRNF,43__585,-PAX2,519,+SORY,10,-CABL,185,+CART,34__584,-HOXF,29__75__188__585,-HAML,466,-NFKB,542,-HOXH,557,+ABDB,584,-LTFM,275,-SATB,582,-RUSH,553,+NOLF,452,+SIXF,560,+FKHD,539__556,-FKHD,5
LOC501515	GXP_1407241	+NRSF,53,+ZFHX,461,+GRHL,347,-SP1F,176,-MYBL,106__188,+HOXF,539__589,+FAST,224,-PAX2,461__536,-HOXF,588,-HAML,166,+PAX1,570,-GKLF,241,+CIZF,131,+ABDB,537__588,+HNF1,104,-ETSF,101__516,+OVOL,103,+FKHD,151__559,-FKHD,385,+NBRE,583,+IRXF,119,-ZF05,435,+ZNFP,
LOC501515	GXP_1729329	+DMRT,168,-MYOD,539,-MYT1,518,-MYBL,27__54,+HOXF,166,-DMRT,172,+SORY,172,-BTBF,271__492,+MITF,433,-HOXF,139,-NFKB,10,+ABDB,191,+FKHD,515,-FKHD,399,-HNF6,522,+E4FF,515,+ZNFP,307,+NR2F,11__257,+RXRF,255,+MYOD,536,-LEFF,315__367__522,+DICE,210,-HAND,438,+OCT
LOC501515	GXP_1407242	+DMRT,70,-E2FF,498,+SATB,318,-MYBL,381__428,-BRNF,143__358__412,+HMTB,387,+STAF,86,+HNF1,275,-SATB,448,-ETSF,207,+FKHD,421,+ZF05,28,+NR2F,76__234,+STAT,50,-SREB,241,-CHRF,522,+DLXF,333__358,-CAAT,494,-FXRE,198,-YY1F,183__506,-PAX6,217,+BRNF,338__356,+CLOX
LOC501515	GXP_2957424	-E2FF,385__432,+NRSF,353,+KLFS,401__459,-GZF1,369,-ZBPF,461,-HNF1,56,-SP1F,20,-MYBL,213,+HOXF,58__216__251,-BRNF,59__250,+SORY,60__216,-CABL,44,+CART,216__250,+NKX6,214__248,+PCBE,492,-HOXF,58__187__216__250,-HAML,292,+GABF,116,+PRDM,126__520,+ABDB,212,-O
LOC501515	GXP_2957425	+DMRT,94__146__388,-BPTF,428,-MYT1,117__169__347,+GRHL,270,-E2FF,442,+KLFS,378,-HNF1,126,+NRF1,15__371,+HOXF,109__206__295__323__349__547,-BRNF,210__330__552,+SORY,325__342__551,+PIT1,549,-CABL,429,+CART,321,+NKX6,249__320__350,-HOXF,106__205__277__320,-H
LOC679692	GXP_1151333	-PAX5,36__358,-E2FF,272__344,+KLFS,192,-ZBPF,292,-SP1F,50__394,+SORY,134__422,+HMTB,422,-GABF,45__392,-NFKB,169,-GKLF,474,-ETSF,33__69__90__112__218,+AHRR,241,-P53F,184,+ZF07,20__49__399,+HESF,356,-GFI1,539,-BARB,102,-MAZF,20__49,-LEFF,550,+STAT,91,-CTCF,
LOC679692	GXP_1725880	-PAX5,704__772__1094,+ZFHX,695,-E2FF,1008__1080,+KLFS,626__928,-ZBPF,624__1028,-SP1F,680__786__1130,+SORY,870__1158,+HMTB,1158,-GABF,781__1128,-NFKB,905,-ETSF,769__805__826__848__954,+AHRR,977,-P53F,920,+ZF07,756__785__1135,+HESF,693__1092,-BARB,838,-MAZF
LOC686032	GXP_3413637	-MYOD,280,-PAX5,393,+NRSF,77,-MYT1,153,+GRHL,449,-E2FF,107__191,+SATB,426,+HNF6,58,-HNF1,384,+HOXF,425,+FAST,158,-DMRT,385,-PAX2,285,+IKRS,245__350,+HMTB,269,+CART,96__423,+NKX6,42,-HOXF,163__202__424,-NFKB,305,+PAX1,24,+HNF1,283,+PAX3,415,-ETSF,10__224__
LOC690000	GXP_2960782	+DMRT,27,-MYT1,191__283__390,+SATB,48,-SP1F,228,+HOXF,46__165__198__414,-DMRT,44,+CART,414,+NKX6,415,-HOXF,47__414,-GABF,51,+ABDB,47__166,+HNF1,37,-ETSF,222__305,-RUSH,42,+FKHD,407,+SIXF,250,+HESF,490,-GFI1,566,+IRXF,42,+SF1F,281__388,-MAZF,228,+NR2F,528,
LOC690000	GXP_1157890	+NRSF,64__280,-E2FF,255__540,+KLFS,437,-ZBPF,75__137,-TEAF,197,-HNF1,20,-BRNF,16,-MYBL,13,+HOXF,17__152,+PIT1,17,+SORY,197,+CART,16,+NKX6,18,-HOXF,17__250,+FXRE,96,+RU49,504,+STAF,514,-HOXH,154,+PRDM,76__180,+ABDB,15__151,-ETSF,270,+HNF1,16,+OVOL,11,+SIXF
LOC690000	GXP_2960784	+NRSF,51,-E2FF,26__311,+KLFS,208,+NRF1,494,+SORY,391,-HOXF,21,+RU49,275,+STAF,285,-ETSF,41__411__466,+SIXF,60,-RBP2,503,+CSEN,49,+ZNFP,159,+RXRF,325,-HDBP,189__333,+GCMF,26__251,+EBOX,531,-RBPF,282,-HAND,351,+SPZ1,566,-MOKF,307,+EKLF,29,+GREF,161,+OCT1,39
LOC690000	GXP_3414458	+DMRT,84__150,-MYOD,419__554,+ZFHX,421,-SP1F,124,-BRNF,569,-DMRT,83__226,-PAX2,440,-BTBF,28__232,+RU49,106,-HOXH,81,+EVI1,54__566,-RBP2,10,+FKHD,248__417__447,+HESF,340,-FKHD,73__197,-PAX3,502,-BRAC,421,+IRXF,113,+NR2F,101__282,+RXRF,97__283,+OCTB,118,-LE
LPHN1	GXP_3413096	-MYOD,295,+ZFHX,100__278,-ZBPF,220,-BRNF,359,-SP1F,474,-MYBL,368,+HOXF,362,+PIT1,359,+CART,360,+NKX6,360,-HOXF,359,-HAML,479,+RU49,348,-GKLF,332,-ETSF,446__507__525,+SIXF,164,-P53F,16,+SF1F,67__350,+RXRF,260__544,+OCTB,359,+GCMF,200,-CTCF,69,+STAT,526,+OC
LPHN1	GXP_77644	-PAX5,405,-E2FF,81,+KLFS,144,-ZBPF,143__279,-SP1F,17__192__544__575,+HOXF,104,-BRNF,100,+IKRS,672,+CART,102,+NKX6,100,-HOXF,104,+FXRE,186,-NFKB,28__538,-HOXH,105__308,-GKLF,488,+PAX3,645,+EVI1,263,-CSEN,419,+NOLF,338,+SIXF,476,-P53F,539,-BRAC,644,-PAX3,62
LPIN1	GXP_202106	+DMRT,547,+ZFHX,90,-MYT1,188,-E2FF,29,+HOXF,514,-MYBL,526,-DMRT,84,+PIT1,511,+SORY,509,+NKX6,512,-HOXF,241__514,-NFKB,103,-ETSF,130,+EVI1,203__430,-RUSH,419,+AHRR,26,-PAX3,38,+RXRF,229,+OCTB,515,+MYOD,225__538,-LEFF,196,-RU49,25,+EBOX,585,-HAND,539,-MOKF,
LPIN1	GXP_3425057	-MYOD,135,-E2FF,229,-GZF1,124,-HNF1,274,-SP1F,126__366,+HOXF,460,+FAST,261,-BRNF,66__247,-DMRT,178__502,-HOXF,279,+STAF,133,+HNF1,278,-ETSF,191__523__582,+EVI1,254,-RUSH,330,-P53F,82,-FKHD,260__483,+ARID,309,-HNF6,47__261,+E4FF,363,+MYOD,37,-HDBP,94,+STAT
LRIG3	GXP_1749254	+DMRT,336,-PAX5,240__524__586__792__947,+HICF,759,-E2FF,40__129__366__419__435__445__621__747__822,-GZF1,37,-MYBL,74__462,-BRNF,35,-PAX2,96,+NKX6,175,-HMTB,17,-NFKB,335,+HNF1,390,-ETSF,593__620__1007,+AHRR,520__660,+SIXF,994,-ZFIA,381,+ZNFP,629,+NR2F,425,
LRP11	GXP_1732131	-PAX5,133__342,-E2FF,299,+NRSF,374,+HICF,550,+NRF1,234__404,-SP1F,90__135__136__165,+PAX2,43,-NFKB,58__67__133,+STAF,323,-HOXH,364,+PRDM,283,+ABDB,208,-ETSF,236__317__359__589,-HNFP,306,+EVI1,253,-CSEN,113,+AHRR,21,+DEAF,62__310,-P53F,116,+HESF,206,+ZF07,
LRP4	GXP_238109	+NRSF,351,-E2FF,377__405__528__540,+KLFS,164__207,-ZBPF,183__226__240__275__316__485__513,-TEAF,110,+NRF1,578,-PCBE,125,+HOXF,38__74,+SRFF,82,-PAX2,47__406,+HMTB,60,-BTBF,71,+CART,39,-HOXF,38,+RU49,338,-NFKB,293__420,+STAF,443,-ETSF,300,+NOLF,308__451,-FK
LRP4	GXP_3420090	+DMRT,375,+ZFHX,338,-MYT1,136,-GZF1,219,-TEAF,386,-MYBL,350,+HOXF,342__398,-BRNF,392__437,+SORY,240__557,+HMTB,147,-BTBF,447,+CART,394,+NKX6,398,-HOXF,203__393__433,-NFKB,161,-YBXF,294,-GKLF,248,+HNF1,352__576,-ETSF,572,-RUSH,141,+NOLF,167__196,-FKHD,9__2
LRP5	GXP_1988410	-E2FF,528__550__585,-CTCF,516,-NRF1,523,-EGRF,518,+EBOX,525,-ZF5F,526__557,-HESF,548,+E2FF,527__549__585,-ZFIA,533,+MYBL,583,+ZF08,512,+EKLF,507,+ZF5F,528__548,-EBOX,551,-CDEF,549__585
LRPAP1	GXP_312998	-PAX5,578,-MYOD,636,+HICF,649,-E2FF,571,+KLFS,434__502,-ZBPF,433__449__501__517,-SP1F,6,-MYBL,625,+HOXF,175,+FAST,37,+SRFF,425,+NKX6,176,+PAX2,93,-HOXF,174__216,+ABDB,171,-ETSF,96,+EVI1,247__568,-RBP2,24,-GFI1,208,+ZF05,129,-ZF05,654,+NR2F,333,+MYOD,62__8
LRPAP1	GXP_2452608	-PAX5,79,+ZFHX,488,-E2FF,545,-PCBE,452,+HOXF,82,+SRFF,277__465,-PAX2,553,+SORY,80__515,-BTBF,380,-HOXF,313,-HAML,101,+RU49,99,-NFKB,515,-GKLF,180__254,-ETSF,249__322__340,+EVI1,173__569,-RBP2,449,+FKHD,370,+HESF,576,-FKHD,487,-PAX3,540,-GFI1,327,+ZF08,574
LRPAP1	GXP_3409820	+DMRT,64,-PAX5,91,-E2FF,14,-SP1F,276,-PCBE,259,+HOXF,188,-DMRT,203,+RBP2,440,+SRFF,525,-PAX2,22,+SORY,188,-HOXF,356,+PRDM,129,-MEF3,337,-HNFP,87,+EVI1,38,-CSEN,558,+OVOL,446,-RUSH,194,+HESF,45,-FKHD,423,-ZFIA,347,-PAX3,9__310,-BRAC,410,+ZF08,43,+ZF05,486,
LRPAP1	GXP_3409819	-PAX5,182,-E2FF,412,+KLFS,199,-GZF1,5,+HOXF,133,-SP1F,155__394,+FAST,75,-DMRT,49,-PAX2,458,-HOXF,57__129,+RU49,35,-HOXH,420,-GKLF,163,+CIZF,47,-LTFM,387,+PAX3,427,-ETSF,141__253__360__389,-HNFP,447,+EVI1,526,+OVOL,175,+DEAF,465,-P53F,409,+ZF07,393,-GFI1,2
LRRC20	GXP_1737033	+DMRT,8,-MYOD,450,+NRSF,82,-TEAF,552,-HNF1,18,-BRNF,247,+HOXF,244,-DMRT,223,+SORY,592,-HOXF,25__247,+RU49,153,+HNF1,20,-ETSF,282,-MEF3,234,+EVI1,94,+OVOL,154,-RUSH,4,+HESF,428,-GFI1,252,+ARID,305,+ZF08,424__570,+SF1F,191__541,+NR2F,412,+MYOD,177,-LEFF,76_
MAGOH	GXP_1587	-MYOD,559,+DMRT,40,+NRSF,144__301,-MYT1,643,-E2FF,92__448__507,+KLFS,37__191__400__431,-ZBPF,155__395__427,-MYBL,621,+HOXF,566,+SRFF,182,+SORY,108__637,+CART,440,+PCBE,142,-HOXF,75__107__511,-HMTB,473,-HAML,539,-YBXF,192,+PRDM,634,+ABDB,270__467,+PAX3,15_
MAGOH	GXP_3423709	+DMRT,560,-MYT1,296__309,+HNF6,334__574,-TEAF,456,-HNF1,314__571,-MYBL,330,+HOXF,206__321__321__321__337__458,-BRNF,322,-PAX2,275,+PIT1,318__334,+SORY,318__373__390__614,+IKRS,456,+NKX6,319__331,+CART,321__321__336__354,-HOXF,321__338__610__623,-YBXF,235,
MAPK6	GXP_522165	-PAX5,330__518,+NRSF,546,-E2FF,271__376__493,+KLFS,388__427__464,-ZBPF,426,+NRF1,404,-SP1F,362__481,-MYBL,261,+RBP2,576,-HOXF,96__186,-HAML,44,-NFKB,132__166__397__557,+STAF,136,-ETSF,231__398,-MEF3,585,-RUSH,521,+NOLF,159,+AHRR,347__406__465,+ZF07,485,+H
MAPK6	GXP_3428109	-PAX5,244,-E2FF,399,+KLFS,124,-TEAF,385,-MYBL,162__206,+HOXF,356__496__567,-DMRT,83,-PAX2,212,+SORY,81__464,+IKRS,385,+NKX6,231__286,-HOXF,283__530,-OCTB,282,+PAX3,248,-ETSF,254__442,+OVOL,160,-RUSH,458,+HESF,121,-FKHD,133__222__451,+IRXF,560,-HNF6,561,+R
MFSD6	GXP_1752711	-MYOD,110__611,-E2FF,615,+ZFHX,611,-HNF1,77,-ZBPF,538,+HOXF,82__95__304__410,-DMRT,104,+MITF,139,+NKX6,97,-HOXF,93__305__413,-HAML,57,+FXRE,124,+GABF,547,-OCTB,93,-LTFM,373,+HNF1,74,+NOLF,533,-FKHD,229,-GFI1,409,+ZF05,448__464,-BARB,63__199,+NR2F,367__716
MGC108823	GXP_309395	+DMRT,402,+ZFHX,280,+NRSF,524,+GRHL,352,-HNF1,127__350,-PCBE,104,-SP1F,53__407__473__572,-BRNF,204,-PAX2,317,+BPTF,40,+SORY,43,-HOXF,184,-GKLF,418,+ABDB,174,+HNF1,354,-ETSF,323__483__555,+EVI1,28,+NOLF,415,+OVOL,123__182,+ZF07,58__139__411,-GFI1,418,-BRAC
MICALCL	GXP_496907	-MYOD,90,+DMRT,416,+HICF,456,-MYT1,120,-GZF1,266,+SRFF,136__304,+SORY,30,+PAX2,105,-HOXF,332__457,-HMTB,340,+FXRE,398,+ABDB,233,-ETSF,69__300__493,-CSEN,401,+EVI1,166,-RUSH,444,+FKHD,205__242,-FKHD,27,-BRAC,87,+SF1F,311,-ZF05,374,+NR2F,408,+MYOD,207,-CHRF
MICALCL	GXP_2961627	-MYOD,114,+ZFHX,587,+KLFS,67,-HNF1,40,-MYBL,237,+HOXF,401,+FAST,176,-DMRT,447,+SRFF,62,+SORY,192__258__455,-BTBF,243,+PAX2,391,-HOXF,100__179,-NFKB,345,-HOXH,27,-GKLF,561,+ABDB,24__400,-LTFM,347,-ETSF,471,+EVI1,450,+OVOL,235,-RUSH,247,+NOLF,13__385,-RBP2,
MICALCL	GXP_3415290	+HICF,218,+ZFHX,75,+GRHL,45,-HNF1,85,-MYBL,104,-PCBE,350,+HOXF,10__441__493,-BRNF,10,+SRFF,205,+BPTF,88,+SORY,173__493,+HMTB,235,+PAX2,1__161,-HOXF,85,-HOXH,53,-GKLF,412,-LTFM,346,+EVI1,276__405,+FKHD,42,-FKHD,193,-BRAC,90,+ARID,363,-HNF6,494,-DLXF,11,-MA
MICALCL	GXP_3415294	+DMRT,62,-BPTF,555,-MYOD,352__542,-MYT1,76,+SATB,103__387,+HNF6,143__401,-ZBPF,462,-TEAF,83,-HNF1,33__196,-SP1F,539,+HOXF,102__385__427,-DMRT,334,+SORY,107__145__359,+PIT1,345,+MITF,546,+NKX6,108,+CART,104__428,-HOXF,50__344,-YBXF,478,+STAF,341,-HOXH,471,
MICALCL	GXP_2961626	+DMRT,292,+KLFS,51__795,-TEAF,504,-BRNF,154__240__285__380__508__535__653,+PIT1,240,+NKX6,152__245__283__658,-HMTB,639__749__770,-HAML,706,+GABF,513,-ETSF,168__390__410__638,+NOLF,394,+FKHD,572__747,+ZF07,203,+NR2F,439,-LEFF,379__497,+STAT,349,+DLXF,155__
MK1	GXP_108098	+DMRT,378,+NRSF,275,+GRHL,520,-ZBPF,107,-SP1F,469,+HOXF,251__506,-BRNF,154,+SORY,151__173,+NKX6,506,+PAX2,241,-HOXF,204__338__539,-HMTB,18,+ABDB,203__250,+PAX3,548,-ETSF,377__397__431,-P53F,84,+FKHD,438,-FKHD,6,+SF1F,80,-HNF6,376,+NR2F,82__245__524,+RBPF,
MK1	GXP_1728618	-PAX5,61,-MYOD,195__517__568,+ZFHX,197,+NRSF,116__167__465__523,+HNF6,376,+BPTF,328,+SORY,271__331,+IKRS,588,+MITF,178,+PCBE,430,-HOXF,97__237,-GABF,408,+STAF,172,-ETSF,3,-MEF3,301,+NOLF,171,+FKHD,194,-P53F,44__54__518,+HESF,250__401,-FKHD,107,-BRAC,195,-
MMAA	GXP_1731562	-PAX5,240__331,+NRSF,331__360,-E2FF,86__145__286,+KLFS,167__204__235__345__401,-ZBPF,166__204__235__264__343__400,+NRF1,113__154,-SP1F,87__99__320__349,-MYBL,174,-HOXF,37__396,-ETSF,84__139,+EVI1,384,+NOLF,354,+AHRR,184__448,+HESF,171,-BRAC,175,+E4FF,173,
MMAA	GXP_1731563	-MYT1,219,-E2FF,604,-TEAF,34__188,-HNF1,611,-PCBE,405,-MYBL,64__493,+HOXF,376__485__532,+FAST,387,-BRNF,413__531,-PAX2,45,+BPTF,208,+SORY,188,+PIT1,410,+IKRS,188,-BTBF,166,+CART,483,+NKX6,486,-HOXF,267__301__378__405__468__483__526__612,+RU49,634,-YBXF,52
MMAA	GXP_2186679	-PAX5,514,-E2FF,360__419__560,+KLFS,441__478__509,-ZBPF,156__440__478__509__538,+NRF1,387__428,-PCBE,40,-SP1F,361__373__594,-MYBL,166__448,+HOXF,44,+SORY,88__119,+PCBE,215,-HOXF,311,-YBXF,115,-ETSF,358__413,+AHRR,458,-P53F,54__258,+HESF,445,-ZFIA,109,-BRA
MMAA	GXP_3413155	+DMRT,388,-MYT1,641,+KLFS,277,+HNF6,291,-HNF1,637,-TEAF,86__105,+HOXF,107__290__584__619,-BRNF,301__563__573,-PAX2,192__302,+SORY,601,+CART,310,-HOXF,178__293__397,-HAML,245,+ABDB,293__583__616,+HNF1,68,+EVI1,168__577,-RUSH,269,+NOLF,23,+FKHD,293__619,+HE
MOBKL1B	GXP_19438	-PAX5,459,+ZFHX,102,-GZF1,322,-ZBPF,199,-ZF06,94,+HOXF,4__26,-MYBL,484,+HMTB,290,+CART,27,+PCBE,354,-HOXF,28__337,+PAX1,102,+ABDB,3,-ETSF,348__461,+EVI1,66,+DEAF,500,-P53F,178,-FKHD,143__164__288,-BRAC,355,+NR2F,202,+RXRF,201,+RBPF,208,-LEFF,73,+INSM,197,
MRO	GXP_508093	+DMRT,65,+NRSF,389,+KLFS,51__246__570,-ZBPF,79__165__247,-MYBL,550,+HOXF,418,+FAST,369,+SORY,351,-BTBF,310,-HOXF,417,-HAML,500,-GKLF,415,+GABF,186__217__241,+PRDM,174__339,-AARF,496,-ETSF,103,+EVI1,43__141__256,-RUSH,575__585,+AHRR,519,-FKHD,101,-ZFIA,466
MRO	GXP_2958737	-PAX5,541,-MYOD,91__295__456,-MYT1,325,-SP1F,542,+SORY,110,-NFKB,159,+PAX1,40,+HNF1,117,+PAX3,314,+PPAR,59,+EVI1,84__572,-CSEN,18__335,+FKHD,9,+ZF07,543,+HESF,401,-BRAC,442,-GFI1,237,+SF1F,606,-BARB,379,-MAZF,543,+NR2F,133__229__453,+RXRF,135__282,+MYOD,2
MRO	GXP_2958736	-PAX5,497,-E2FF,208__383__498,+KLFS,336__405,-TEAF,200,-MYBL,44__108,+PAX2,106,-HMTB,531,-NFKB,444__586__617,+HNF1,43__55,-ETSF,547,+NOLF,646,+AHRR,247,+SIXF,429,+FKHD,48,+ZF07,448,-BRAC,365,-GFI1,491,+NR2F,100,+RBPF,582,-LEFF,493,+STAT,292,-CAAT,87__433,
MRPL14	GXP_1752337	-MYOD,511,-PAX5,267,-E2FF,553,-MYBL,37,+CABL,75,+SRFF,111__389,+SORY,75,+MITF,155,-HOXF,529,-HAML,100,-NFKB,140,-YBXF,275,-GKLF,361,+ABDB,65,+PAX3,276,+EVI1,80__306__392,+NOLF,219,+AHRR,249,+FKHD,521,+HESF,158__260,-PAX3,159,+IRXF,475,-MAZF,270,+NR2F,88__
MRPL14	GXP_1752338	-MYOD,14__47,-PAX5,617,+GRHL,613,+ZFHX,618,-E2FF,468__492__538,+KLFS,146__306__321__390__416__511,-ZBPF,238__317__325__388__634,+NRF1,372__465__493,-SP1F,256__437,-MYBL,93,+SRFF,45__222,-NFKB,423__545,+GABF,316,+PRDM,394,-ETSF,161__611,+OVOL,90,+NOLF,189,
MRPL14	GXP_3428774	-PAX5,183,+ZFHX,94,-MYT1,36,-E2FF,341__555,-TEAF,149,-SP1F,137,-MYBL,386,+HOXF,210,+FAST,152,-BRNF,112,+IKRS,180__302,-HOXF,182__279,+ABDB,31,-ETSF,76__223,-RUSH,274,+NOLF,526,+SIXF,262,+FKHD,171__535,-FKHD,133__480,-PAX3,403,-GFI1,71,+ARID,116,+ZNFP,80,+
MRPL49	GXP_1159468	-PAX5,557,-MYOD,732,-E2FF,462__596__629,+ZFHX,396,+NRSF,271,+HICF,592__625,-GZF1,34,-ZBPF,459,+NRF1,455__505,-SP1F,532__554,+FAST,581,+IKRS,28,-GABF,324,+PAX1,561,+STAF,327,+ABDB,30,+PAX3,269,-ETSF,119,+EVI1,181,+AHRR,362__485__708,-FKHD,63,-ZFIA,431,-PAX
MRPS14	GXP_1725371	+DMRT,105,-MYOD,670,+ZFHX,502__669,+GRHL,36__497,-E2FF,401__462__611,+KLFS,304,+SATB,124,+NRF1,327__402,-SP1F,462__482,-MYBL,361,+HOXF,42__119__134,+FAST,129,-BRNF,112__124,+SORY,114,-HOXF,197,-HMTB,397__414,+RU49,244,-NFKB,11,+STAF,67__504,-HOXH,660,-GKL
MSRB2	GXP_507442	+DMRT,48,+HICF,580,+GRHL,249__497,-E2FF,140__559__584,+KLFS,395__449__468,+SATB,35,-ZBPF,305__392__450__461__489,+NRF1,561,-HNF1,41,-MYBL,500,+HOXF,32__64__209,-DMRT,131,+BPTF,83__98__113,+SORY,116__130,+IKRS,295,+CART,207,-HOXF,169,+PRDM,412__448__476,-R
MSRB2	GXP_1730251	+DMRT,193__304,+ZFHX,238,-MYT1,384,+GRHL,245,-HNF1,17,-TEAF,506,-SP1F,456,-MYBL,421,+HOXF,19,+FAST,15,-BRNF,18__183,-DMRT,192,-CABL,61__315,+CART,18__280,+NKX6,20,-HOXF,19__187__282__331__429,-SATB,183,+HNF1,330,-ETSF,479,-MEF3,239,+EVI1,111__471,+OVOL,13
MSRB2	GXP_1986135	+NRSF,274,-E2FF,267__346,+KLFS,34,-HNF1,488,-ZBPF,35__220__388__446,+HOXF,467,-DMRT,426,+SRFF,154__251,-PAX2,115,+SORY,261,+HMTB,261,+CART,468,+NKX6,470,-HOXF,307__468,+RU49,85,+ABDB,469,-ETSF,252__356__413,-MEF3,557,-RUSH,478,-P53F,341,+FKHD,161,+NR2F,94
MSRB2	GXP_3412276	+DMRT,106__279,+HICF,132,+GRHL,480,-E2FF,371,+SATB,266,-ZBPF,536,-TEAF,209,-HNF1,272,-MYBL,129,+HOXF,72__263__295__440,+CABL,4,-DMRT,362,+BPTF,314__329__344,+SORY,347__361,+IKRS,526,+CART,438,-HOXF,73__400,+ABDB,72,+HNF1,119,+EVI1,174,-RUSH,270,+FKHD,4__8
MSRB2	GXP_3412277	+NRSF,571,-MYT1,560__587,+HICF,420,+GRHL,89__337,-E2FF,399__424,+KLFS,235__289__308,-ZBPF,145__232__290__301__329,+NRF1,401,-MYBL,340,+HOXF,49,+IKRS,135,+CART,47,-HOXF,9,+RU49,528,-GKLF,546,+PRDM,252__288__316,-RUSH,223,+AHRR,416,+FKHD,71,+NBRE,191,+SF1F,
MYD88	GXP_226232	-PAX5,281__755,+HICF,204,-E2FF,779__930,+KLFS,33__580__610,-MYBL,118__753__981__1267,+FAST,211,-BRNF,66,+RBP2,1334,-NFKB,239,+GABF,1104,-SATB,1072,+HNF1,304__974__1079,-ETSF,554__1128,-HNFP,137,+AHRR,678__714,+FKHD,67__392__1024,-BRAC,59__498,+NR2F,192__5
MYO9A	GXP_1751178	-PAX5,82,-E2FF,81,+KLFS,324,+SATB,223,+HOXF,158__220__256__343__400,+FAST,521,+CABL,452,-BRNF,218__259__311__397__473,+RBP2,515,+SRFF,229,-PAX2,532,+PIT1,257__397,+SORY,77__219__468,+IKRS,415,-BTBF,321__360,+CART,398,+NKX6,402,+PAX2,442__537,-HOXF,261__39
MYO9A	GXP_864764	+NRSF,523,+HICF,777,-E2FF,498__561,+KLFS,29__50__386__436__476__532__714__769,-ZBPF,6__22__48__436__531__554__717,-TEAF,345,+NRF1,395__493__562__780,-MYBL,593__694,+HOXF,250__332,-DMRT,140,+SORY,345,-BTBF,297__624,-NFKB,615,+PAX1,286,+STAF,198,+PRDM,646,+
NAGA	GXP_168700	-MYOD,469,+DMRT,543,-MYT1,241,-SIX3,424,-ZBPF,582,-MYBL,474,+HOXF,209__231,+FAST,253,-DMRT,550,+SRFF,251,-PAX2,52,+SORY,447,-CABL,310,-HOXF,53__234__430,-HAML,71,+ABDB,233,+HNF1,231,-ETSF,118__199__403,+PPAR,152,-MEF3,568,+EVI1,323__507,-CSEN,571,+OVOL,47
NAGA	GXP_2974057	-MYOD,162,+ZFHX,147,+KLFS,39,-HNF1,262__443,-BRNF,263,-SP1F,385,+HOXF,264__403,+PIT1,260,+IKRS,282,+CART,263,+NKX6,58__265__404,+PAX2,592,-HOXF,119__264__402,-HAML,284,+PAX3,153,+HNF1,259__440,-ETSF,310,+SIXF,436,-P53F,149__509__598,-FKHD,51,-PAX3,424,-BR
NAGA	GXP_1749864	+DMRT,1103,-E2FF,204__320__358__371,+KLFS,278__394,-MYBL,1034,+FAST,813,-BRNF,47,+RBP2,328__556,-PAX2,612,+PAX2,122,-HAML,631,+HNF1,170__791,-ETSF,497__535__678__759__963,+SIXF,94,+FKHD,57,-GFI1,1090,+ZNFP,543,+NR2F,283,+STAT,539__688__763,+DICE,888,-OAZF
NAT13	GXP_1723164	+DMRT,148__502__612,-MYT1,368__592,+GRHL,252,+SATB,464,-HNF1,10__475,-MYBL,125__571,+HOXF,13__214__245__356,-BRNF,12__214__334__485,-DMRT,90,-PAX2,99,+SORY,34__199__411,+MITF,431,+CART,12__214,+NKX6,10__464,-HOXF,12__146__214__393__499,-HMTB,121,-HOXH,181
NAT13	GXP_1723166	+DMRT,137__184,-PAX5,330__455,+HICF,458,-E2FF,14__334__441__462__486,+KLFS,266__425__496,-ZBPF,271__423__495,+NRF1,455__479,-SP1F,14,-MYBL,137__455,-BRNF,144,+SRFF,218,+SORY,160,+MITF,61,-HOXF,219__332,+GABF,301,+CIZF,320,-ETSF,322,+PAX3,139,+EVI1,10,+OVO
NEK9	GXP_1747834	+DMRT,212__442,-PAX5,774,+ZFHX,49,+NRSF,703,-E2FF,615__840,-GZF1,866,-HNF1,447,-ZBPF,731,-TEAF,53,-ZF06,150,-SP1F,254,+HOXF,180,+FAST,3,-BRNF,60,-DMRT,444,-PAX2,49,+SORY,178,+IKRS,52,+NKX6,199,-HOXF,112__218,-HMTB,23__495,-NFKB,475__494,+CIZF,475,+HNF1,19
NEO1	GXP_2975101	+DMRT,134,-MYOD,5,-MYT1,415,-GZF1,71,-HNF1,318__514,-TEAF,274,+HOXF,305__397__454,+FAST,164__457__506,-BRNF,303__395__492__572,-DMRT,110,+SORY,110__427,+IKRS,273,+NKX6,397,+CART,303__395,+PAX2,402,-HOXF,304__395__573,-NFKB,426,-HOXH,14,+ABDB,156__486,-ETS
NEO1	GXP_2975102	+DMRT,549,-MYT1,248__266__295__377,+SATB,348,+HNF6,427,-HNF1,191__452,-MYBL,487__561__576,+HOXF,175__195__425,+FAST,434,-BRNF,175__193__343__426,-DMRT,316,-PAX2,154,+PIT1,172,+SORY,129__426,-BTBF,374,+MITF,355,+NKX6,349,+CART,51__175__291__347,-HOXF,175__
NEO1	GXP_3427910	-MYOD,277,+DMRT,476,+HICF,499,+SATB,358__381,+HNF6,149__331,-HNF1,377,-MYBL,434__533,+HOXF,148__364__386__413,-BRNF,14__335__390,-DMRT,171__352,+RBP2,111,+PIT1,386,+SORY,11,+MITF,99,+NKX6,391,+CART,332__381,-HOXF,133__283__328__387__410,-HMTB,249,-YBXF,52
NFE2L2	GXP_45174	-PAX5,302,+ZFHX,66,-E2FF,35__216__325__361__399,+KLFS,419,-ZBPF,415,+NRF1,541,-SP1F,43__162__179__218__256__296__308__325__381__400,+SORY,494,+IKRS,128,-HAML,86,+FXRE,154,-NFKB,581,+STAF,260,-GKLF,340__368,+PAX3,202,-HNFP,552,-CSEN,188,+NOLF,4,+DEAF,244,+
NIPSNAP1	GXP_313075	-MYOD,220,+ZFHX,345,+NRSF,154__543,+KLFS,128__439__480,+SATB,288,+HNF6,289,-ZBPF,479,-HNF1,288__305__335,-SP1F,457,+HOXF,75__91__227__289,+FAST,383,-BRNF,88__289__308,+SRFF,242,+SORY,9__284,+IKRS,231,+CART,91,-HOXF,75__307,-HAML,199,+FXRE,104,-NFKB,235__3
NIPSNAP1	GXP_1726848	-MYOD,104,-PAX5,96,+ZFHX,474,+GRHL,365,-TEAF,252,-HNF1,198,-SP1F,81__429,-MYBL,444,-DMRT,565,+SORY,396,+MITF,188,+STAF,573,+HNF1,328,-ETSF,580,+PPAR,352,-CSEN,473,+EVI1,553,-RUSH,389,+NOLF,291,+AHRR,116,-FKHD,197,+NBRE,351,+STAT,251,+GCMF,533,+EBOX,191,-H
NIPSNAP1	GXP_1726845	+DMRT,270,+HNF6,203,-ZBPF,582,-SP1F,22__405,+HOXF,134__267__496,-BRNF,263,-DMRT,172,+PIT1,264,+SORY,208__231__264__496,+HMTB,338,+CART,134__262__496,+NKX6,269__494,-HOXF,132__265__352__497,-GABF,25__411,-GKLF,391,+ABDB,262,+HNF1,496,-ETSF,15__47,-MEF3,293
NIPSNAP1	GXP_2452687	+ZFHX,260,+GRHL,151__553,-TEAF,38__579,-SP1F,215,-MYBL,230,-DMRT,351,+SRFF,397,+SORY,182__384__579,-HMTB,422,+RU49,504,+STAF,359,+HNF1,114,-ETSF,366__384__421__491__512,+PPAR,138,+EVI1,339,-CSEN,259__447,-RUSH,175,+NOLF,77,+NBRE,137,-CTCF,430,+STAT,37,+GC
NIPSNAP1	GXP_3409961	+HICF,422,+ZFHX,438,-E2FF,457,+KLFS,75__393,-HNF1,278,-MYBL,300__436__475,-PAX2,438,+IKRS,513,-HOXF,197,-NFKB,403,+PAX1,438,+HNF1,275,-ETSF,345,+EVI1,156,+SIXF,153,-P53F,56,+HESF,494,+IRXF,56__540,+SF1F,233__263__580,-DLXF,516,+ZNFP,374,+NR2F,232,+RXRF,74
NR1I3	GXP_1405225	-PAX5,566,-HNF1,472,-SP1F,26__84__103,-MYBL,234,+HOXF,5__225__350,-DMRT,378,+SRFF,142,+SORY,5__179,+CART,5,+NKX6,3,+PAX2,323,-HOXF,220__347__390__484,+FXRE,111,-HOXH,4,+CIZF,438,+PRDM,246,-ETSF,223,+EVI1,443__538,-RUSH,147,+SIXF,263__585,-P53F,62,+FKHD,37
NR1I3	GXP_1725578	+HNF6,138,-SP1F,377__435__454,-MYBL,585,+HOXF,356__576,+SRFF,493,-PAX2,206,+SORY,152__281__356__530,+CART,356,+NKX6,354,-HOXF,155__191__352__571,+FXRE,462,+RU49,39,+STAF,40,-HOXH,355,+CIZF,231,-ETSF,574,-RUSH,498,+NOLF,173,+AHRR,223,-P53F,45__413,+FKHD,14
NRBF2	GXP_223996	+DMRT,21,-PAX5,656__685,+HICF,673,-GZF1,32__107,+PIT1,82,+NKX6,122,+PAX2,334,-HAML,348,-NFKB,736,-LTFM,199,-ETSF,607,+AHRR,504,+FKHD,48__242,+NR2F,311,+RBPF,299,-HDBP,495__599,-SREB,785,+CDEF,552__760,-PAX6,165__269__315,+BRNF,27__117,-CDEF,495,+CLOX,714,
NUP37	GXP_1748906	+DMRT,17,-PAX5,583,-E2FF,459__489,+KLFS,375,-ZBPF,109,+NRF1,111,-MYBL,45,+HOXF,23,-BRNF,576,+BPTF,248,+SORY,24__266,+HMTB,207,-HOXF,24__571,+STAF,625,-GKLF,636,+PRDM,367,+ABDB,22,+PAX3,484,-ETSF,622,+EVI1,169,+NOLF,624__645,+AHRR,122,-FKHD,211,+ZF08,353,+
NUP37	GXP_2973263	+GRHL,5,-E2FF,420,+HNF6,343__411,-HNF1,283,-TEAF,612,-BRNF,337,-MYBL,586,+HOXF,52__96__337__523__645,+SRFF,60__77__680,+SORY,94__454__470,+MITF,214,+CART,50__337,+PAX2,659,-HOXF,186__337__452,-HOXH,262,-GKLF,167__652,+ABDB,524,-SATB,334,+HNF1,123,-ETSF,4_
NUPL1	GXP_2956180	+DMRT,467,-MYT1,296__413__513,+GRHL,267,-GZF1,479,-HNF1,319,-TEAF,44,-ZF06,174,-MYBL,411,+HOXF,413__472__586,+FAST,12,+SRFF,490,+SORY,399,+CART,285__413,+NKX6,416,-HOXF,288__362__410,-HMTB,260,-LTFM,116,-SATB,278,+HNF1,414,-ETSF,38,+EVI1,289,+OVOL,409,+AH
NUPL1	GXP_238295	-PAX5,137__613__794,-E2FF,140__274__337__414__545__561__644__742,+FAST,223,+RBP2,681,+PAX2,287,-HMTB,410,-NFKB,58__92__680,+STAF,522,+HNF1,186,-ETSF,31__642,+NOLF,530__657,+AHRR,589,+FKHD,39,+ZF07,684,+CSEN,434,+ZNFP,664,+NR2F,431,+RBPF,56,-HDBP,819,+STAT
NUPL1	GXP_3410514	-MYOD,219,+NRSF,552,+SATB,350,-HNF1,51,-ZBPF,462,-TEAF,305,-SP1F,545,-BRNF,139,-MYBL,578,+HOXF,62__349,+FAST,272,-DMRT,221,+SORY,44__345,+HMTB,59,+CART,47__76,+NKX6,53__350,-HOXF,348,+RU49,28__135__234,-GKLF,396__408,+ABDB,121__203,-SATB,143,+HNF1,48__67_
OAZ2	GXP_1172184	-PAX5,336__464,+NRSF,373,+HNF6,212,-HNF1,209,+HOXF,102,-SP1F,322__343,-MYBL,559,+SORY,100,-HOXF,51__101,-HMTB,351,+FXRE,146,-NFKB,239,-ETSF,107__308,-HNFP,224,+PPAR,265,-MEF3,413,+EVI1,160,+OVOL,49,-RUSH,113,+DEAF,233,+FKHD,13,+HESF,496,-FKHD,142,-BRAC,41
OAZ2	GXP_1751290	+DMRT,182__570,+ZFHX,56,+NRSF,626,-MYT1,412,+GRHL,82,+KLFS,464__643,-ZBPF,459__641,-HNF1,106,-PCBE,224,-MYBL,34__122,-BRNF,57__335,-DMRT,574,-BTBF,257,-HOXF,378__402,+RU49,142,-GKLF,349__538,+PRDM,194__457,+HNF1,175__195__500,+EVI1,100__230,+NOLF,630,-RUS
OAZ2	GXP_3427990	-MYOD,86,+DMRT,320,+ZFHX,74,+GRHL,170,-HNF1,115,-TEAF,491__503,-SP1F,424,-MYBL,517__548,+HOXF,235__272,-BRNF,223__269__332,-DMRT,6,+RBP2,424,+SORY,220,+CART,268,+NKX6,273,+PCBE,187,-HOXF,271__324,-HAML,346,-NFKB,58__181,+ABDB,234,-ETSF,438,+OVOL,94,+SIXF,
OAZ2	GXP_1751289	+DMRT,205,-PAX5,599,+HICF,508,-E2FF,356__622,+KLFS,469__498,-MYBL,505__538,+CABL,57,-BRNF,258,+STAF,448,+CIZF,64,-ETSF,117__336,+NOLF,347,+AHRR,377,+FKHD,222__242__708,+ZF07,673,-BRAC,221,-LEFF,18__426,-HDBP,517,+STAT,180__217,+INSM,471,+SPZ1,532,+BRNF,73
OLR59	GXP_983	+DMRT,329,-MYOD,413,+ZFHX,415,-MYT1,123__322,-TEAF,421,-HNF1,430,-MYBL,7,+HOXF,243__320__423__517__531,+FAST,315,-BRNF,318__523,+SORY,429,+HMTB,172__372,+NKX6,320,+CART,306__319__319,+PAX2,141__542,-HOXF,244__283__318__530,-GABF,38,-NFKB,373,-HOXH,309,+AB
P2RY5	GXP_1153103	+DMRT,349__366,+SORY,405__504__562,+HMTB,562,-HOXF,379__534,-HAML,250,-NFKB,527,+STAF,274,-HOXH,9,-GKLF,577,-LTFM,112,+HNF1,304,-ETSF,412__439__483,+FKHD,394,+ARID,53__147,+E4FF,447,-ZF05,493,-LEFF,441,+GCMF,142,+STAT,384,-IKRS,357,-RBPF,356,+LEFF,379,-MO
PA2G4	GXP_52435	-MYOD,294,+DMRT,714,-MYT1,934,+HICF,575,-E2FF,499__549__744__769__795,+SATB,19,+HNF6,20,-TEAF,486,+NRF1,743,-SP1F,244__384__427__448__769,-MYBL,194__892__988,+HOXF,17__488,-BRNF,20,-DMRT,2__46__712,+SORY,22__110__486,+IKRS,654,-GABF,750,-NFKB,612,+STAF,56
PBX1	GXP_229268	-E2FF,597__622__871,-ZBPF,963,-SP1F,643__694,-BTBF,1005,-HOXF,508__616,-GABF,693,+STAF,653__717,-ETSF,650__754__777,+DEAF,859,+FKHD,640,+ZF07,699,-FKHD,615__813,-GFI1,516__586,+ARID,620,-MAZF,668__705,+OAZF,936,+RBPF,606,+GCMF,659__674,-IKRS,952,-RBPF,953
PBX1	GXP_2184964	+DMRT,37,-MYT1,573,-E2FF,116,+SATB,495,-HNF1,71__487__542,+HOXF,490,-BRNF,490,+PIT1,487,+SORY,160__491,+MITF,134,+CART,490,+NKX6,488,-HOXF,129__490,-HMTB,523,-GKLF,8,+GABF,402,+ABDB,485,-LTFM,122,-SATB,483,+HNF1,487__541,-ETSF,11,-P53F,74,+FKHD,345__454,+
PBX1	GXP_2452159	+DMRT,16,-BPTF,524,-MYT1,54,-E2FF,10,+HNF6,301,-HNF1,65,-TEAF,552,-MYBL,433,+HOXF,194__249__295__351__518,+FAST,283,-BRNF,203__248,+SORY,302__355__497__552,+PIT1,338,-CABL,450,+CART,247,+PAX2,474,-HOXF,249,-HOXH,486,+GABF,104,+ABDB,294,-SATB,346,+HNF1,15_
PBX1	GXP_2954241	-MYT1,179__226,-E2FF,301,-ZBPF,586,-HNF1,128__404__445,-SP1F,544,-MYBL,419,+HOXF,471,+FAST,509,-DMRT,212,+SRFF,24,-BTBF,581,-HOXF,143,-HMTB,373,+ABDB,282__443,+HNF1,443,-ETSF,172__242__321__352__453,+EVI1,530,+FKHD,54__91__411,+HESF,78,-PAX3,146,+IRXF,210
PHLDB2	GXP_1723122	+DMRT,228,-MYT1,241,-HNF1,259,-TEAF,448,+SRFF,437,+SORY,343__362,+CART,258__276,+NKX6,248,-NFKB,535,-HOXH,372,-GKLF,424,+HNF1,377,-ETSF,394,+EVI1,226,+OVOL,376,-RUSH,13__445,+FKHD,202__302__381__581,-FKHD,395,-ZFIA,188,+ARID,346,+SF1F,577,+MYOD,13,+RXRF,4
PHLDB2	GXP_3407211	-MYOD,539,+DMRT,134,-PAX5,568,+GRHL,440,-MYT1,320__398,-E2FF,71__116,-SIX3,30,+HNF6,226__240,-HNF1,251,-SP1F,422,-MYBL,312,+HOXF,62__262__295,+FAST,486,-BRNF,171__248,-DMRT,133,+SORY,314,+IKRS,19,+CART,263,+NKX6,265,-HOXF,36__73__263__295,-HMTB,163__281,-
PHLDB2	GXP_2952286	+DMRT,6__562,-MYOD,523,+ZFHX,159__173,+NRSF,81,-MYT1,67__129__433__459,-PCBE,399,-MYBL,89__318,+HOXF,306__531,+FAST,183,-DMRT,382__516,-PAX2,438,+HMTB,333,+CART,321,-HOXF,325__528,-HMTB,349,-HAML,84,-NFKB,214,-OCTB,305,-ETSF,71__134,+EVI1,43__247,+OVOL,89
PHLDB2	GXP_3407212	+ZFHX,103,-MYT1,510,+GRHL,369,+SATB,582,-HNF1,35,-MYBL,268__370,+HOXF,97__334__387__574,-BRNF,95__482__511__575,-DMRT,451__481,+SORY,538,+PIT1,474,+NKX6,93,+CART,95,-HOXF,97__234__389__402__571,-HOXH,35,-GKLF,306,+CIZF,264,+ABDB,68__333__361,+HNF1,32__66,
PIGP	GXP_1982908	-PAX5,446,-MYOD,198,-MYT1,316,-E2FF,67,+SATB,323,-HNF1,173__552,-BRNF,330,-SP1F,55,+HOXF,236__331,+SRFF,173__358,+NKX6,323,+CART,324,-HOXF,11__36__330__426,+RU49,499,+PAX1,450,-ETSF,474,+PPAR,177,+EVI1,350,-CSEN,457,-RUSH,571,+SIXF,124,-P53F,460,+ZF07,56,
PIGP	GXP_2952109	+NRSF,624,-E2FF,14__153__296__477__694,+KLFS,515__530,-ZBPF,404__508,+NRF1,15__126__297__384__400__480__693,-SP1F,3__67__145__317__454__636,-ETSF,135__216__563__651,+DEAF,566,+AHRR,276,-FKHD,436,+HESF,150__281__380__691,-BARB,419,-MAZF,320,-LEFF,576,+GCMF
PIGP	GXP_1722938	-PAX5,390,-E2FF,178__383__492__631__774__955__1172__1202__1229,+KLFS,993__1008,-TEAF,1472,-MYBL,420,-HAML,221,-ETSF,613__694__1041__1129,-HNFP,1261,+AHRR,754,+ZF07,410__1183,+NR2F,203__445,-LEFF,1054__1428,+STAT,1051,+DICE,1349,-OAZF,459,+INSM,1227,+CDEF,
PLEKHB1	GXP_2961431	+DMRT,63,+NRSF,254__348,+KLFS,470,+SATB,211,-ZBPF,469__517,+NRF1,555,-SP1F,438,-MYBL,487,+FAST,320,-BRNF,23__312,-DMRT,170,+SRFF,173,+SORY,75,+IKRS,40,+HMTB,143,-HOXF,72,-HMTB,401,-NFKB,86,+PRDM,463,+ABDB,315,-ETSF,54__359,+FKHD,316,+HESF,58,-FKHD,72,-HNF
PLEKHB1	GXP_2961432	+NRSF,329,-MYT1,374,-ZBPF,258,-SP1F,383__427,-MYBL,160,+HOXF,213,+RBP2,235,+SORY,108,-HOXF,275,-NFKB,216__513,-GKLF,6__36,+CIZF,136,+ABDB,212,-OCTB,213,+HNF1,114,-ETSF,16__43,+EVI1,64__185,+FKHD,137__270,+ZF07,465,-BRAC,88,+ZF05,335,-MAZF,381__468,+NR2F,5
PLXNB2	GXP_1749985	+DMRT,270,+HICF,168,+NRSF,496,-E2FF,55__130__388__403__450__533,+KLFS,217__429,-ZBPF,161__226__429,+NRF1,125__443,-SP1F,56__340__377__391__405,-MYBL,22,+SORY,475,-HOXF,134,-GABF,345,-NFKB,154__441,-YBXF,28__133,+PAX3,377,-ETSF,155,+EVI1,7,+NOLF,419,+AHRR,
PLXNB2	GXP_2974153	-MYOD,190,-ZBPF,69,-TEAF,423,+HOXF,287__361,-PAX2,344,+SORY,123__287__359__423,+PIT1,24,+CART,287,+NKX6,285,-HOXF,217__286,-NFKB,411,+ABDB,215,-LTFM,567,+EVI1,64,-RUSH,268,+AHRR,219,+SIXF,446,-FKHD,21__116__577,-PAX3,578,-GFI1,213,-BARB,279,+NR2F,349,+MYO
PLXNB2	GXP_3427052	+DMRT,531,-E2FF,128,+KLFS,243__493,-MYBL,275,+HOXF,238,+SORY,14__62__236,+MITF,402,-HOXF,13,+FXRE,89,+RU49,614,-HOXH,533,-GKLF,4,-ETSF,46,-RUSH,77__612,+DEAF,118,+FKHD,297,+HESF,423,-PAX3,615,-GFI1,119,-BRAC,468,+IRXF,305__405,+SF1F,65,+E4FF,441,-MAZF,19,
PLXNB2	GXP_3427055	-MYOD,568,+HICF,589,+ZFHX,568,-HNF1,489,-SP1F,63,-BRNF,428,+SRFF,446,+SORY,535,+IKRS,610,+MITF,581,-NFKB,229,+ABDB,116__455,-LTFM,4,+HNF1,446,-ETSF,384,+EVI1,489,-P53F,35,+HESF,142,+SF1F,114,+NR2F,164__480,+RXRF,115__155__479,+MYOD,86__398__501,-LEFF,432,
PLXNB2	GXP_3427058	+DMRT,136,-PAX5,356__451,-MYOD,223,+NRSF,509,+ZFHX,240,-E2FF,401,+KLFS,189,-SP1F,202__403__430,-MYBL,233,+SRFF,90,-DMRT,140,-BTBF,10,+RU49,513,+GABF,17,-ETSF,300__333__425,-MEF3,224,+EVI1,58,-RUSH,568,-P53F,492,-PAX3,518,-GFI1,88,-ZF05,146,-MAZF,308,+NR2F
PLXNB2	GXP_3427057	+DMRT,514,-MYOD,513,+ZFHX,311,-MYT1,73,+HICF,589,+GRHL,528,-E2FF,507,-ZBPF,413,-HNF1,174,-MYBL,535,-SP1F,32__138__482,+HOXF,65,+RBP2,513,+SRFF,462,+SORY,176__352,+IKRS,423,+NKX6,66,-HOXF,80,-HAML,237,-NFKB,427__483__579,-YBXF,79,-LTFM,117,-ETSF,187,-MEF3,
PNKD	GXP_1753026	-PAX5,29__70,-E2FF,60__338__368,+KLFS,267,-ZBPF,435__489__541__590,+NRF1,331,-SP1F,137__288__304,+PAX2,78,-NFKB,168,-YBXF,231,+PAX1,33,+PRDM,529,-ETSF,193__343,+NOLF,141__462,+AHRR,269__333,+SIXF,20,-P53F,259,+FKHD,322,+ZF07,138,-ZFIA,130,-PAX3,114__487,+
PNKD	GXP_1753032	-MYOD,325,+ZFHX,590,-E2FF,394__517__583,+KLFS,273__364,-ZBPF,274__437,+NRF1,395,-HNF1,38,-SP1F,250__468__486,+HOXF,37,+SORY,18__37,-BTBF,228,+CART,28,+NKX6,30,-HOXF,28__223,-YBXF,282,+STAF,145,-HOXH,8,-GKLF,25,+ABDB,41__91__290,-MEF3,11,+NOLF,582,+AHRR,31
PPARGC1A	GXP_313023	+DMRT,247__389,+GRHL,209__353,+KLFS,637__777,-MYBL,466,+HOXF,119__216__303,+FAST,675,+SRFF,119__285,+SORY,261,-BTBF,322__791,+MITF,581__729,-CABL,101,+CART,303,+NKX6,574,-HOXF,303__335__572,-NFKB,801,-GKLF,435,+ABDB,215,-OCTB,571,-SATB,332,+HNF1,336,-ETSF
PPARGC1A	GXP_1405775	-MYOD,300,+NRSF,106,+ZFHX,522,-HNF1,220,-MYBL,169,-BRNF,224,+HOXF,221__503,+RBP2,102,+SORY,15__224__509,-HOXF,224__503,-HOXH,226,+ABDB,222__502,+HNF1,584,-ETSF,275,-MEF3,331,+EVI1,470__578,+FKHD,384__466,+HESF,134,-FKHD,529,-PAX3,451,+ZF05,485,-ZF05,435,+
PPARGC1A	GXP_3409714	-MYOD,61,-MYT1,244__260__274,+HNF6,302,-HNF1,395,+HOXF,393,+FAST,29__218,-DMRT,395,-PAX2,24,+BPTF,405,+SORY,263__307,+PIT1,227,+IKRS,468,+HMTB,256__382,+NKX6,298__370,+CART,300,-HOXF,298__360__450,-HMTB,546,-HAML,460,+FXRE,106,-HOXH,59,+ABDB,392,-SATB,357
PPARGC1A	GXP_3409716	+DMRT,100__503,-MYT1,18,+GRHL,417,-TEAF,122,-PCBE,67__191,-MYBL,419,-BRNF,178__321,-DMRT,352__507,+SRFF,495,+SORY,122__150__177__231__243__255__617,+HMTB,40,+MITF,375,+PCBE,30,-HOXF,178__284__317,-GABF,556,+RU49,137,-HOXH,505,-GKLF,467,+ABDB,163__344,-SAT
PPCDC	GXP_1751104	-MYOD,454,+NRSF,529,-MYT1,151__452,-ZBPF,491,-TEAF,496,-MYBL,455,+HOXF,185,-BRNF,155__185,+SRFF,281__329__524,-PAX2,201,+SORY,496,-BTBF,436,+MITF,279,+CART,183,-HOXF,155__181,-HMTB,6__39,-HOXH,109,-GKLF,200,+GABF,481,+HNF1,123__287,-CSEN,344,-RUSH,135,-P5
PPCDC	GXP_2975072	-MYOD,194,+NRSF,50__241,-MYT1,426__456,+GRHL,157,-E2FF,584,+KLFS,168,+HNF6,539,-HNF1,108,-ZBPF,12__167,-ZF06,205,-BRNF,144,+SRFF,347,+IKRS,516,+PCBE,300,-HOXF,432,+FXRE,276,-GKLF,430,+ABDB,142__532,-ETSF,97__199,+NOLF,131,-BRAC,191,+ARID,403,+NR2F,557,+RX
PPP1CC	GXP_151612	-MYOD,553,+NRSF,163,-MYT1,210,-E2FF,204__228__264__279__375__425__642,-ZBPF,239__534__534,+NRF1,199__422__638,-SP1F,54__253__317__340__362__400__440,-MYBL,259__301,+HOXF,90,+FXRE,181,-NFKB,51__81,+STAF,97,-RUSH,398,+AHRR,447__598,+FKHD,392,+ZF07,25__345__
PPTC7	GXP_1404563	-MYOD,130__193,+ZFHX,193,+HNF6,37,-TEAF,50,-MYBL,149__390,+HOXF,568,-DMRT,164,+SRFF,150,+SORY,47__448__468,+FXRE,581,-NFKB,523,+PAX1,85,-HOXH,269,-LTFM,94,+PAX3,219,-ETSF,78__186,+EVI1,9,-CSEN,457,+FKHD,468,+SIXF,417,-FKHD,481,-BRAC,257,+NR2F,229,+MYOD,12
PPTC7	GXP_1724513	+DMRT,85,-PAX5,363__438,+ZFHX,150,-E2FF,244,+KLFS,340,+HNF6,462,-ZBPF,339,-MYBL,85__587,+HOXF,591,+SORY,254__366,+PIT1,199,+MITF,574,-CABL,382,-HOXF,96,+PAX1,87,-GKLF,489,-LTFM,170,+HNF1,84__95__197__465,-RUSH,53,+AHRR,248__296__423,+FKHD,251,+SF1F,472,+Z
PPTC7	GXP_1724514	-PAX5,827,-E2FF,682,+KLFS,432__462__663,+HNF6,150,-GZF1,24,-MYBL,263,-BRNF,35__79,-PAX2,271,-NFKB,698,+CIZF,168__204,+HNF1,8,-ETSF,947,-HNFP,698,+NOLF,422__775,+AHRR,623__623__974,+FKHD,12__179__207,+ZF07,240,-ZFIA,726,-BRAC,300,+RBPF,292,-HDBP,465__728,+
PRKCI	GXP_1738062	-BPTF,436,-PAX5,162,-MYT1,172__212,-E2FF,371__381__476,+KLFS,416,-ZBPF,413,-TEAF,383,-PCBE,282,-SP1F,326__371,-MYBL,219__241,-PAX2,221,-HMTB,63__89,+STAF,64__90,-HOXH,237,+EVI1,144__341,+OVOL,241,-RUSH,11,+NOLF,73,+AHRR,180__426__509,+DEAF,194,-RBP2,437,+
PRKCI	GXP_3417971	+DMRT,201,+GRHL,88__243__370,-HNF1,86,-MYBL,373,+HOXF,200__415,+FAST,285,-BRNF,47__416__459,-PAX2,481,+SORY,43__198__514__589,+IKRS,99__217,+CART,411,-HOXF,415,-GKLF,545,+CIZF,7,+ABDB,414,-OCTB,391,+HNF1,90,+PAX3,443,-ETSF,23__332,+EVI1,120,+FKHD,483,+HES
PRMT1	GXP_302651	-MYOD,247,+NRSF,147__172,-MYT1,59,-E2FF,140,+KLFS,185__273__298,-ZBPF,185__274__298__453__496,-MYBL,245__368,-BRNF,101__386,-NFKB,159,-HOXH,348,-GKLF,9__63__283,+GABF,463,+ABDB,425,+PAX3,219,-ETSF,257,-HNFP,130,+EVI1,461__503,+SIXF,396,+HESF,222__574,-BRA
PRMT1	GXP_1987609	-PAX5,230,-MYOD,102__186,+ZFHX,489,+KLFS,423,+HNF6,221,-HNF1,218,-SP1F,270,-MYBL,145__395,+HOXF,10,-PAX2,149,-GABF,276,-GKLF,491,-ETSF,78__149__248__434__509__509,+EVI1,16__449,+OVOL,393,-RUSH,41,-RBP2,155,-P53F,570,+FKHD,43__142__165,+ZF07,234__286,-ZFIA
PRMT1	GXP_2960903	+DMRT,134,-PAX5,392,-MYOD,264__348,-E2FF,127,+KLFS,585,+HNF6,383,-HNF1,380,-SP1F,43__109__432,-MYBL,307__557,+HOXF,121__172,-DMRT,154,-PAX2,311,+IKRS,60,-HAML,13__77,-GABF,438,-NFKB,64,+STAF,104,+HNF1,121,-ETSF,101__240__311__410,+EVI1,178,+OVOL,555,-RUSH
PRMT1	GXP_3414540	+DMRT,399,-MYOD,96__221__529,+HICF,108,+NRSF,181,+ZFHX,172,-E2FF,392,-MYBL,572,-SP1F,308__374,+HOXF,59__75__386__437,+FAST,10,-BRNF,61,-DMRT,419,+SRFF,179,-PAX2,576,+BPTF,189,+PIT1,12,+IKRS,325,+PCBE,213,-HOXF,15__75,-HAML,179__278__342,-NFKB,329,-YBXF,16
PROSAPIP1	GXP_513385	-MYOD,455,+ZFHX,43,-MYT1,412,+GRHL,10,-E2FF,368,-ZBPF,67,-SP1F,24__101__306,+HOXF,140,+RBP2,457,+IKRS,49__205,+NKX6,389,-HOXF,385,+RU49,138,-NFKB,53__524,-ETSF,388,+EVI1,408,-CSEN,278,+DEAF,238,-P53F,101,+FKHD,2,+ZF07,30,+SF1F,446,-BARB,556,-MAZF,24__550,
PTGER3	GXP_22796	+DMRT,479,-PAX5,701__796__883,-E2FF,430__556__738__785__823__961,+KLFS,551,+SATB,442,+HNF6,411,-TEAF,69,-MYBL,504,+FAST,86__1007,-BRNF,51__173__283__332,+HMTB,269,+CIZF,994,-LTFM,864,-ETSF,900__999,+SIXF,266__464__484,+FKHD,165__203__312,+NR2F,198,-LEFF,1
PTPRF	GXP_287754	-PAX5,489,+NRSF,506__530,-MYT1,237,+HICF,210,+KLFS,388,-HNF1,230,-ZBPF,387,+NRF1,527,+HOXF,174__371__447__463,+FAST,178,+RBP2,340,+SORY,369,+CART,445,+NKX6,175,-HOXF,446,-NFKB,191,+PAX1,100__128,-GKLF,249__460,+PRDM,393,-ETSF,97__154__242,+EVI1,262__384__
PTPRF	GXP_1416295	+DMRT,462,-PAX5,87,-ZBPF,384,+NRF1,536,-SP1F,412,-MYBL,510,-HAML,180,+RU49,281,-HOXH,124,+PRDM,379,-ETSF,241__302,-MEF3,380,+EVI1,401__506,-RUSH,559,+NOLF,203,+HESF,132__455__501__529,-BRAC,118,+SF1F,316,+ZF05,34,+CSEN,60,+NR2F,41__236__313__362,+MYOD,510
PTPRF	GXP_1416297	+DMRT,154__258,-MYOD,41__202,+HICF,368,+ZFHX,40,-MYT1,28__223,-E2FF,581,-MYBL,57,-DMRT,552,+SRFF,208,+SORY,488,-HOXF,520,-GABF,395,-YBXF,489,-GKLF,161__304,-LTFM,194,+HNF1,224,-ETSF,53__134__379__457,-RUSH,107,-P53F,289,-FKHD,161__176,+IRXF,289,-MAZF,331_
PTPRF	GXP_2460361	+DMRT,256,-MYOD,564,+KLFS,225,-ZBPF,221,+HOXF,201,+SORY,431,+MITF,188,+CART,464,-HMTB,264__527,-HAML,360,+RU49,559,-NFKB,526,-HOXH,564,-ETSF,584,+EVI1,107,-CSEN,508,-P53F,129__156,-GFI1,400,+IRXF,191,+SF1F,166,+ARID,529,+NR2F,164,+OAZF,364,+MYOD,298__576,
PTPRF	GXP_2970636	-PAX5,506,-MYOD,445__528,-MYT1,68__333,+HOXF,412,+SRFF,193__283,+IKRS,65,-NFKB,204__541,+STAF,92__345,+PRDM,496,+PAX3,422,-ETSF,191__573,+EVI1,396,-RUSH,167__331,+FKHD,393,-FKHD,434,+CSEN,313,+RXRF,11__394,+MYOD,442__530,+RBPF,64__320,-LEFF,53__131__427,+
PTPRF	GXP_2970638	-MYT1,165__206,-E2FF,131__355__449__502__521,+KLFS,60__289__445__472,-GZF1,323,-ZBPF,445__522,+NRF1,499,-SP1F,38,-MYBL,155__210,+HOXF,22__97,+SORY,107__280,+IKRS,252,+MITF,268,+CART,100,-HOXF,26__42__97,+ABDB,97,-ETSF,567,+HNF1,154,+OVOL,208,-RUSH,267,+AH
PTPRM	GXP_1753470	+DMRT,269__287__351,-MYT1,8__253,+HNF6,154,-HNF1,336,-BRNF,160__340,+HOXF,142__160__330__339,+FAST,249,-DMRT,130__291__355__471,-PAX2,142,+SORY,130__340,+HMTB,59,+MITF,524,+CART,562,+NKX6,146,+PAX2,372,-HOXF,340,-HAML,19,+ABDB,12__159__338,-OCTB,142,+HNF1
PTPRM	GXP_2977124	-MYOD,401,-PAX5,116,+NRSF,184,-E2FF,94__123__175__197__284__308__527,+KLFS,226,-ZBPF,103,+NRF1,104,-MYBL,402,-SP1F,507,-DMRT,403,-NFKB,62__274,-YBXF,66,+STAF,44,-ETSF,215,+NOLF,277,+DEAF,389,-P53F,557,+RXRF,327,-HDBP,96,+STAT,445,-CTCF,297__361__509,+EBOX
PTPRM	GXP_2977123	-BPTF,5,-MYOD,148__558,+ZFHX,148,+NRSF,281,+GRHL,469,-E2FF,233__501,-SP1F,347__451,-MYBL,77__195__469,+HOXF,380__416,-BRNF,410,-DMRT,336,+SRFF,9,-PAX2,263__473,+IKRS,69,+MITF,392,+CART,413,-HOXF,399,+PAX2,379,+CIZF,25,+ABDB,173,-OCTB,412,+PAX3,123,-ETSF,5
PYGL	GXP_1417321	-MYOD,235,-MYT1,67,+GRHL,465,+HNF6,169,-MYBL,314,-ZF06,502,+HOXF,144__170__397,+FAST,21,-BRNF,151__167,-PAX2,68,+SORY,511,+PAX2,45,-NFKB,350,+GABF,421,+CIZF,333,+ABDB,143__409,-LTFM,14,+HNF1,102,-ETSF,37,+EVI1,338__441,+NOLF,92__171__286,-GFI1,199,+ZF05,3
PYGL	GXP_202082	+DMRT,91,-PAX5,264,+HICF,533,-E2FF,37__492__710,+KLFS,528__625__786,-BRNF,262,+PAX2,253__371,-NFKB,562__629,+STAF,565,-ETSF,455,+NOLF,573__639,+AHRR,788,+SIXF,114,+FKHD,266,-BRAC,827,+ZF05,200,+NR2F,295__846,+RBPF,380,+DICE,153,+CDEF,491,+DLXF,343,-FXRE,8
PYGL	GXP_1417322	-PAX5,149,-MYOD,210__450,-MYT1,410,-HNF1,321,-DMRT,517,+SRFF,252,+SORY,528,-HOXF,538,-HMTB,18,+STAF,322,+HNF1,407,-MEF3,87,+NOLF,20,-RBP2,436,-P53F,565,-FKHD,509,+ZF05,431,-ZF05,173,-MAZF,153,+MYOD,211__558,+RXRF,123,+GCMF,118,-IKRS,19__542,-RBPF,541,+PTF
PYGL	GXP_3425330	+NRSF,169,-MYT1,31__227,+HICF,498,-E2FF,231,-ZBPF,257,+HOXF,383__530,+FAST,58,-BRNF,383,+SRFF,378,+MITF,196,+CART,381,+STAF,26,+ABDB,529,-ETSF,33__95__543,-RUSH,357,+SIXF,507,+FKHD,79__562,+HESF,153__166,+ZF08,164,+SF1F,117__369,-BARB,305,-DLXF,381,-MAZF,
PYGL	GXP_3425332	+DMRT,257__320,-MYOD,303,+ZFHX,302,-HNF1,135,+HOXF,27__114__148__538,-BRNF,114__247__529,-DMRT,141__253__324,+SORY,424,+PIT1,111,+IKRS,416,+HMTB,195,-BTBF,588,+NKX6,116,+CART,114,-HOXF,114__276__314,-HAML,447,+STAF,462__483,+ABDB,26__150,-LTFM,299,-SATB,2
PYGL	GXP_3425333	+NRSF,110,-MYT1,151,+GRHL,169,-ZBPF,12,-HNF1,261,-ZF06,14__330,-BRNF,190,+HOXF,96,+FAST,404__437,+SRFF,418,+PIT1,175,+HMTB,522__592,+CART,255__278,-HOXF,257__282,-HMTB,101,-HOXH,32,+PRDM,350,+HNF1,376,+EVI1,273,+NOLF,7,-P53F,169__452,+FKHD,366,-FKHD,442,+
PYROXD2	GXP_278378	-PAX5,408,-E2FF,475__622,-GZF1,95,-TEAF,217,-MYBL,179__530,+HNF1,524,-ETSF,433__484,+ZF07,706,+NR2F,54__78__634__673__903,+RBPF,655,+STAT,315__434,-CHRF,183,+INSM,752,+SPZ1,919,-CAAT,205__252__396,-YY1F,759,-PAX6,317__359__690,+BRNF,157,+HAML,284,+YBXF,20
RAD50	GXP_1402473	+DMRT,263,-MYOD,566,-MYT1,104__169__246,-ZBPF,490,-TEAF,267__553,-HNF1,285__323,-MYBL,281,+HOXF,42__187__246__260__286__326__399,+FAST,343,-BRNF,173__188,+SORY,188__553,+NKX6,189__249,+CART,187__246__398,-HOXF,153__187__258__288__325,-HOXH,21,+ABDB,197,+H
RAD50	GXP_148165	+DMRT,341,-E2FF,536__682,+KLFS,513__853,-MYBL,96__195,+FAST,272,-BRNF,203__307,+PAX2,768,+STAF,499__760,+HNF1,25__879,-ETSF,496__750__767,+AHRR,514__525__734__854,+FKHD,49__174__422__819,+ZF05,866,+ZNFP,654,+NR2F,260__552__875,+STAT,498__651,-SREB,122,-YY
RARRES1	GXP_510018	-PAX5,15__401,-MYOD,135,-MYT1,161__495,+HICF,254,-E2FF,338__451,+KLFS,251__423,-ZBPF,421,+NRF1,562,+HOXF,95,-SP1F,15__287__542,-DMRT,277,-HOXF,92,-GABF,317,+STAF,324,-GKLF,22,-LTFM,231__285,-ETSF,21__451,+NOLF,333,-RBP2,253,+SF1F,106__226,-DLXF,94,+RXRF,3
RBAF600	GXP_862276	-PAX5,137,+NRSF,60__352__493,-MYT1,180,-E2FF,133__258__425,-GZF1,346,+NRF1,234__263__292__344,-SP1F,321,+HOXF,218,-HOXF,306,-NFKB,491,+RU49,356,+STAF,466,-ETSF,254__455,+NOLF,254,-P53F,139,+ZF07,320,+HESF,237__295__441,+CSEN,380,+OAZF,356,+RBPF,34,-HDBP,4
RBAF600	GXP_1993447	-PAX5,311,+NRSF,296,-MYT1,90,+HNF6,84,-ZBPF,191,+NRF1,392,-HNF1,359,+HOXF,81__231,-BRNF,27__80,-DMRT,368,+SORY,79,-HOXF,234,-HMTB,130,-NFKB,298,+PRDM,226,-ETSF,66__501,-MEF3,475,+EVI1,253,-P53F,565,+FKHD,270,-ZFIA,578,+ZF08,14,+ZF05,282,+NR2F,260,+RXRF,24
RBAF600	GXP_1993449	-MYOD,478,-E2FF,333,-MYT1,216__576,-GZF1,526,-MYBL,417,+HOXF,1,+FAST,114__236__272,+SORY,268,+PIT1,519,+CART,1,+PCBE,530,+PAX2,574,-HOXF,239,-NFKB,383,+PAX1,515,-GKLF,515,-LTFM,448,-ETSF,168,+EVI1,373,+HESF,66__316,+IRXF,316,+CSEN,77,+E4FF,247,-MAZF,171,+
RBAF600	GXP_1993451	+DMRT,79,-BPTF,54__365,-MYOD,38,-MYT1,396,-E2FF,61__468,-MYBL,86__290,+HOXF,121__486,+FAST,158__194__314,-BRNF,241,+SORY,425__486,+HMTB,558,+NKX6,181,+PAX2,310,-HOXF,242__320__451,+STAF,130,-HOXH,490,-GKLF,413,+ABDB,348__488,-OCTB,177,+HNF1,480,-ETSF,443_
RBAF600	GXP_3424373	+DMRT,409,-HNF1,146__367,+HOXF,145__228__386,-DMRT,413,-PAX2,573,+SORY,387,+IKRS,288__429,+CART,230,-HOXF,49__230,-HMTB,150,+FXRE,351,-HOXH,98,+HNF1,338,-ETSF,122__159__257,+AHRR,9,+SIXF,235,-P53F,101,-BRAC,210,-PAX3,75,+NBRE,339,+E4FF,270,-ZF05,360,+ZNFP
RBAF600	GXP_3424371	-MYOD,262,+DMRT,59__376,-E2FF,166__574,+SATB,25__197__215,+HNF6,77__103,-TEAF,558,-HNF1,217,-MYBL,172,+HOXF,23__116__155__183__226__233__379__514,-BRNF,221,-DMRT,350,+SRFF,261__552,+SORY,211__383,+PIT1,219,-BTBF,424,+NKX6,197__215__215,+CART,216__365,+PAX
RBM24	GXP_1154478	-PAX5,4__362,-MYOD,133,+NRSF,57__530,-E2FF,144__444__480__507,-ZBPF,574,+NRF1,471__540__575,-SP1F,126__147__469,-DMRT,158,+RBP2,124__322,+IKRS,417__435,-NFKB,95,-YBXF,195,+CIZF,28,+HNF1,341,-ETSF,141__291,+EVI1,161,+DEAF,356,+HESF,293,-FKHD,283,+RXRF,419,
RBM24	GXP_2957628	-E2FF,96,+KLFS,230,-GZF1,163,-HNF1,374,-ZBPF,131__235,-SP1F,323__550__563,+HOXF,147__467,+SRFF,331,-DMRT,48,+SORY,41,-HOXF,199__210__220,+RU49,124,-YBXF,492,+HNF1,371,-ETSF,80__250,+ZF07,322__562,-FKHD,68__107,+NBRE,416,-MAZF,322__562,-PURA,558,+INSM,232,
RCBTB2	GXP_855178	+DMRT,36,-BPTF,17,-MYT1,234__433__507__523,+SATB,311__340__472,+HNF6,390,-HNF1,431__505,-MYBL,44__503,+HOXF,298__414__471,+FAST,5,-BRNF,30__298__415__478,+SORY,149__307__336__414,+MITF,1,+NKX6,340__378__412,+CART,334__414__472,-HOXF,261__375__414,-HMTB,55
RCBTB2	GXP_1728002	-MYOD,9__218,+ZFHX,89,+GRHL,331__483,-E2FF,494,-HNF1,585,-MYBL,219__422__483,+HOXF,95__291__338__448,+FAST,338,-BRNF,448,+SORY,68__381,+CART,447,+NKX6,96,-HOXF,93__288__433__445,-HAML,3,+FXRE,19,-YBXF,184,-HOXH,584,-GKLF,376,+CIZF,303,+PAX3,229__246,+HNF1
RCBTB2	GXP_3410678	-MYOD,191__237__376__585,+ZFHX,42__456,+GRHL,300,-HNF1,173,-BRNF,174,-SP1F,15,-MYBL,586,+HOXF,175__462,+SORY,23__119__435,+IKRS,308,+CART,174,+NKX6,176__463,+PCBE,363,-HOXF,175__218__460,-HAML,370,+FXRE,386,-YBXF,551,+HNF1,59__387,-ETSF,153,+EVI1,78__529,
RCBTB2	GXP_3410679	+DMRT,46__236,-PAX5,576,-MYT1,165__319__395,+SATB,119,-GZF1,299__534,-MYBL,223__324,+HOXF,125__136__157__209,-BRNF,124__263,-PAX2,176__345,+SORY,9__261,+IKRS,85,+HMTB,479,+MITF,22,+NKX6,122__156__219,+CART,123__123__155__218,+PCBE,199,-HOXF,125__153__217_
RDX	GXP_864668	+DMRT,161__189,-MYT1,481__537,-E2FF,60,+HNF6,527,-GZF1,574,-TEAF,349,-HNF1,17__79__300__527,-MYBL,110__363,+HOXF,301__351__474,-DMRT,456,-PAX2,38,+SORY,40__121__177__304__349__539,+PIT1,38,+CART,301,+NKX6,118,+PAX2,218,-HOXF,39__136__157__304,-HOXH,230__4
RDX	GXP_1750969	+DMRT,66__224__389,-MYT1,82__114__607,+GRHL,383,-ZBPF,501,-HNF1,74__267,-MYBL,260,-ZF06,361,-PCBE,496,-SP1F,250,+HOXF,223__479,-BRNF,610,+SRFF,309,-PAX2,265,+SORY,90__185__427,+HMTB,427,+NKX6,480,-HOXF,451__477,-HAML,372,-NFKB,551,-GKLF,102,-OCTB,477,-ETS
RDX	GXP_1750971	+NRSF,549,-MYT1,475__572,+HNF6,52__108,-HNF1,21__221__515__532,+HOXF,244__472,-BRNF,278,-DMRT,116__509,+SRFF,63,-PAX2,491,+SORY,53__520,+HMTB,63__74,+MITF,174,+NKX6,473,+CART,51__473,-HOXF,50__91__471__493__545,+RU49,206,-YBXF,544,-HOXH,558,-LTFM,328,+HNF
RDX	GXP_2974985	+GRHL,63,+HICF,59,-E2FF,153__440,+KLFS,165__405,-ZBPF,101__167__403,-SP1F,111__420__551__565,-PAX2,146,+IKRS,82,-NFKB,111,+PAX3,264,-ETSF,3__66,+NOLF,265,+ZF07,72,+ZF08,90,-MAZF,429__565,+OAZF,134,+RBPF,80,-HDBP,575,+GCMF,300,-CTCF,73__246__430__552__575,
RDX	GXP_3427805	+DMRT,523__552,-MYT1,401,-HNF1,409__427,+HOXF,411__459,-BRNF,407__538,+SRFF,381,-DMRT,315__548,+PIT1,407,+SORY,407__556,+IKRS,394,+CART,409,+NKX6,408,-HOXF,411,-HOXH,409,-SATB,403,+HNF1,407,+EVI1,559,-RUSH,367__462,-FKHD,454__508,+ARID,559,+IRXF,462,-HNF6
RELL1	GXP_1726507	-PAX5,275__332__516,+NRSF,227,+ZFHX,607,-E2FF,127__358__501__569,+KLFS,338__395__491,-ZBPF,337__393__412__490__510,+NRF1,272,-HNF1,69__89,-SP1F,251__303,+HOXF,86__192,-BRNF,8__85,+PIT1,86,+CART,84,+NKX6,23__87,-HOXF,11__22__86__187,+FXRE,84,-HOXH,48,-GKLF
RELL1	GXP_2955084	+DMRT,306__598__626__688,-MYT1,594,+GRHL,561,-E2FF,217__585,-GZF1,245,-HNF1,77,-TEAF,738,-ZF06,496,-MYBL,306__688,+HOXF,396__444__461__718__740,-DMRT,484,+SRFF,103,+BPTF,670,+IKRS,738,+HMTB,290,+CART,226,-HOXF,633__714,-NFKB,347__552,+PAX1,690,+STAF,748,+
RFC2	GXP_151929	+DMRT,179__298,+ZFHX,189,+HICF,454,+KLFS,498,-TEAF,531,+NRF1,398,+HOXF,290__304,+CABL,201__217,-BRNF,42__291,-DMRT,183__310,+PIT1,291,+SORY,42__201__217__266__289__304,+CART,294,+PAX2,185,-HOXF,291,-HMTB,152,+ABDB,306,-ETSF,319__437__478__505,-MEF3,529,+E
RFC2	GXP_2953243	-PAX5,446,+NRSF,275,-TEAF,240__495,-SP1F,267__435,-MYBL,218,+HOXF,143__242,+SRFF,270,+IKRS,246,+HMTB,231,+MITF,157,+PAX2,302,+CIZF,515,-LTFM,518,+HNF1,217,-RUSH,518,-RBP2,440,-P53F,10__571,-FKHD,231__586,-GFI1,123,-BARB,205,+NR2F,417,+RXRF,489,-LEFF,211,-
RFC5	GXP_1724627	-MYOD,566,+DMRT,162,+GRHL,411,+ZFHX,244,-E2FF,523__586,+KLFS,454,-ZBPF,449__641,-TEAF,133,+NRF1,588,-SP1F,225,+FAST,50,+SRFF,154,+IKRS,133,-BTBF,294,+MITF,5,-HOXH,565,+PRDM,195,+HNF1,196,-ETSF,297__355__409,+EVI1,11,+OVOL,412,-RUSH,159__240,-FKHD,61__101,
RFC5	GXP_3408258	+DMRT,149,-BPTF,116,-MYT1,279,+GRHL,254,-MYBL,318,-BRNF,155,+HOXF,157__235,+SORY,162,+PIT1,155,+HMTB,176,+MITF,13,+CART,158,+NKX6,160,-HOXF,99__140__158,-NFKB,124__338,-HOXH,83__237,-GKLF,96,+GABF,296,+ABDB,133__184__234,-OCTB,98,+HNF1,154,-ETSF,34__107__
RFC5	GXP_3408259	+NRSF,63,+GRHL,457,-E2FF,534,+KLFS,194,-GZF1,144,-HNF1,476,-ZBPF,236,-MYBL,321,-PCBE,161,+HOXF,139,-DMRT,473,+SRFF,230,+SORY,141,+MITF,569,-HAML,52,-GABF,360,+FXRE,247,+STAF,334,+ABDB,137,-ETSF,525,+EVI1,586,-RUSH,442,+AHRR,170__195__271,+FKHD,452,-GFI1,4
RFWD3	GXP_1408661	+DMRT,371__595,+NRSF,47__117,+KLFS,94,-TEAF,313,-BRNF,516,+SRFF,166,-PAX2,295,+SORY,8,+IKRS,56__313,+MITF,526,+PAX2,32,-NFKB,47,-HOXH,22,-GKLF,290,+HNF1,146,+PAX3,372,-ETSF,252__380,-MEF3,122,+EVI1,274,+NOLF,51,+DEAF,205,+HESF,460,-FKHD,280__422,+ARID,138
RFWD3	GXP_1408662	+DMRT,23__283__350,-SP1F,11,+HOXF,409,+FAST,43,-DMRT,288,+HMTB,38,+NKX6,364,-HOXF,68__118,-HOXH,89,+ABDB,408,+EVI1,255__492,-RUSH,364,+ZF07,4,+HESF,165,-BRAC,473,+ARID,144,+IRXF,79,-HNF6,456,-MAZF,4,+NR2F,372__398,+RXRF,367__400__578,-LEFF,456,+STAT,71__4
RFWD3	GXP_2959398	+DMRT,6__473,-MYOD,191,+ZFHX,27__190,+GRHL,301__423__468,-HNF1,52,+HOXF,79__116__284__405,-BRNF,55__170,-DMRT,13,+SRFF,78,+SORY,348,+PIT1,474,+IKRS,32,+CART,284,+NKX6,287,+PCBE,85,+PAX2,394,-HOXF,68__82__254__285__462,-HOXH,90,-GKLF,252__276,+ABDB,113__28
RFWD3	GXP_2959399	-PAX5,522,-E2FF,246__310__330__381__504,+KLFS,365,+NRF1,312,-HNF1,132__146__217,-SP1F,526,-MYBL,257,+HOXF,132__335,-BRNF,132__214,-DMRT,341,+PIT1,79,+CART,130__300,-HOXF,127__183,-NFKB,173,-YBXF,356,-GKLF,574,+ABDB,126__220,+PAX3,525,-ETSF,99__234,+EVI1,4
RGD1304878	GXP_1417627	+DMRT,5,-PAX5,89,-MYOD,580,-MYT1,61,+GRHL,466,-ZBPF,251,-BRNF,42,+HOXF,40__436,+RBP2,232,-PAX2,34,+SORY,529,+IKRS,390,+PCBE,334,-HOXF,42__122,-GABF,576,-GKLF,124,+ABDB,40__433,+PAX3,217,+PPAR,482__533,+EVI1,3,-P53F,235,+FKHD,18,+HESF,218__549,-FKHD,33__36
RGD1304878	GXP_1417629	+DMRT,225,-BPTF,344,+NRSF,498,-MYT1,24__41__58__280__296__459,+SATB,433,-HNF1,273,-MYBL,197__549,+HOXF,375__404,-BRNF,278,-DMRT,129__229__409,+SORY,188__266__429,+HMTB,450,+PAX2,267__306__563,-HOXF,375__439,+PAX1,78,-GKLF,334,+ABDB,270__286__422,+HNF1,90_
RGD1304878	GXP_1748085	-MYOD,206,-MYT1,186,+GRHL,106,-ZBPF,118__478,-MYBL,85__289,+HOXF,304__529,-BRNF,179__429,-DMRT,342,+SORY,177,+CART,55__302,-HOXF,300,-YBXF,366,+PAX1,508,+HNF1,580,+PPAR,41,+EVI1,446__515,-RUSH,470,+AHRR,554,-RBP2,151,+FKHD,185__286,+HESF,338,-FKHD,110__58
RGD1304878	GXP_1994238	-PAX5,450,-E2FF,451,-GZF1,211__333,-MYBL,77__287,+HOXF,80__102__190,+FAST,156,-BRNF,127__355,-DMRT,137__568,+SRFF,105__245,+PIT1,123,+SORY,147,+IKRS,313,+CART,104,-HAML,42,+RU49,130__347,-ETSF,393,+PPAR,418,+EVI1,143,+DEAF,580,+SIXF,253,-P53F,406,+FKHD,35
RGD1304878	GXP_2972480	-PAX5,219,-MYOD,416__876,+GRHL,711,+ZFHX,329__1012,-MYT1,664,+HICF,776,-E2FF,3__466__525__549__579__605,+KLFS,102__1136,-GZF1,478,-ZBPF,105,+NRF1,546__572,-SP1F,225__320__407__422__795__926,-MYBL,512,-DMRT,971,+SRFF,89,+BPTF,594,+SORY,83__125,+CART,599,+P
RGD1305793	GXP_1160079	-PAX5,421,-MYT1,86__193,-E2FF,162__259__453__561,+KLFS,18__461,+SATB,33,-HNF1,138,-ZBPF,253__460__554,-ZF06,211,-PCBE,6,-MYBL,231__416,+HOXF,12__32,+SRFF,178,+SORY,54__199,+IKRS,146__443,+HMTB,360__375,-YBXF,382,+GABF,539,+PRDM,507,-ETSF,4__110__159__204_
RGD1305793	GXP_2962884	-MYOD,419,-MYT1,284,+KLFS,396__453,-HNF1,330__469,-ZBPF,399,-TEAF,19,-MYBL,480,+SORY,23__278__500__525,-BTBF,497,+MITF,93,-HOXF,39__222,-GKLF,250,+HNF1,327,+OVOL,335__477,+AHRR,454,-P53F,285__449,+FKHD,268__268,+HESF,155__226__547,-FKHD,56__327,-PAX3,465,
RGD1305793	GXP_3416546	-MYOD,92,-PAX5,320,+ZFHX,359,-E2FF,206__323,+SATB,161,-HNF1,160,-PCBE,462,-SP1F,326,-MYBL,424,+HOXF,159__485,-BRNF,156__532__573,+SORY,212,+PIT1,572,+IKRS,209,-HOXF,486__562__575,-HMTB,64,-HAML,71,-NFKB,213,+HNF1,28,-SATB,574,-ETSF,41__213__548,+EVI1,527,
RGD1308430	GXP_1727586	-PAX5,798__835,-E2FF,213__567__699__986,+KLFS,521,-BRNF,61,-MYBL,600__619,-HAML,383__648,+HNF1,327,-ETSF,93__898__984__1092__1307__1356,-HNFP,752,+AHRR,936__1323,+FKHD,499,+ZF07,913,-BRAC,768,-LEFF,796__1194,+STAT,1359,+INSM,1333,+DLXF,982,-PAX6,603__1371
RGD1310351	GXP_1745631	-PAX5,485__714,-E2FF,555__875,+KLFS,352__474__610__865,+HNF6,48__1341,-GZF1,1328,-ZF06,711,+PIT1,1057,+HMTB,86,+NKX6,410,-NFKB,1176,+STAF,843__1112,+GABF,6,+CIZF,170__205,-ETSF,692,+AHRR,263__444,+ZF07,1104,-ZFIA,256,-GFI1,759,+NR2F,324__1036__1334,-LEFF,
RGD1310351	GXP_3423786	+DMRT,572,+ZFHX,54__283,-MYT1,116__311__584,+GRHL,585,-E2FF,185,-HNF1,307__413,-MYBL,576,-SP1F,269,+HOXF,238__326__371__395,+FAST,90,-BRNF,46__65__191__329__369__394,-DMRT,356__393,+SRFF,70__193__342,-PAX2,54,+SORY,46__393,+PIT1,59__330,+HMTB,160,-CABL,59
RGD1310660	GXP_25522	-BPTF,197,-PAX5,628,+NRSF,520__591,-E2FF,95__146__179,+KLFS,40__161,-ZBPF,80__142__162__417,+NRF1,234,-SP1F,148__184__684__718,-MYBL,203,+HOXF,111__259,-BRNF,137,+SORY,450__504,+ABDB,258,+HNF1,280,-ETSF,56__404__622,-HNFP,402,+AHRR,236,-RBP2,198,+ARID,134
RGD1310810	GXP_506393	-MYOD,346,+ZFHX,170,+NRSF,385,-MYT1,169,+KLFS,394__549,+NRF1,495,-ZF06,527,-MYBL,19,+SRFF,34__519,+BPTF,31,+CART,36__367,-HOXF,38__92,-NFKB,159,+HNF1,182,+PAX3,88,-ETSF,353__486,-MEF3,384,+OVOL,171,+FKHD,305,+HESF,83,+ZF05,506,+IRXF,177,-BARB,169,-MAZF,47
RGD1311742	GXP_507704	+DMRT,336,-PAX5,417,-MYT1,93__196__317,-E2FF,130__447__601,-HNF1,81,-TEAF,663,-ZF06,572,-SP1F,449,-DMRT,65,+SORY,22__646,-CABL,54__226,+CART,299,+PAX2,343,-NFKB,445,+ABDB,351,-AARF,355,-RUSH,247,+SIXF,315,-P53F,84__419,-FKHD,52,+ZF08,651,+ARID,17__210,+IR
RGD1311742	GXP_2958396	-MYOD,125,+DMRT,404,-MYBL,163__378,+HOXF,358__585,-DMRT,402,-HAML,237,-NFKB,444,-GKLF,419__452,+HNF1,68__304,-ETSF,101__175__472__599,+EVI1,510__531,+OVOL,161,+NOLF,82,-P53F,403,+FKHD,525,-FKHD,404,-BRAC,322__382,-ZF05,150,+MYOD,495,-LEFF,421,+STAT,39__53
RGD1311867	GXP_2959109	-E2FF,399__502,+KLFS,412__451__548,-ZBPF,411,-SP1F,179__267__294,+HOXF,60,+FAST,188,+BPTF,310,+SORY,494,+CART,184,+PAX2,217,-HOXF,58__554,-HMTB,54,-HAML,368,-ETSF,579,+EVI1,165,-RUSH,395,+AHRR,457,+FKHD,307,+HESF,440,+SF1F,382,-ZF05,53,+NR2F,248,+RXRF,249
RGD1311867	GXP_2959108	-E2FF,379__482__600__828__844__947,+KLFS,392__431__528__677,-ZBPF,391__676__778,-SP1F,159__247__274__870,+HOXF,40,+FAST,168,+BPTF,290,+SORY,474,+CART,164,+PAX2,197,-HOXF,38__534__814,-HMTB,34,-HAML,348,+STAF,900__930,-ETSF,559,+HNF1,1010,+EVI1,145,-RUSH,3
RGD1563532	GXP_2974588	-MYOD,246__434__505__547__618,-MYT1,23,+KLFS,237,-ZBPF,222__448__626,-SP1F,126__169__596,-MYBL,518,+HOXF,639,+SORY,637,+IKRS,276,+MITF,258,-HOXF,602,-GABF,165,+FXRE,405,+STAF,252,+PRDM,367,-ETSF,461,-MEF3,405,+OVOL,151,-P53F,290,+ZF07,168,-ZFIA,283,+CSEN,
RGD1563532	GXP_2974589	-PAX5,149__352,-MYOD,175__192,+NRSF,256,-MYT1,25,-E2FF,571,+KLFS,470__489,-ZBPF,211__470__489,+NRF1,390__445,-SP1F,243__272__330__427,+SORY,27,+IKRS,23,+HMTB,27,+MITF,52,-ETSF,189,+AHRR,398__471__490,+DEAF,262,+RXRF,86__145,+MYOD,189,-LEFF,61,-CTCF,172__2
RGD1564053	GXP_1744486	+DMRT,242,+NRSF,370,-MYT1,421,-E2FF,252__526,+NRF1,544,-HNF1,234,-MYBL,378,+HOXF,91,-BRNF,153__441,+SORY,151,+HMTB,151,-CABL,64__79,-HMTB,107,+GABF,1__25,-ETSF,122__220,+EVI1,312__335,-RUSH,242,+HESF,582,-FKHD,87__213__249,+SF1F,202,-BARB,124,+NR2F,197,-L
RGD1564833	GXP_2954408	+DMRT,137,+GRHL,250,+NRSF,331,+ZFHX,57,-MYT1,486,-E2FF,100,+KLFS,478,-HNF1,403,+NRF1,501,-SP1F,559,-MYBL,222,+HOXF,6__8__381,-BRNF,7__492,-DMRT,406,+CART,5,+PCBE,211,-HOXF,7,+PAX1,255,+STAF,293,+HNF1,400,-ETSF,123__253__272__542,+EVI1,34__242,-CSEN,328,+D
RGD1564833	GXP_2185026	+DMRT,2__316,-MYOD,606__632,+NRF1,556,-HNF1,140__231,-BRNF,19__234,-SP1F,423,+HOXF,16__234__307,+SRFF,46,-DMRT,114__273,+PIT1,235,+CART,233,+PAX2,369,-HOXF,19__158__234,+STAF,44,-HOXH,296,-OCTB,12,+HNF1,81,-ETSF,513,+EVI1,150,-CSEN,482,+NOLF,599,+AHRR,244
RGD1564833	GXP_2954409	-E2FF,363__560,+NRSF,72,-MYT1,227,+KLFS,219__333,-HNF1,144,-ZBPF,451,+NRF1,242,-PCBE,471,-SP1F,300__363,+HOXF,122,-BRNF,233,-DMRT,147,+STAF,34,+GABF,439,+HNF1,141,-ETSF,13__283__377,-CSEN,69,+DEAF,263__331,+FKHD,228,+HESF,187,-PAX3,504,+NR2F,460,-HDBP,421
RGD1564833	GXP_3409080	+HICF,370,+ZFHX,152,+HNF6,173,+HOXF,119,+SRFF,102__139,-PAX2,152__190,+SORY,239__383,+PAX2,266,-HOXF,188,-HAML,472,-NFKB,517,+STAF,46__466,-GKLF,100,-OCTB,249,-ETSF,246,+EVI1,360__424,-RUSH,308,-P53F,336,+FKHD,448__591,-FKHD,40,+ARID,178,+IRXF,336__571__5
RGD1565616	GXP_1413927	+DMRT,432,-PAX5,282,-MYOD,29,+NRSF,171,+GRHL,456,-E2FF,10__41__192__513__539,+KLFS,178__281__304,-ZBPF,218__279,-TEAF,332,+NRF1,11__42__187,-PCBE,310,-SP1F,22__51__73__162__185__288__443,+HOXF,508,+SRFF,310,+IKRS,422,-NFKB,182__426,+PAX1,551,+STAF,27,-GKL
RGD1565616	GXP_1741416	-MYOD,32__473,+ZFHX,31,+NRSF,615,-E2FF,454__485__636,+KLFS,622,-HNF1,48,-ZBPF,662,+NRF1,455__486__631,-SP1F,273__440__466__495__517__606__629,+SRFF,29,+SORY,41,+HMTB,181,-NFKB,626,+STAF,471,-LTFM,109,-ETSF,284,-MEF3,56,-HNFP,284,+PPAR,177,+EVI1,170,+DEAF,
RGD1565616	GXP_1991258	-BPTF,485,-MYOD,268,+ZFHX,494,-MYT1,119,+KLFS,161,+HNF6,45,-HNF1,420,+HOXF,277__283,+FAST,313,-BRNF,273,-DMRT,224,-PAX2,449,+SORY,189__256__281,+PIT1,278,+CART,276,+NKX6,278,-HOXF,276__389__428,+CIZF,221,+ABDB,271,-OCTB,303,+HNF1,276,-ETSF,429__465,-MEF3,
RGD1565616	GXP_2967160	+DMRT,577,+ZFHX,306,+HOXF,105,-DMRT,215__578,+SORY,221__323,+HMTB,470,-CABL,436,+PCBE,408__528,-HOXF,473,-HAML,477,-YBXF,153,+PAX1,157,+STAF,109,-HOXH,334,-GKLF,504,+CIZF,79,-MEF3,204,+EVI1,303__586,+FKHD,233,-FKHD,470,+ZF05,572,+IRXF,195,+SF1F,586,+CSEN,
RGD1565616	GXP_2967161	+DMRT,489__574,-MYT1,420,+GRHL,90,-SIX3,49,+HNF6,102,-HNF1,471,-TEAF,340,+NRF1,384,-MYBL,229,+HOXF,99__277__371,+IKRS,340,+CART,280,+PCBE,429,-HOXF,10__561,-NFKB,409,-HOXH,541,-ETSF,312__451__483,+EVI1,133__232,+OVOL,227,-RUSH,142__174__544,+NOLF,4,+FKHD,
RGD1565616	GXP_2967162	-BPTF,239,+ZFHX,409,+GRHL,196,-E2FF,290,+KLFS,311,+HNF6,164,+NRF1,482,-HNF1,158__194,-PCBE,442,-MYBL,258,+HOXF,123__157,-BRNF,128,+HMTB,270,+CART,124,-HOXF,129,+ABDB,34__161__273,+HNF1,577,-ETSF,75__410,+EVI1,525,-RUSH,61,-P53F,419,+FKHD,4__37__275,-FKHD,
RGD1565616	GXP_2967164	-PAX5,428,+NRSF,114__147__177,-E2FF,204__362__530__576__623,+KLFS,484__511,-GZF1,459,-ZBPF,488__510,+NRF1,267__358__504__579,-SP1F,196__384,-MYBL,16,+RBP2,624,+RU49,647,-ETSF,347__531,+EVI1,584,+AHRR,512,-RBP2,475,-GFI1,524,+ZNFP,569,+OAZF,181,+MYOD,45__1
RGD1565616	GXP_3420589	-MYOD,75,+GRHL,321,-E2FF,210,-SIX3,280,+HNF6,333,-ZBPF,93,-TEAF,132__571,-MYBL,41__460,+HOXF,330__508,+IKRS,81__571,+CART,511,-HOXF,7__241,-NFKB,230,+PRDM,95,-ETSF,543,+EVI1,364__463,+OVOL,458,-RUSH,373__405,+NOLF,235,+FKHD,436__473,-PAX3,461,+SF1F,99,+NR
RGD1565616	GXP_3420590	-PAX5,585,+HICF,253,+ZFHX,447,-HNF1,291,-TEAF,81,-MYBL,438,-PCBE,13,+HOXF,509,+FAST,101,-DMRT,285,+SRFF,346,-PAX2,447,+SORY,81__333,-HOXF,509,-HAML,323,+RU49,418,+GABF,172,-ETSF,570,-MEF3,560,+OVOL,438,-P53F,355,-HNF6,433,+CSEN,409,+NR2F,133__330,+RXRF,13
RGD1565616	GXP_3420591	+DMRT,95__579,-BPTF,119,-MYOD,557,+NRSF,151,-MYT1,397,+GRHL,473,+SATB,639,-GZF1,616,-HNF1,238__303__455,-MYBL,355__453__475__579,+HOXF,41__72__417__460__638,-BRNF,433__635,+SRFF,50,+PIT1,635,+IKRS,195,+HMTB,345,-CABL,87,+NKX6,640,+CART,418,-HOXF,306__417_
RGD1565616	GXP_3420592	+DMRT,337,-MYOD,52,-MYT1,116__150__171__214,+HICF,29,-E2FF,134,+HNF6,371,-HNF1,343__581,-MYBL,182,+HOXF,186__349__367,+FAST,438,-BRNF,562,-PAX2,134__339,+SORY,496,+HMTB,431__476__572,+CART,184__506,+NKX6,187__309,-HOXF,186,-HMTB,40,-HAML,398,+FXRE,465,+PR
RGD1565616	GXP_3420593	-MYOD,518,+DMRT,285__338,-BPTF,464,-PAX5,92,+ZFHX,242,-MYT1,116__142,-HNF1,261,-BRNF,263__499,+HOXF,42__267__422__500__529,+FAST,494,-DMRT,289,+SRFF,560,-PAX2,133,+SORY,411,+PIT1,263,+MITF,11,+NKX6,264,+CART,265__427__499,-HOXF,267__267__413__419__500,-HA
RGD735112	GXP_72957	-PAX5,618,-E2FF,621__642__659__769__806__915__980,+KLFS,470,-GZF1,803,-MYBL,524,+RBP2,317,-HAML,593,-NFKB,294,-ETSF,109__588__614__866,+NOLF,632,+AHRR,593,+SIXF,163,-BRAC,295__390,+ZNFP,816,+NR2F,355__644,-HDBP,947,+STAT,142__269__1007,-PAX6,142,+BARB,358
RGD735112	GXP_3407124	+DMRT,379,-MYT1,174,-HNF1,120,-MYBL,402,+HOXF,8,-SP1F,325,+FAST,202,-BRNF,12__235,+SRFF,66,+SORY,74__585,+IKRS,254,+MITF,78,+CART,5,+PAX2,461,-HOXF,584,-HMTB,295,+RU49,572,+CIZF,258,+ABDB,69__463,-OCTB,507,+HNF1,356,-ETSF,155__578,+NOLF,481,+FKHD,72,+ZF07
RGD735112	GXP_3407126	-MYOD,211,-BPTF,337,-MYT1,84__316,+KLFS,32__429,+SATB,233,+HNF6,164,-ZBPF,30__432,-HNF1,149__293,-MYBL,82__212,+HOXF,85__145__232__342,-BRNF,164,-PAX2,133,+SORY,153__344,+MITF,120__195,+NKX6,87__137__148__344,+CART,146__234,-HOXF,146__218__340,-HOXH,169__
RNF111	GXP_1751364	-BPTF,517,-MYOD,254,-MYT1,412__433,+GRHL,474,+SATB,23__398,-SP1F,542,-MYBL,305,+HOXF,125__189__337__405__567,-BRNF,113__127__393__409__566,-DMRT,200,+SRFF,47,-PAX2,20__395,+BPTF,353,+PIT1,567,+SORY,436,+NKX6,24__415,+CART,125__335__409__565,-HOXF,65__124_
RNF111	GXP_1419467	+HICF,562,+SATB,373,+HNF6,483,-GZF1,218__321,-TEAF,143,-ZF06,498,-MYBL,164,+FAST,97__168__426,-BRNF,92__136__319__382__411__483,+PIT1,407,+HMTB,297,+NKX6,374__412,+HNF1,63,-ETSF,492,+SIXF,192__345,+FKHD,374__474,-GFI1,145,+ZF05,288,+NR2F,259,+STAT,113__27
RNF111	GXP_1751366	-PAX5,489,+NRSF,181,-MYT1,92__471,+HICF,563,-E2FF,407__492,+KLFS,393__439__560,-ZBPF,393,+NRF1,388__410__495__555,-HNF1,92__155__229__316,-MYBL,587,+HOXF,17__89__475,-BRNF,16__213,-DMRT,229,-PAX2,315,+SORY,112__477,+MITF,138,+CART,16,+NKX6,14,-HOXF,17__90
RNF139	GXP_1994894	+DMRT,500,-PAX5,384,-MYT1,199,-MYBL,453,+HOXF,121__133__173__269__307__460,-DMRT,214__533,+SRFF,184,-PAX2,211__494,+SORY,59__173__261,+NKX6,171,+CART,180,+PAX2,151,-HOXF,120__266__309__434__457__604,-HMTB,293__450,+PAX1,109,+HNF1,173,-MEF3,322,-P53F,479,+
RNF34	GXP_151877	+NRSF,228,-E2FF,423__487,+KLFS,432,-SP1F,264__279__292__333__404__450,-MYBL,146__523__581,-BRNF,87,+SRFF,204,+SORY,129__512,-HOXF,316,-HAML,164,+PRDM,48,-ETSF,235__340__385__404,-HNFP,518,+EVI1,70,+NOLF,19,+DEAF,482,-P53F,433,+ZF07,298,-MAZF,262__277__298
RNF34	GXP_1404550	+DMRT,330,+HICF,304,+GRHL,277,+KLFS,511,-ZBPF,346,-MYBL,25,+HOXF,111__142__448,+FAST,336,+CABL,148,-BRNF,69__88__228,+SORY,147,-CABL,371,+CART,91__223,+NKX6,136__225,+PCBE,104__318,-HOXF,118__133__449__521,+PAX1,544,+ABDB,93__141,-OCTB,142,+HNF1,276,+EVI1
RNF34	GXP_2953419	+ZFHX,493,-MYT1,258__402,-HNF1,74,+HOXF,78,+FAST,532,-BRNF,77,+SRFF,514,+SORY,78__190__261__545,+IKRS,18__392,+CART,76__250,+NKX6,75__476,-HOXF,20__77,-HMTB,113,-GABF,268,-HOXH,235__563,+ABDB,76__207,+HNF1,77,-ETSF,2__141,+EVI1,151,+OVOL,134,-RUSH,162__47
RPL31	GXP_1420271	-E2FF,32__181__269__490,+SATB,154,-HNF1,193,-ZBPF,574,-SP1F,312__312__313__313__347__434,+HOXF,152,+NKX6,155,+CART,153,-HOXF,153__388,+PAX1,240,+STAF,477,-LTFM,47,-ETSF,58__125__263__405__424__553,-RUSH,89__157,+DEAF,117__556,-P53F,9__587,-FKHD,12__384,-B
RPP21	GXP_224089	+DMRT,116,+NRSF,576,+ZFHX,91,-MYT1,44,-E2FF,516,+KLFS,501,-HNF1,246,-PCBE,409,-SP1F,218,-MYBL,264,+HOXF,191__329,-BRNF,193__207,-PAX2,285,+SORY,95__373,+CART,190,+NKX6,28__99,-HOXF,25__95__286,+STAF,186__457,-GKLF,23,-LTFM,18,+HNF1,277,-ETSF,98__558,+EVI1
RPRM	GXP_1163345	+DMRT,559,-MYOD,109__644,+GRHL,102,+ZFHX,643,+NRSF,412,-MYT1,204__259,-E2FF,351__422__541__609__795,+KLFS,378,-ZBPF,151,+NRF1,479,-PCBE,545,-SP1F,331__676,+RBP2,298,+SORY,297,+STAF,217,-GKLF,685,-LTFM,93,-SATB,310,-ETSF,24__51__566,-MEF3,742,+EVI1,13__57,
RPS6	GXP_287407	+DMRT,923,-PAX5,823,-E2FF,474__526__830,-MYBL,545,-BRNF,201,+HMTB,835,-NFKB,353__424,+STAF,120,+CIZF,296,-ETSF,164__400__446,+AHRR,17__316__724,+FKHD,328__557,-BRAC,371__838,-YY1F,718__761,-PAX6,153,-CDEF,615__870,+CLOX,30__86,+HNFP,754,+CP2F,452,-XBBF,33
SAMD4A	GXP_2955835	+ZFHX,626,+NRSF,111,-MYT1,169,+HNF6,500,-SP1F,437,-MYBL,144,+HOXF,63__506,+SORY,483,+IKRS,309,+MITF,405,-HAML,398,+RU49,130,-YBXF,497,-HOXH,23,+ABDB,62,+PAX3,403,-ETSF,33__517,-CSEN,475,+OVOL,141,-RUSH,66,+AHRR,299,-P53F,198__379,+FKHD,42__361,+HESF,116,-
SAMD4A	GXP_3410314	+NRSF,738__967,-MYT1,1038,-E2FF,538__1044__1106,+KLFS,507,-ZBPF,1080,-TEAF,688,+NRF1,970__1049__1183,-SP1F,547__573,-MYBL,1163,+HOXF,838,-BRNF,827,+SRFF,922,+IKRS,688,+HMTB,519,+NKX6,832,-HOXF,829,-HAML,902,+RU49,962,-NFKB,529__544,+PAX1,617,+PRDM,500,+HN
SAMD4A	GXP_3410317	-E2FF,384,+GRHL,258,+KLFS,431__540,-HNF1,223,-SP1F,384__453,-MYBL,184,+SORY,250__485,+PAX2,340__487,-NFKB,140,+EVI1,414,-CSEN,236,+ZF07,16,-BRAC,13,+NBRE,397,-CTCF,173,+STAT,241,+DICE,205,-IKRS,275,-CHRF,498,-MOKF,551,-YY1F,483,-PAX6,542,+BARB,227,-GRHL,4
SAMD4A	GXP_3410315	+HICF,292,-E2FF,590,-ZF06,78,-BRNF,46__505,+FAST,806,+PIT1,46,+HMTB,895,+PAX2,371,-HAML,85__721,+STAF,288,-ETSF,155__707,+NOLF,2,-GFI1,537__891,+NR2F,127,+RBPF,64,-LEFF,566__692,+STAT,60__156__301__498__709,+AARF,900,-CAAT,18__867,-YY1F,509__862,-PAX6,711
SEC14L2	GXP_294017	-PAX5,522,-MYOD,37__473__508,-E2FF,518,+NRSF,431,-MYT1,288,+NRF1,514,-SP1F,238__391__523,+PCBE,505,-HOXF,410,-HAML,191,-NFKB,171,-HOXH,194,-GKLF,408,+PAX3,136,-ETSF,356,-MEF3,565,+EVI1,229__313__547,-P53F,13__238__376,-MAZF,85__391,+NR2F,10__449,+OAZF,64,
SEC14L2	GXP_3409942	+ZFHX,111,-E2FF,342,-SP1F,265,+HOXF,544,-BRNF,192__542,+SRFF,123__250,+SORY,359,+HMTB,525,+CART,543,-HOXF,540,+FXRE,133,+HNF1,547,-MEF3,242,-RUSH,433,+NOLF,81,+AHRR,203,+HESF,242,-BRAC,576,+CSEN,387,-DLXF,189,+NR2F,515,+MYOD,433,-LEFF,229,+EBOX,155,-RBPF,
SEC14L2	GXP_3409941	+DMRT,45,-MYOD,374__539,+NRSF,375,+HNF6,532,-SP1F,408__427__444,-MYBL,582,+HOXF,479,+FAST,487__500,-BRNF,569,+SORY,299__569,+CART,566,+PCBE,290__419,+ABDB,5__476,-ETSF,120__284__453__508__581,+PPAR,190,+EVI1,315,+NOLF,234,+AHRR,153,-FKHD,223__494,-PAX3,19
SELENBP1	GXP_288615	+KLFS,348,+HNF6,205,-ZBPF,339__351,-PCBE,257,-SP1F,94,-MYBL,16__113__175,+HOXF,42__155__557,+SRFF,420,-DMRT,26,+SORY,199__447,+CART,558,+PCBE,318,-HOXF,155__554,-GABF,238,+FXRE,222,-YBXF,472,+ABDB,41__546,-LTFM,165,+HNF1,112,-ETSF,57,+OVOL,111,+ZF07,245,+
SEMA4G	GXP_2188048	+DMRT,389,-MYOD,296,+ZFHX,295,-MYT1,428,+HICF,574,-HNF1,455,-MYBL,159,+CABL,517,-DMRT,393,+HMTB,526,-HOXF,581,-HAML,256__315,+CIZF,514,+HNF1,284,-ETSF,271__373__557,-CSEN,203,+NOLF,49__478,+OVOL,283,-FKHD,12,-BRAC,294,+RXRF,218__419,+OCTB,582,+OAZF,48,-LE
SEMA4G	GXP_2188047	+DMRT,188,-PAX5,364,+KLFS,312,+HNF6,128,-HNF1,147,-TEAF,314,+HOXF,63,+FAST,463,-BRNF,61,+PIT1,62,+SORY,111__136,-CABL,469,+CART,61,-HOXF,63__144,-HMTB,74,+RU49,397__553,-HOXH,316,+ABDB,143,-ETSF,486,-MEF3,380,+PPAR,531,-RUSH,55,+NOLF,328,-P53F,2__516,+FKH
SEMA4G	GXP_3416497	-MYOD,90__237,+NRSF,114,-MYT1,550,+HNF6,532,-ZBPF,75,-MYBL,300,-SP1F,206__228__267__531,+HOXF,292,+FAST,5,+SORY,252__290__327__450,+PCBE,605,-GKLF,355__538,+ABDB,445,+HNF1,586,-ETSF,377__459__538,+EVI1,130__142__421,+OVOL,300,+NOLF,190,+FKHD,448,-BARB,351
SFPQ	GXP_517379	-MYOD,240,+DMRT,325__486,-E2FF,559,+ZFHX,408,+KLFS,149,-GZF1,297,-SP1F,508,+HOXF,247,+FAST,480,-BRNF,390,-DMRT,282,+CART,385,-HOXF,358__387__440,-HAML,219,+RU49,423,-ETSF,298,+HNF1,324,+PAX3,541,-MEF3,254,-RUSH,224,+NOLF,542,+FKHD,376,+ARID,379,+MYOD,432,
SFPQ	GXP_2970813	-PAX5,111,-MYOD,118,+GRHL,483,+ZFHX,488,-MYT1,510__544,-E2FF,221,+KLFS,65__279,-ZBPF,63,+NRF1,39,-HNF1,333,-MYBL,405__465__564,+HOXF,284__342__407__491,+FAST,81__329__470,-BRNF,312__337__408,+PIT1,337,+SORY,411__501,+NKX6,287__342,+CART,285__340__407,-HOX
SGK2	GXP_2189812	-MYOD,499,+DMRT,357,+NRSF,319,+HICF,163,-ZBPF,258__332,-HNF1,551,-MYBL,238__474__547,+HOXF,551,-BRNF,550,-DMRT,103__361,+RBP2,498,+PIT1,547,+SORY,84,+IKRS,288,+CART,550,+NKX6,552,+PAX2,291,-HOXF,135__230__551,-HMTB,312,-HAML,524,+FXRE,447,-HOXH,295,+ABDB,
SGPL1	GXP_858753	+DMRT,186,+ZFHX,472,-MYT1,201,-E2FF,77,+KLFS,355,-MYBL,476,+HOXF,66__561,+FAST,180,-BRNF,179__424,-DMRT,298__396,+SRFF,240__513__576,+SORY,420__462__559,+PCBE,394,-HOXF,67__119__260,+ABDB,365,-ETSF,452,+EVI1,127__163,-FKHD,119__477,-ZFIA,384,+NBRE,226,+AR
SGPL1	GXP_1411464	+DMRT,5__324,-BPTF,159,-MYOD,436,+ZFHX,15__173__307,-MYT1,221__468,+HNF6,219,-PCBE,46,+HOXF,484,-SP1F,134,-MYBL,328,-DMRT,166__323,-BTBF,366,-CABL,194,-HOXF,199,+PAX1,472,-HOXH,163,-GKLF,93,+ABDB,463__483,+PAX3,128,-ETSF,87__334,+OVOL,325,-FKHD,304,-BRAC,
SGPL1	GXP_2963602	-MYOD,533,-DEAF,544,+OSRF,509,-CTCF,533,+YY1F,534,+HAND,529,+PPAR,573,+ETSF,544,-MZF1,496,-XBBF,511,+RU49,557,-PPAR,573,-AP4R,533,+NEUR,535
SGPL1	GXP_3417221	+DMRT,426,+HNF6,144,-HNF1,141__305,-MYBL,412,+SRFF,547,+SORY,169,+CART,15,+NKX6,66,-HAML,229,+RU49,324,-NFKB,177__322,-GKLF,584,+ABDB,471,+HNF1,64__138,-ETSF,2__489,+OVOL,137,-RUSH,313,+NOLF,120,+FKHD,190,-FKHD,138__334,-BRAC,540,+NR2F,282,+MYOD,83,+RXRF,
SGPL1	GXP_2963601	+DMRT,449,+GRHL,39__297,-HNF1,186__223__350,-MYBL,445__514,+HOXF,188__336__520,+FAST,184,-BRNF,187__226,+SORY,520,+PIT1,184,+MITF,384,+CART,187,+NKX6,189__224,-HOXF,70__188,-HMTB,231,+RU49,260,-OCTB,185__408,-ETSF,313__498,+HNF1,3__183__332__448__516,-CSE
SLC17A4	GXP_2957784	+DMRT,169__370,+ZFHX,450,-MYT1,37__180__211,-E2FF,78,+SATB,328__379,+HNF6,491,-HNF1,323__341,-MYBL,97,+HOXF,82__277__321__378,-BRNF,193__325,-DMRT,343__447,-PAX2,450,+SORY,572,+PAX2,543,-HOXF,41__276__309__326,-HAML,154__431,-HOXH,165,+HNF1,204__320__375,
SLC17A4	GXP_3411948	-PAX5,538,-MYOD,282,+ZFHX,283,-HNF1,118,-MYBL,268,-PCBE,503,+HOXF,149,+SRFF,508,-PAX2,564,-CABL,275,+PAX2,106,-HOXF,45__140,-HAML,252,-NFKB,408,+ABDB,136__316,+HNF1,115__134__521,-ETSF,527,-MEF3,611,+EVI1,60__116,+OVOL,516,-RUSH,515,+FKHD,203__625,+ZF07,4
SLC22A18	GXP_1242	-PAX5,72,-MYOD,553,+HICF,51,+ZFHX,552__584,+KLFS,442,-ZBPF,285__295__441,+HOXF,333,+FAST,318,-DMRT,71,+SRFF,177,+SORY,71__331,-GABF,127,-YBXF,327,+STAF,571,-HOXH,70__199,-GKLF,108,-ETSF,140__220__452,-MEF3,543,+NOLF,89,+DEAF,455,+FKHD,483,+SIXF,73,-P53F,3
SLC25A26	GXP_1415123	-MYOD,309__333,+DMRT,88,-BPTF,195,+ZFHX,157__298,-MYT1,400,-HNF1,36,-PCBE,290,-MYBL,261,+FAST,190__411,+CABL,591,-BRNF,553,-DMRT,92,+SRFF,520,+BPTF,591,+SORY,585,+HMTB,185,-HOXF,14__315__426__458,-HAML,430,-GKLF,378__456,+GABF,472,+ABDB,233,-SATB,312,+HNF
SLC25A26	GXP_1743705	-BPTF,469,-PAX5,293__406,-MYOD,557,+ZFHX,698,+GRHL,223__383,-E2FF,534__591,-HNF1,214,-SP1F,519,-MYBL,465,+HOXF,3__78__132__481,+FAST,228,-BRNF,75__488,-DMRT,139,+SRFF,525,+PIT1,78,+NKX6,83__135,+CART,2__81__133,-HOXF,77__133,-NFKB,220,-GKLF,33,+PRDM,621,+
SLC25A36	GXP_1172459	-PAX5,614__650,-E2FF,656__748,+KLFS,427__794,+HNF6,25,-BRNF,33,+PIT1,36,+NKX6,37,+STAF,271__370,+GABF,688,-ETSF,313__374,-HNFP,736,+NOLF,271__669,+AHRR,428,+FKHD,33__149__188,-GFI1,172,+ZNFP,275,+NR2F,330,-HDBP,780,+STAT,12,+INSM,273__423__728,+CDEF,749,+
SLC25A36	GXP_1751648	+DMRT,201,+SATB,222,+HNF6,27__219__503,-HNF1,49__244__500,-MYBL,545,+HOXF,47__164__223__298,-BRNF,53__227__247,-DMRT,205,+SRFF,382,+CART,162,+NKX6,163,-HOXF,6__51__162__245__268__295,-HMTB,612,+ABDB,46,-OCTB,296,-LTFM,119,+HNF1,270__497__558,-RUSH,138,+NO
SLC25A36	GXP_2975490	+DMRT,285,-PAX5,503,+HICF,412__530,+ZFHX,324,-MYT1,212,-E2FF,471,+KLFS,276,-ZBPF,274,-MYBL,291__471,+HOXF,121,-BRNF,116,-DMRT,237,+SORY,117__300,+MITF,173,-CABL,161,+CART,120,+NKX6,118,-HOXF,122__319__439,+STAF,247,-ETSF,99__307,+EVI1,5,+OVOL,38,-FKHD,159
SLC25A36	GXP_2975489	+DMRT,512__580,-PAX5,570,-MYT1,378__405,-HNF1,89__235__405,-MYBL,7,+HOXF,20__141__160__241__293__321__356,+FAST,229__351,-BRNF,17__160__214__683,+SRFF,257,+SORY,21,+NKX6,65__162__356,+CART,160__292__320__353,-HOXF,20__68__141__160__231__294__320__355__389
SLC36A1	GXP_162717	+NRSF,446,-MYT1,91__278,+HICF,560,-E2FF,198__354,-HNF1,19,-ZF06,370,-PCBE,573,-SP1F,354__380,+HOXF,240,-BRNF,278,+SRFF,226,+IKRS,12__234,-HOXF,236,+GABF,576,+ABDB,276,-ETSF,435,+PAX3,101,-CSEN,259,+FKHD,277__294,+HESF,466__493,-PAX3,312,-GFI1,203,+IRXF,25
SLC36A1	GXP_3405408	-BPTF,218,-MYOD,96__184__560,+NRSF,28,+ZFHX,95__189,-MYT1,212,+GRHL,429,+KLFS,238,-HNF1,549,-ZBPF,237,-TEAF,279,-MYBL,175__217__313,+HOXF,25,+CABL,353,-BRNF,19,+SRFF,141,-PAX2,246,+SORY,23__413,-CABL,219,+ABDB,406__452,+HNF1,49__336__546,-ETSF,247__567,+P
SLC36A1	GXP_3405409	-BPTF,181,-E2FF,102__589,+HOXF,206,-BRNF,84,+RBP2,593,-PAX2,84__219,+SORY,10,+PIT1,91,+IKRS,6,+HMTB,10,+MITF,285,-CABL,188,+PAX2,246,-HAML,489,-NFKB,372,-GKLF,579,-ETSF,374__429,+OVOL,417,+AHRR,311,-RBP2,275__305,+HESF,137__273,-FKHD,82__188,+NBRE,394,-GF
SLC39A8	GXP_22879	-PAX5,533__568,-MYOD,400,-MYT1,102,-E2FF,239__315,-MYBL,319,-YBXF,440,-GKLF,499,+GABF,2__26,-ETSF,124__303__335,+OVOL,481,+HESF,227,-BRAC,350,+ARID,47,+NR2F,75,+MYOD,400,-LEFF,498,+STAT,304__334,+GCMF,255__459,+CDEF,317,+OCT1,367,+EKLF,131,+HAML,569,-TBPF
SLC39A8	GXP_2965550	-MYOD,586,+DMRT,78,-PAX5,470,-MYT1,526,+HNF6,252,-HNF1,2__64__90__565,-BRNF,299,-MYBL,289__481,+HOXF,221__261__295,+FAST,291,-DMRT,29__78,+RBP2,416,+SRFF,190,-PAX2,423,+PIT1,295,+SORY,11__85__115,+HMTB,314,+CART,59__298,-HOXF,6__218__295__358,-GKLF,227,+A
SLC39A8	GXP_3419011	+ZFHX,191,-MYT1,498,+GRHL,336,-HNF1,282__313__437,-BRNF,210,+HOXF,14__130__314__328__435__601,+SRFF,532,+SORY,50__143__160__544,+MITF,458,+CART,13,-HOXF,17__129__360__542__598,-HMTB,248,-HAML,452,-YBXF,597,-HOXH,41__389,-GKLF,350,+ABDB,434,-SATB,541,+HNF1
SLC45A3	GXP_229453	-MYOD,587,+NRSF,330,-MYT1,78,-E2FF,486__543__574,+KLFS,227__339,-ZBPF,289,+NRF1,184__487__536__571,-HNF1,506,+HOXF,311,-SP1F,412__463,-DMRT,109,+RBP2,300,-BTBF,105,-HOXF,310,-HMTB,97,+CIZF,21,+PAX3,461,-ETSF,348__497,-RUSH,5,+NOLF,398,+AHRR,206__332,-RBP2
SLC45A3	GXP_1404851	-MYOD,578,-MYT1,286,-E2FF,133__494,-HNF1,250,-SP1F,47__557,-MYBL,134__289__341__579,+FAST,102,-BRNF,9__348,+SRFF,540,+PAX2,125,-HOXF,181,-HOXH,403__460,+ABDB,342,-ETSF,74__518,-HNFP,223__422,+EVI1,143,+ZF05,143,+ZNFP,571,+NR2F,471,+RXRF,378__471__508,+MYO
SLCO2A1	GXP_243784	-PAX5,35__260,-MYOD,498,+ZFHX,497,+NRSF,413__540__814,-MYT1,620,-E2FF,588__797,+KLFS,526,-ZBPF,14,+NRF1,276__581__798,-SP1F,4__41__273__398__501__707,+HOXF,84,+SRFF,418,-PAX2,77,-HOXF,861,-GABF,636,-NFKB,387,+STAF,47,+GABF,572,+ABDB,613,+HNF1,36,+PAX3,350
SLCO2A1	GXP_3428309	-MYT1,520,-E2FF,39,-SP1F,330__556,-MYBL,499,+HOXF,214,+FAST,148,+SRFF,235,+IKRS,84,+PAX2,494,-HOXF,49,-HMTB,591,-HAML,232,-GABF,300,-NFKB,154,+PRDM,56,-LTFM,570,+HNF1,498,-ETSF,161__266__407,+EVI1,421,-RUSH,451,+NOLF,359,+FKHD,506,+ZF07,300,+HESF,461,-GFI
SLCO2A1	GXP_2975559	+DMRT,269,-E2FF,9__253,+HNF6,236,+FAST,550,-BRNF,251__514__694,+HMTB,701,+PAX2,229,+HNF1,270,-ETSF,428,+FKHD,607,-BRAC,337,+NR2F,50,+STAT,2,+DLXF,68,-FXRE,665,-CAAT,81,+BRNF,68,+HAML,552,+CLOX,494__686,+CP2F,126__411,+CDXF,252__482,-XBBF,598,+ZBPF,520,+NK
SLK	GXP_1411048	+NRSF,508,-MYT1,85,+KLFS,341,+SATB,777,-HNF1,505,-ZBPF,340__648,+HOXF,4__73__103__702,-BRNF,75__103__773,+SORY,126__184__201,+IKRS,227,+CART,72__703,+NKX6,765,+PAX2,94,-HOXF,100__705__773,-HMTB,583,-NFKB,698,+CIZF,158,+PRDM,334,+ABDB,102__703,-MEF3,38__54
SLK	GXP_278193	-PAX5,277__729__827,+HICF,607,+NRSF,340,-MYT1,971,+GRHL,98,-E2FF,156__209__314__393__441__462__491__639__649__716__737__864__893__950,+KLFS,733__770,-ZBPF,673__772__926,+NRF1,310__357__386__434__455__534__561__734__782__857__943,+HOXF,197,-SP1F,682__865__
SLK	GXP_1736265	-MYOD,192,+DMRT,360,-ZBPF,322,-PCBE,231,-MYBL,129__144__195__361,+HOXF,56__184__266,-BRNF,58,+SRFF,497,-DMRT,294__359__411,+SORY,453,+PIT1,56,+CART,55,+NKX6,53,-HOXF,56__180,+FXRE,487,-YBXF,68,+PAX1,98,-HOXH,16__409,+ABDB,12__60,-AARF,350,+EVI1,2__121,+OV
SLK	GXP_3416561	+DMRT,39,-PAX5,62,-MYT1,115__218,+GRHL,185,-MYBL,185,+HOXF,87__439,+FAST,47__264,-BRNF,154__396__433,-DMRT,488,+SRFF,420,-PAX2,279,+SORY,534,+HMTB,431,+MITF,297,+NKX6,88,-HOXF,89__439,-GKLF,126__372,+HNF1,14__442,-ETSF,326__354,-P53F,300,-FKHD,47__136__19
SOCS2	GXP_2973346	-MYOD,241,+ZFHX,481,+HICF,73,+GRHL,318,-E2FF,58__142__424__523,+KLFS,70__210__308,-ZBPF,206,+NRF1,252,-PCBE,492,-SP1F,44__157,+FAST,412,+SRFF,51,+SORY,389,-CABL,418,-GABF,544,+FXRE,471,-NFKB,379,+STAF,285__341,-LTFM,386,+HNF1,416,-ETSF,89__175__455__549,+
SOCS2	GXP_52516	-E2FF,220__319__410__569__637,+KLFS,6__104__437,-GZF1,470,-MYBL,439,+FAST,208,+HMTB,643,-NFKB,175,+STAF,81__137,-LTFM,182,+HNF1,212,-ETSF,251__345__668,+NOLF,137,+FKHD,326,+ZF07,364__676,+ZNFP,30__436,+STAT,639,+DICE,579,+INSM,453,-YY1F,454,-PAX6,19,+ZF02
SOCS2	GXP_2973347	-MYOD,322__428,+GRHL,565,+NRSF,23,-E2FF,39__56__359__415__528,+KLFS,476,-ZBPF,475,+NRF1,40,-SP1F,128__364__380__398,-MYBL,323__568,+HOXF,339,-BRNF,336,+IKRS,437,-HOXF,206__310__347,+GABF,479,-ETSF,197__245,-MEF3,351,+OVOL,323,+DEAF,88,+SIXF,464,+ZF07,365,
SOCS2	GXP_2973349	-E2FF,201,+NRSF,374,-ZBPF,468,-HNF1,481,-ZF06,273,-SP1F,345__358__373,+FAST,424,+NKX6,545,+RU49,533,-NFKB,25,+STAF,253,+NOLF,253__575,+ZF07,449,-MAZF,355__449,+NR2F,136__438__581,+RXRF,135__581,+MYOD,44,+GCMF,374,-CTCF,357,-RU49,534,+INSM,465__557,+SPZ1,3
SOCS2	GXP_2973348	+NRSF,72__656,-E2FF,377__531__672__689,+KLFS,470__483,-HNF1,179__560,-ZBPF,166__493__493,+NRF1,673,-SP1F,43__56__71__761,+FAST,122,-PAX2,559,+NKX6,243,-HOXF,375,+RU49,231,-NFKB,438__524,-LTFM,440,+NOLF,273,+DEAF,721,+ZF07,147,+HESF,418__528,+ZNFP,286,-MAZ
SOCS2	GXP_3426226	-MYOD,323,-E2FF,113__181__307,-GZF1,14,-SP1F,65__220,+IKRS,383,+HMTB,187,+PCBE,437,+PRDM,397,-ETSF,212__282,-RUSH,5,+NOLF,444,+AHRR,475,-P53F,327,+ZF07,220,+HESF,50__292,-FKHD,58__339,-ZF05,171,-MAZF,220__542,+NR2F,426,+RXRF,425,+GCMF,249,+STAT,183__283,+
SPRED1	GXP_1163954	-MYOD,412__437__455,+HICF,319,-E2FF,334__389__445,+YY1F,467,-PAX9,413,-ZBPF,308,+NRF1,384,-SP1F,568__585,-ZF5F,389,+E2FF,334__388,+ZF5F,387,-NFKB,564,+PAX1,584,+PAX3,408,-NRSF,310,+EVI1,499,-KLFS,564,-ZICF,452,-TALE,522,+ZF07,569,-NR2F,538,+HESF,332,-EBOX
SPRED1	GXP_1991056	+ZFHX,2,-MYT1,65,-E2FF,264,+HNF6,245,-HNF1,22,-MYBL,210,+HOXF,87__159__217__231,+FAST,131,-BRNF,242__355,+SORY,449,+HMTB,239,-CABL,291,+CART,226,+NKX6,88,-HOXF,86__218,-NFKB,469,-GKLF,520,+HNF1,227,+EVI1,362,-FKHD,8__187__293,+ZF05,459,+ARID,25__179,-ZF05
SPRED1	GXP_2966840	+DMRT,59,-MYT1,127__428,-E2FF,512,+KLFS,95,-HNF1,143__276__363,-MYBL,400,+HOXF,149__280__317__360__462,+FAST,82,-BRNF,105__124__146__279__439,-DMRT,298,+RBP2,199,+BPTF,523,+SORY,416__430__571,+PIT1,60__147,+IKRS,112,+HMTB,310,+MITF,261,+CART,149__279__460
ST5	GXP_1734546	+NRSF,496,-MYT1,134__247__332__383,-HNF1,305,-MYBL,409,+HOXF,36__182__225__252__301,-BRNF,180__219__252,-DMRT,207,+SORY,99__126__182__301,+PIT1,183__220,+IKRS,466,+NKX6,176__302,+CART,180,+PCBE,494,-HOXF,37__112__143__188__300,+PAX1,411,-GKLF,291,+CIZF,14
ST5	GXP_3415232	-MYOD,150__325,+ZFHX,13__325,+NRSF,137,-ZBPF,350,-HNF1,132,-BRNF,75,-PCBE,540,-SP1F,249,-MYBL,362,+HOXF,76,+CART,75,-HOXF,76,-GABF,118,+RU49,141,-NFKB,22,-GKLF,258,+ABDB,42__392,-ETSF,256__440,-RUSH,34,+NOLF,86,-P53F,483,+HESF,326,-BRAC,381__479,-DLXF,76,
ST5	GXP_3415233	-MYOD,337,+GRHL,365,-E2FF,196__262,+KLFS,296,-ZBPF,16,+HOXF,320,-SP1F,431,+SRFF,547,+SORY,28__418,-HOXF,319__394,+STAF,328,-HOXH,336,-GKLF,469__512,+GABF,124__164,-LTFM,256,+HNF1,272__320,-ETSF,264__325,+EVI1,1__164__164__179__481,+SIXF,236__273,+HESF,211
STAT3	GXP_1722125	-MYOD,284__310,+NRSF,257,-MYT1,429,-ZBPF,386,-TEAF,57,-ZF06,396,-MYBL,33__472,+HOXF,106__417,+SORY,32__57__104__136__447,-HAML,273,+PAX1,11,-HOXH,557,+ABDB,554,-OCTB,70,+HNF1,92__232,-ETSF,123__464,+EVI1,197,-CSEN,170,+NOLF,368,+AHRR,372__404,+FKHD,491,-F
STAT3	GXP_115906	-PAX5,485,+HICF,344,-E2FF,699,+KLFS,399__505__523__568,-MYBL,694,+FAST,508,-BRNF,383__467,+PIT1,464,+NKX6,469,-ETSF,283__541,+NOLF,250,+AHRR,478,+SIXF,158,+ZF07,246,+NR2F,345,-LEFF,12,+STAT,197,-SREB,47,+DLXF,468,+SPZ1,599,-CAAT,72__388__512,+BRNF,465,+ZF
STAT3	GXP_3406438	-MYOD,552,+DMRT,179__478__499,-PAX5,185,+ZFHX,321,-MYT1,2,+KLFS,168,-ZBPF,165,+HOXF,15,-DMRT,183,-PAX2,401,+HMTB,138__334,-CABL,266__280,-HOXF,175__380,-YBXF,174,-ETSF,197,+HNF1,398,+PPAR,34,+FKHD,467,-P53F,154__497,-FKHD,344,+IRXF,154,+CSEN,222,+MYOD,102
STAT3	GXP_3406437	+DMRT,931,-PAX5,686__738,+KLFS,764,-TEAF,396,-MYBL,111__848__864,-BRNF,67,+RBP2,545,-HMTB,1050,-NFKB,257__1131,+STAF,290__1002,+CIZF,376__1272,+HNF1,863,-ETSF,17__561__850__1124__1257,+NOLF,306,+SIXF,47__506,+FKHD,314,-GFI1,469__820,+ZF05,262,+ZNFP,45__22
STAT3	GXP_3406439	+DMRT,29__273,-MYOD,559__634,-E2FF,579,+KLFS,88,-HNF1,155__686,-BRNF,204,-PCBE,402,+HOXF,75__122__204,-SP1F,577__710,-DMRT,33,+SRFF,57__306,+SORY,260,+HMTB,115,+NKX6,7__508,+CART,200__399,+PCBE,412,-HOXF,123__204__566,-GABF,711,+FXRE,703,-NFKB,704,-HOXH,6
STAT3	GXP_3406440	-PAX5,466,-MYOD,100__560,+NRSF,508,-E2FF,444,-SIX3,122,-ZF06,246,-MYBL,378,+HOXF,343,+BPTF,306,+SORY,16__352,+HMTB,137,-HOXF,128,+RU49,392,-NFKB,324__352,+STAF,141,-HOXH,456,+ABDB,164,-LTFM,390,-ETSF,443__482,+EVI1,185,-CSEN,74,+NOLF,116,-RUSH,252,+SIXF,2
STAT3	GXP_3406442	-MYOD,14__40__505,-MYT1,159,-ZBPF,116,-ZF06,126,+HOXF,147,-MYBL,202__531,+SORY,177,+HMTB,455,-BTBF,520,-HAML,3,-HOXH,287,-GKLF,429,+ABDB,284,-ETSF,194,+NOLF,98,+AHRR,102__134,+SIXF,349,-P53F,366,+FKHD,221,-FKHD,192__214,-GFI1,273,+ZF05,451,-HNF6,272,+NR2F
STAT3	GXP_3406444	+KLFS,1,-GZF1,155,+HOXF,65,+SRFF,429,+PIT1,454,+HMTB,179,-HOXF,355,-HMTB,202,-ETSF,573,-CSEN,34,+EVI1,252,-RBP2,84,-P53F,441,-FKHD,453,+SF1F,208__285,-HNF6,415,-DLXF,64,+RXRF,499,+OCTB,200,+OAZF,310,+MYOD,521,+GCMF,427,-CTCF,572,-RU49,61,-OAZF,481,-CHRF,3
STAT3	GXP_3406443	+DMRT,323__492,-E2FF,40,-BRNF,259__441,-MYBL,591,+HOXF,242__260__340__444,-DMRT,496,+PIT1,441,+SORY,441,+CART,257__444,+NKX6,257__446,-HOXF,260__303__441,-NFKB,313,+STAF,502,-GKLF,320,+ABDB,368__439__479,-OCTB,381,+HNF1,626,-ETSF,64__118__474,+EVI1,223,+F
STX2	GXP_151972	-PAX5,431__468,+NRSF,367__402,-E2FF,82__312,+KLFS,320__351,-ZBPF,320__393,-TEAF,144,+NRF1,332__347__370__388,-HNF1,112__206,-SP1F,216__244__272__290__475,-MYBL,355,+HOXF,22__85__146,-DMRT,62,+SRFF,249,+SORY,160,+CART,21,-HMTB,210,-HAML,118__257,+STAF,294,
TAF9	GXP_509285	+NRSF,175,+GRHL,318,-E2FF,86__147__226__329,+KLFS,18__488,-ZBPF,13__384__476__486,+NRF1,213__254,-SP1F,222__240__577,-MYBL,471__569,+STAF,382,+PRDM,11,+HNF1,512,-ETSF,233__309,-MEF3,59,+NOLF,241__382,+AHRR,85__277__429__443,+HESF,216,-PAX3,360,+E4FF,40,-M
TAF9	GXP_180398	+NRSF,463,+GRHL,606,-E2FF,89__374__435__514__617,+KLFS,164__306__776,+SATB,107,-ZBPF,40__301__672__764__774,+NRF1,280__501__542,-BRNF,103,+HOXF,102,-SP1F,510__528__865,-MYBL,759__857,+PIT1,103,+NKX6,108,-HOXF,102,+STAF,670,+PRDM,299,+ABDB,69__101,+HNF1,80
TAF9	GXP_3417590	-MYOD,197,-MYT1,308,+KLFS,342,-BRNF,300,-MYBL,587,+HOXF,76__87__301__590,+FAST,279,+SRFF,285__544,+SORY,307,+PIT1,301,+IKRS,256,+HMTB,1__260,+CART,265__300,-HOXF,59__84__206__222__265__301,-HAML,541,-NFKB,540,-HOXH,326,+CIZF,419__540,+ABDB,152__299,+HNF1,
THEM2	GXP_1729781	-MYOD,250,+ZFHX,89__228,-E2FF,78__257__358__394__415,-GZF1,383,-ZBPF,493__504__504,+NRF1,79__259__387__527,-SP1F,455,-MYBL,139,+IKRS,93,-HMTB,199__334,+PAX1,355,+PRDM,487,+PAX3,187,-ETSF,411__424,-MEF3,588,-RUSH,55,+AHRR,529,+HESF,595,+SF1F,573,-MAZF,454,
THEM2	GXP_3411930	+DMRT,478,+NRSF,152,+SATB,447__565,+HNF6,186,+HOXF,279__446__564,-BRNF,442__493,-DMRT,178__386,+CART,71__279__564,-HOXF,457__563,-HMTB,287,-HAML,112,-HOXH,176,+ABDB,281,+HNF1,71__460,-ETSF,396,+FKHD,8,-FKHD,478,-BRAC,488,+IRXF,232__484,+SF1F,158,-HNF6,464
THNSL2	GXP_253293	-PAX5,18__516,-HNF1,193,-SP1F,350__398__436__580,+HOXF,71,-DMRT,219,+SORY,62__306,+IKRS,100,-GABF,413,+STAF,25,-HOXH,217,+ABDB,451,-LTFM,396,-ETSF,366,-RUSH,16__197,+AHRR,493,-RBP2,109__490,+FKHD,198,+ZF07,349__386__399__413,-GFI1,38,+ZF05,104,+SF1F,140,-
THNSL2	GXP_3422036	-MYOD,557,-PAX5,171,+NRSF,464,-MYT1,424__589,+HOXF,312__577__579,-BRNF,577,-DMRT,262,+PIT1,578,+IKRS,197,+CART,310__577,+NKX6,312,-HOXF,578__579__704,-YBXF,666,-GKLF,305__529,-SATB,563,-ETSF,497__516__619,+PPAR,470,+EVI1,142__656,+FKHD,332,+ZF07,519,-FKHD
TIMELESS	GXP_524040	+DMRT,352__515,-PAX5,348__480,+HICF,333,-MYT1,462__584,+KLFS,431,-ZBPF,37__51__429__438__438,-PCBE,62,-MYBL,504,+HOXF,451,-BRNF,245__565,-DMRT,102,-PAX2,230,+SORY,242,-HOXF,213,-HMTB,555,-HAML,96,+FXRE,350,+CIZF,91__518,+PRDM,52,+ABDB,450,-LTFM,331,+HNF1,
TJP3	GXP_1748552	+DMRT,26,+NRSF,349__519,-E2FF,301__361,+KLFS,445,-ZBPF,445,+NRF1,517,-HNF1,90,-SP1F,121,-MYBL,273__571,+FAST,226,+HMTB,13,+PCBE,99,-NFKB,301,+PAX1,71,+STAF,106,-ETSF,273__388__550,+AHRR,432,+DEAF,296__569,-P53F,375,+ZF07,170,-FKHD,573,-BRAC,545,-GFI1,9,+Z
TMCO6	GXP_1730591	+ZFHX,428,-E2FF,394,+HNF6,530,-SP1F,132__435,+SRFF,439__548,-DMRT,43,+SORY,429,+PIT1,44,+PAX2,362,-HOXF,106,-NFKB,500,-GKLF,61,+GABF,199,-ETSF,242,+PPAR,383,+EVI1,128__509,-RBP2,448,-P53F,87__420__462,+HESF,318,+IRXF,41,+SF1F,337,-BARB,140__245,-ZF05,88,-
TMCO6	GXP_1730590	-PAX5,511,+NRF1,562,-SP1F,474__493__510,-MYBL,9,+HOXF,99__259__308__340,-BRNF,139__336,+RBP2,507,+SORY,336,+PIT1,337,+NKX6,338,+CART,275__330,-HOXF,248__299__336,+ABDB,258,+HNF1,348,-ETSF,85__461__542,+PPAR,199,+OVOL,7,-RUSH,107,-P53F,163,-FKHD,280,+ARID,
TMCO6	GXP_1986303	+NRSF,68,+GRHL,126,+KLFS,409,-HNF1,343,+HOXF,425,-SP1F,187__313,-BRNF,12,+SRFF,211,-CABL,224,-HOXF,210__424,+RU49,102,+STAF,313,+GABF,505,-SATB,210,+HNF1,149,-ETSF,435,-MEF3,549,+EVI1,362__398,-CSEN,552,-RUSH,195__348,-P53F,293__319,+ARID,468,+IRXF,429,+C
TMCO6	GXP_1986304	-MYOD,495,+ZFHX,200,-E2FF,166,+HNF6,302,-SP1F,207,+SRFF,211__320,-DMRT,567,+SORY,201,+HMTB,427,+PAX2,134,-NFKB,272,-ETSF,14__487,+PPAR,155,+EVI1,281,-RUSH,405,-RBP2,220,-P53F,192__234,+HESF,90,+SF1F,109,-HNF6,545,-BARB,17__451,+NR2F,6__143__273__582,-LEFF
TMEM218	GXP_226312	+DMRT,241,-E2FF,215,-HNF1,6,-PCBE,101,-SP1F,90,-MYBL,221,+HOXF,239__317,-BRNF,442,+SORY,408__446,+NKX6,240__446,+PCBE,108,-HOXF,238,-HAML,563,+STAF,75__342,+PRDM,315,+ABDB,316__432,+HNF1,10__239__386,-ETSF,217__452,-MEF3,532,-HNFP,378,-RUSH,53,+FKHD,435,-
TMEM53	GXP_1745709	-PAX5,290,-MYT1,193,+GRHL,74__88,+KLFS,365__481__498,-GZF1,10,-ZBPF,365__469__493,-HNF1,23,-SP1F,401,-MYBL,375,+HOXF,22,+SRFF,6,+IKRS,143,+CART,340,-HOXF,27,+PAX2,520,-HAML,69,+PRDM,78,+ABDB,21,+HNF1,174,+PAX3,247,-ETSF,545,-MEF3,209,+AHRR,482__482,+DEAF,
TMEM53	GXP_2970600	-MYOD,16,+ZFHX,21,-MYT1,47__387,+SATB,68,-HNF1,184__408,-TEAF,491,-MYBL,482__587,-DMRT,178,+SRFF,206__289__427,-HAML,346__501,-AARF,499,-ETSF,272__284,+PPAR,243,+EVI1,146__252,-RUSH,506,-P53F,308,+FKHD,370,+HESF,359,-FKHD,188__579,-GFI1,117,+ARID,211,-MAZ
TNPO1	GXP_1161057	-MYOD,464__561,+NRSF,309__371,+HICF,427,-E2FF,331,+KLFS,395,-ZBPF,401,+NRF1,430,-HNF1,92,+HOXF,96,-SP1F,352,+RBP2,310,+SORY,255,+CART,86__254,+NKX6,93,-HOXF,50,-NFKB,43__221,-HOXH,26,+PRDM,287,+PAX3,71,-ETSF,135__362__478,-MEF3,530,-FKHD,498,+HESF,224,-PA
TNPO1	GXP_1989433	+NRSF,560,-E2FF,582,+SATB,247,-HNF1,343,+HOXF,82__347,+RBP2,561,+SORY,9__26__99__173__506,+HMTB,99,+NKX6,344,+CART,247__337__505,-HOXF,28__82__233__301,-NFKB,294__472,-HOXH,277,+PRDM,538,-AARF,96,+PAX3,322,+HNF1,187,-ETSF,386,-RUSH,122,-P53F,217,+FKHD,11,
TNPO1	GXP_2964002	+DMRT,272,-PAX5,314__491,-E2FF,283,+HNF6,139,-TEAF,224,-HNF1,109,-PCBE,398,-MYBL,172,+HOXF,20__39__93__163__472,+CABL,291,-BRNF,96,-DMRT,58__413,+SORY,413,-HOXF,20__93,+FXRE,388,+RU49,5,-NFKB,494,-HOXH,28,-GKLF,339,-AARF,196,+PAX3,537,-ETSF,320__439,+EVI1
TNPO1	GXP_3417562	+DMRT,377,-MYT1,15,+HICF,577,+GRHL,242,-E2FF,64,+HNF6,305,-HNF1,302,-BRNF,444,+HOXF,74__314__447,+FAST,44__440,-DMRT,420,+SORY,312,+HMTB,248,-BTBF,328,+CART,127__443,+PCBE,502,+PAX2,28,-HOXF,444,-HAML,426,-HOXH,294,-LTFM,258,+HNF1,299,-ETSF,359,+EVI1,1,+O
TNPO1	GXP_3417561	+DMRT,114__195__304__409,-PAX5,547,-MYT1,237__451,+SATB,183,-HNF1,294,+HOXF,77__266__385__519__587,+FAST,363,-BRNF,72,-DMRT,191,+PIT1,72,+SORY,41__72__266__287,+CART,74,+NKX6,77__267,-HOXF,15__72__142__265__519,+ABDB,279__518,-AARF,459,-SATB,382,+HNF1,140
TOMM40B	GXP_1405227	-MYOD,570,-MYT1,572,-E2FF,564,-SP1F,168,+HOXF,354,+FAST,252,-HOXF,204,-GKLF,281,+PRDM,392,-ETSF,17__132,+EVI1,293,+AHRR,89,+FKHD,110,+HESF,468,-FKHD,265,-PAX3,229__292,+NBRE,380,-BRAC,204,+CSEN,385,-MAZF,157,+NR2F,383,+RXRF,381__381__453__531,+OCTB,412,+M
TOMM40B	GXP_1405228	+DMRT,249,-PAX5,790,+HICF,654,-E2FF,277,+KLFS,676__1235,+SATB,313,-MYBL,35__177__804,+FAST,61,-BRNF,207,-PAX2,271,+PIT1,203,+NKX6,204,-NFKB,1082,+HNF1,250__519__808,-ETSF,286__570__928,-HNFP,284,+NOLF,67,+AHRR,735,-ZFIA,995,+ZNFP,132,+NR2F,409__463__857__
TRIM2	GXP_1412260	+ZFHX,411__474,-MYT1,460__596,-E2FF,56,-GZF1,258,-HNF1,426__488,-TEAF,448,-PCBE,514,+HOXF,99,-MYBL,253__351,-BRNF,100__561,-DMRT,26,+SRFF,275,-PAX2,535,+IKRS,138,+HMTB,97,+CART,50__100__276__425,+NKX6,117,-HOXF,100__557,-HOXH,166,+ABDB,293,-SATB,65__97,+H
TRIM2	GXP_1412261	-MYOD,529,+HICF,137,+NRSF,107,-MYT1,183,-PCBE,451,+HOXF,200__452,-MYBL,397,-BRNF,78__195,-DMRT,296,+RBP2,357,-PAX2,605,+SORY,15,+HMTB,303__411,+CART,199,+NKX6,197,+PAX2,168,-HOXF,199__404__455,+FXRE,468,+STAF,2,+ABDB,198,-ETSF,28__165__439,-CSEN,471,+OVOL
TRIM2	GXP_1738489	+DMRT,12__97__478,-MYT1,188__248,+GRHL,115,-E2FF,215,+KLFS,23,-SP1F,171,-MYBL,137,+HOXF,128__334__586,-DMRT,84,+SORY,74,+CART,126,+NKX6,587,-HOXF,128__586,+STAF,466,+PRDM,34,+HNF1,128__335__581,-ETSF,214__255__527,-RUSH,179,+DEAF,273,+HESF,378,-BRAC,153,-
TRIM2	GXP_3418269	+DMRT,52__702,+NRSF,96,-MYT1,49__464,-E2FF,603__765,-HNF1,166__409__559,-MYBL,127,-PCBE,684,-SP1F,605,+HOXF,207__688__777,-BRNF,182__204__774,-DMRT,317__706,+PIT1,204,+SORY,622,+CART,301__686__774,-HOXF,178__204__301__411__689__774,+FXRE,504,+PAX1,466__63
TRIM26	GXP_224028	-PAX5,154__222__291__784,-MYOD,753,+HICF,75,+NRSF,519,-MYT1,424__477,+GRHL,353,-E2FF,35,+KLFS,200,-HNF1,36__134,-PCBE,646,-SP1F,681,+SRFF,173__512,-PAX2,633,+SORY,118__333,-HOXF,42__100,-NFKB,544,+STAF,76__554,+HNF1,131,-ETSF,138__376__428__550__604__633,
TRIM26	GXP_2963068	+DMRT,110,-PAX5,232__408,-MYOD,475,-E2FF,239,-TEAF,268,-HNF1,90,-MYBL,85,-SP1F,53,+HOXF,270,+FAST,124,-DMRT,17,-PAX2,580,+SORY,272,-HOXF,549,-HMTB,491,-HOXH,435,-ETSF,393__413__510,-HNFP,508,+EVI1,346,+OVOL,85,+FKHD,297,-FKHD,134__196,+ZF08,425,+ZF05,445,
TRIM26	GXP_2963069	+DMRT,480,-MYOD,537,+GRHL,104,-E2FF,491,-MYBL,248,+HOXF,185,-DMRT,78__484,+HMTB,496,-HOXF,211,-HAML,419,-NFKB,40,+HNF1,238,-ETSF,451,+EVI1,312,-RUSH,592,+ZF07,442,-FKHD,158,-ZFIA,391,-PAX3,80,-MAZF,442,+RXRF,172,+STAT,517,+EBOX,177,-HAND,175__551,+SPZ1,54
TSPAN6	GXP_1754450	+GRHL,392,+ZFHX,390,+NRSF,129,-MYT1,454,-E2FF,337__458,+KLFS,320,-GZF1,492,-ZBPF,177,-MYBL,429,+HOXF,555,-DMRT,285__333,+SRFF,14,-PAX2,564,+BPTF,222,+SORY,225__567,-HOXF,94__553,-HAML,265,-YBXF,549,-ETSF,390__434,+OVOL,293,+DEAF,427__447,-FKHD,24,-HNF6,73
UBD	GXP_224224	+DMRT,397,+NRSF,282,+KLFS,231,+SATB,418,+HNF6,415,-TEAF,8,-HNF1,332,+HOXF,10__261__419,+FAST,328,-BRNF,66__423,-DMRT,70__401,-PAX2,455,+BPTF,467,-HOXF,184,-HMTB,253,-HAML,85,-NFKB,12,+PAX1,281,+CIZF,250,+ABDB,260,-ETSF,251__345__562,-RUSH,68,-P53F,91__556
UBD	GXP_2963056	+DMRT,209__358,-MYT1,206__520,+SATB,370,-TEAF,40,-HNF1,3__402,+HOXF,128__182,-BRNF,249__366,+PIT1,366,+SORY,40__128__193,+IKRS,115__576,+NKX6,185__371,+CART,421__552,-HOXF,250__423,-HOXH,420,+GABF,430,+ABDB,364,+HNF1,200__399,-ETSF,413__460,+EVI1,258__297
UBXD4	GXP_1744667	-MYOD,515,-MYT1,114__230__298,+SATB,341__585,+HNF6,72__582,-TEAF,568,-HNF1,80__333__497,-SP1F,533,-MYBL,68,+HOXF,56__72__81__335__345__586,-BRNF,58__80__379__586,-DMRT,77__281__494,+SRFF,151,+SORY,58__75__270__329,+PIT1,8__54__268,-BTBF,466,-CABL,128,+NKX
UTP20	GXP_1417984	-MYOD,174__385,-MYT1,487__584,+GRHL,223,-MYBL,410,+HOXF,229__429__568,-BRNF,533__563,+SORY,430,+PIT1,357,+CART,564,-HOXF,565,+PAX2,569,-HOXH,554,-GKLF,250__280,+ABDB,428,-ETSF,24__286__517,+FKHD,306,+HESF,159__216,-FKHD,95__261__462,-GFI1,139__520,+IRXF,3
UTP20	GXP_1417985	-PAX5,316,-E2FF,451,+ZFHX,343,-MYT1,382,-HNF1,134__504,+HOXF,61__288,+FAST,275__310,-BRNF,63__287,-DMRT,586,+SRFF,103,-PAX2,175,+SORY,63,+CART,287,+NKX6,59__228__285,-HOXF,59__224__287,+PAX2,127__367,+ABDB,53__286,-SATB,133,+EVI1,72__302,-RUSH,127,+SIXF,1
UTP20	GXP_2973279	-PAX5,444,+HICF,54,-MYT1,277,-GZF1,29,-HNF1,373,-TEAF,34,+HOXF,306,-DMRT,217,-PAX2,278,+SORY,303,+IKRS,130,+HMTB,338,-CABL,265,+NKX6,175,-HOXF,171__201,-HAML,365,-HOXH,272,-LTFM,52__378,+HNF1,112,-RUSH,4__378,+DEAF,225,+SIXF,73,-P53F,44__471,+FKHD,372,+HE
UTP20	GXP_2973280	+DMRT,182,-PAX5,652,+HICF,335,+NRSF,564,+GRHL,155__202,-E2FF,458__479__520__656,+HNF6,274,+NRF1,459,-HNF1,22,-SP1F,479__656,-MYBL,74__110__128__158,+HOXF,147__171,+FAST,55,-BRNF,59__172,+SORY,16__179,+CART,171,-HOXF,48__171,-HMTB,707,-HAML,411,+RU49,578,+
WDHD1	GXP_1727365	+NRSF,267,-E2FF,68__295__400__482,+NRF1,462__483,-SP1F,259,+HOXF,70,+RBP2,122,+SRFF,31,-GABF,92,-NFKB,208,+ABDB,69,-LTFM,187,-ETSF,98__209__332__346,+NOLF,585,+DEAF,130,-RBP2,506,-BARB,348,-MAZF,258,+NR2F,20__78__116__267,+RXRF,275,-CTCF,165__412,+EBOX,22
XPC	GXP_1743665	+ZFHX,273__299,-MYT1,270,-E2FF,327__397,+KLFS,438__489,-ZBPF,419__457__487,-SP1F,480__542,-DMRT,296,+SRFF,36__444,+IKRS,170,-HOXF,140,-GABF,311,+RU49,4,+CIZF,182__215,-ETSF,245__448,+PPAR,263,+EVI1,43,+AHRR,520,+DEAF,503,-P53F,469,+HESF,199__500,-PAX3,78,
XPC	GXP_3422304	-PAX5,531,+ZFHX,310__383__463,-E2FF,22,-MYBL,497,-SP1F,454,+FAST,13,-BRNF,444,-DMRT,578,+SORY,542,+IKRS,373,+HMTB,17,-HOXF,185,-NFKB,377__509,+CIZF,2__105,+HNF1,188,+OVOL,234,-RUSH,476,+SIXF,580,+HESF,156,-FKHD,462,+NR2F,479,+RXRF,209__272__481,+MYOD,526,
XPC	GXP_3422306	+DMRT,68__528__555,-E2FF,140,+NRSF,461,+ZFHX,497__564,-PCBE,129,-MYBL,4__23,+FAST,430,+RBP2,451,+BPTF,374,+SORY,303,+PAX2,185,-HOXF,161,-HAML,41,-ETSF,279,+EVI1,540__575__620,-RUSH,113__416,+NOLF,321,-P53F,350,+FKHD,115,-FKHD,525,-BRAC,557,+IRXF,253,-HNF6
XRCC1	GXP_259180	-BPTF,300,+NRSF,29,-MYT1,433,-E2FF,143__212__373,-GZF1,108,+HOXF,197,+FAST,359__380,-BRNF,202__426,-PAX2,395,+CART,197__440,-HOXF,199,-NFKB,159__252,-YBXF,215,+CIZF,235__270,-ETSF,452,+NOLF,82,+AHRR,51__374,+FKHD,263,-FKHD,409__423,-PAX3,482,-BARB,454,-DL
YWHAH	GXP_293806	-MYOD,784,+NRSF,566,+KLFS,93__152,-ZBPF,153,+NRF1,192__378__508__618__661,-PCBE,36,-SP1F,468__530__544,-MYBL,451,+HOXF,356,-DMRT,360,+SRFF,36__212,+HMTB,233__416,-NFKB,97,-YBXF,55,+STAF,334__640,+PAX3,318__582,-ETSF,5,+OVOL,448,+NOLF,101,+AHRR,588__663__7
YWHAH	GXP_3409890	+ZFHX,213,-MYT1,100,+SATB,61,-TEAF,331__402,-HNF1,63,-MYBL,8__583,+HOXF,45__60__94__461__487__538,-BRNF,57__172,+PIT1,57,+SORY,45__115__331,+CART,45__59,+NKX6,43__62,-HOXF,46__57,-GABF,256,+PAX1,352,+STAF,238,-HOXH,44__212,+ABDB,35__537,-AARF,331,-LTFM,36
YWHAH	GXP_3409891	-PAX5,452,+ZFHX,550,+NRSF,91__387,+KLFS,28__356__368,-GZF1,212,-ZBPF,27__103__170__368,-MYBL,393,+HOXF,207,-BRNF,428__536,+IKRS,330,-HOXF,193__541,-NFKB,36__334,+PAX1,408,+STAF,40,+ABDB,208,-ETSF,10__412__494,-MEF3,114,+NOLF,39,+OVOL,577,-RUSH,424,+AHRR,4
ZFYVE21	GXP_1748190	+NRSF,319,+HICF,9,-E2FF,87__162__333__373__561,+KLFS,359__398,-ZBPF,358__485__553,+HOXF,272,-ZF06,345,-SP1F,42__79__92__167__186__235,+FAST,441,-DMRT,287,+CART,271,-HOXF,273,-YBXF,281,+STAF,66,+ABDB,209,-ETSF,216,+NOLF,302,+AHRR,521,+DEAF,325__550,-P53F,5
ZFYVE21	GXP_1994290	-MYOD,444,+NRSF,344__442,-MYT1,399,+KLFS,575,-ZBPF,563,-TEAF,76,+HOXF,268,+SRFF,70__142,+SORY,125__197__409,+PAX2,185,-HOXF,536,-YBXF,311,-GKLF,34,+HNF1,194,-ETSF,8__66__96,+EVI1,17__107,+HESF,455,-FKHD,86,+ZF05,75__572,+SF1F,555,-ZF05,213,+NR2F,50__106,+
ZNRF1	GXP_1743115	-MYOD,68,+HICF,210,-E2FF,260__304__519,+KLFS,19__59__93,-ZBPF,57__268__503,+NRF1,217__554,-SP1F,225__467__537,-MYBL,207__231__245,+SRFF,83,-GABF,479,-LTFM,189,-ETSF,231,+PPAR,134,-MEF3,442,-P53F,101__516__578,+HESF,6__220__287,-MAZF,537,+RXRF,125,+MYOD,33
ZNRF1	GXP_2968565	+DMRT,341__374__614,+NRSF,69,-MYT1,123,+SATB,268__404,-HNF1,472__571,-TEAF,33__88,-MYBL,2,+HOXF,125__267__633,+CABL,31,-BRNF,249__313__470,-DMRT,104__378,-PAX2,249,+SORY,88__418__574,+IKRS,116,+CART,111__472,-HOXF,8__54__125__284__321__392__506__626,+PAX1

## Sheet: orth. pro. info.
TFBSs on 442 promoters of 134 genes with orthologous promoter information
Gene Symbol	Promoter ID	TFBSs, local binding positions
AADAC	GXP_180185	+DMRT,276__451,-MYT1,448,+GRHL,443,-TEAF,406,+HOXF,259__614,-BRNF,469,+SORY,260,+IKRS,525__624,+HMTB,409,-HOXF,438__566,+HNF1,449,+EVI1,322,-RUSH,244__330,+FKHD,262__515__616,-FKHD,532__574,-GFI1,463,+IRXF,241,+ARID,596__619,+NR2F,447,+MYOD,591,+RBPF,623,
ABAT	GXP_148161	-E2FF,443,-ZBPF,425__528,-SP1F,399__414,-MYBL,502,+FAST,488,+NOLF,417,+AHRR,650,+ZF07,413,+HESF,558,-PAX3,523,-MAZF,397__413,+STAT,508,-CTCF,392__415,-MOKF,461__469,-CAAT,453__492,-PAX6,635,+HAML,485,-CDEF,624,+AP2F,420,+YBXF,452__493,-HESF,653,+NKXH,644,
ABAT	GXP_1720217	-MYT1,514,+STAF,530,-ETSF,499,-P53F,486__525,-LEFF,472,+AARF,476,+AIRE,543,-PAX6,491,+HEAT,510,+LTFM,472,-GREF,513,+HOMF,551,-AP1F,565,-AP1R,563,+MYBL,481,-HICF,495
ABAT	GXP_2949799	-BPTF,493,-MYOD,617,+NRSF,507,-HNF1,567,-ETSF,538,+NOLF,473,-P53F,641,+FKHD,513,-FKHD,564,-BRAC,619,+STAT,594,-IKRS,592,+HEAT,589,-ABDB,506,+NKXH,484,-ZF07,544,+BCL6,593,+PAX6,616,+NFKB,529,+EREF,549,+THAP,642,-GLIF,548,+P53F,642,+PLAG,529,-STAT,596
ABAT	GXP_3404937	-DMRT,319,+STAF,58,-GKLF,69,+GABF,284,-LTFM,274,-RUSH,274,+HESF,313,+STAT,58,+GREF,44,-PAX6,81,-HESF,273,-XBBF,322,+NKXH,273,-HASF,277,+AP1F,297,-PLAG,53,-STAT,60,+EGRF,278
ABCC6	GXP_1733771	+SORY,554,+GABF,102,+NOLF,492,-FKHD,547,+NR2F,198,+MYOD,525,+GCMF,583,+INSM,511,+CLOX,578,-INSM,585,+AP2F,492,+CP2F,191,+HOXC,573,+NKXH,179,-AP2F,492,-HIFF,67,-HOXC,500,-EREF,582,+GLIF,583,-NRSF,545,+ETSF,185,+MZF1,184,+BNCF,561,-STAF,165,-ZF02,511,+SP1F,
ABCC6	GXP_218687	-PAX5,587,-MYOD,441,-E2FF,505,-SP1F,495__593__605,-ETSF,512,-BARB,642,+PTF1,444,-CAAT,587,-YY1F,582,+CLOX,480,+AP2F,456__615,-SPZ1,494,-RXRF,454,-XBBF,455,-AP2F,456,-EREF,448,-THAP,637,-NEUR,443,-SF1F,451,-NKXH,640,-NR2F,450,-MTF1,438,-EGRF,636,+MOKF,451,
ABCC6	GXP_1987645	-MYT1,494,-ETSF,537__572,-FKHD,520,-CTCF,580,-IKRS,539,+OCTP,399,+CP2F,546,-SPZ1,406,-ZF08,548,-CP2F,544,+CTCF,410,+BNCF,531,-NOLF,580,-HASF,592,+PAX6,561,-PBXC,420,+HIFF,593,+CREB,591
ABCC6	GXP_1987648	-MYOD,532,+ZFHX,543,-ETSF,511,+ZF07,524,-BRAC,536,-MAZF,523,+PTF1,545,-HAND,534,+SMAD,587,+ZBPF,527,-EVI1,583,+CTCF,558,-AP4R,531
ABCC6	GXP_3414614	-HNF1,594,+SORY,597,-GABF,610,-ETSF,610,-FKHD,513,-BRAC,519,+NR2F,532__594,+RXRF,531,+MYOD,493,+CLOX,550,-RXRF,606,-ZFXY,605,+WHNF,572,-NEUR,494,-NKXH,563,+CTCF,490__522,-KLFS,520,-EBOX,527,-EKLF,521,+CREB,569,+PAX5,542,+BRAC,496__522
ABCC6	GXP_3414615	-PAX5,465,-LTFM,561,-ETSF,234__473__584,+EVI1,498,+NOLF,254,+MYOD,493,+STAT,235__585,-OAZF,254,+HEAT,554,-SPZ1,219,-RXRF,221,+HAND,493,-GREF,491__543,-NEUR,495,+ETSF,484,+ZFIA,532,+BCL6,584,-PRDM,542,+PAX6,213,-GCMF,258,-STAT,235__585,+AP4R,492
ABCC6	GXP_3414616	+ZFHX,574,+NRSF,456,-E2FF,479,-SP1F,547,-MYBL,13__282__461,+HOXF,286,+FAST,307,+HMTB,156,-YBXF,483,-RUSH,449__473,-FKHD,478,+NR2F,32,+RXRF,32,+OAZF,171__562,-LEFF,314,+GCMF,319,+EBOX,447,-HAND,447,+OCT1,452,-PAX6,455,+HAML,309,+AP2F,181,-HESF,149,-CREB,15
ABCC6	GXP_3414617	+PRDM,437,+PAX3,416,+SIXF,414,-FKHD,576,+NR2F,529,+MYOD,581,+STAT,565,+EBOX,545,+HEAT,559,+CLOX,494,-HESF,545,-RXRF,535,+NKXH,569,-EREF,480,+E2FF,530__553,+GLIF,481,-NKXH,549,+RUSH,575,-NR2F,536,+ETSF,515,-EBOX,411,-RORA,480,+ZICF,585,+BRAC,413,-PRDF,485,
ABCC6	GXP_3414618	+HICF,532,-ETSF,508,-MEF3,462,+HESF,529,-HDBP,517,+GCMF,535,+GREF,499,-PAX6,455,-GRHL,503,+ZF02,537,+CLOX,583,+AP2F,479,-RXRF,534__559,+BTBF,511,-GREF,498,+GLIF,535,+RUSH,541,+MOKF,556,-AP4R,456,-SMAD,464,-CEBP,494,-PLAG,531,-CLOX,586,+PLAG,532
ABTB1	GXP_3422260	-PAX5,309__573,+NRSF,543,+GRHL,548,-E2FF,479,-PCBE,390,+SRFF,343__558,+MITF,502,-RUSH,563,+SIXF,412,+HESF,505,-ZFIA,525,+IRXF,505,+SF1F,407,-CTCF,341__532,-HAND,503,-MOKF,513,+OCT1,308,+CLOX,340__557,+SMAD,392,-ZFXY,281,+ZBPF,279,+NKXH,311,-AP2F,278,-PAX9
ABTB1	GXP_3422261	-PAX5,516,-E2FF,251,+HOXF,288,+SRFF,550,+FXRE,280,+STAF,238,-CTCF,548,+OCT1,515,+CLOX,547,+AP2F,246__292,-ZFXY,488,+ZBPF,486,+NKXH,518,-AP2F,292__485,+HAND,276,-PAX9,494,-RREB,244,+E2FF,585,-ZFHX,276,+GLIF,482,+ZF5F,530,-PERO,244,-NR2F,246,-SRFF,549,-EBOX
ABTB1	GXP_3422262	-E2FF,294__516,+HOXF,553,-HOXF,290,+FXRE,545,+RU49,328,-NFKB,253,+STAF,503,-ETSF,292,+AHRR,369,+OAZF,389,-LEFF,270,-CTCF,391,-OAZF,391,+AP2F,511__557,+NKXH,356,-AP2F,557,+HAND,541,+YY1F,293,-PAX9,295__386,-RREB,509,-ZFHX,541,-PERO,509,-KLFS,389,-NR2F,511,
ACACB	GXP_1724706	+IKRS,505,+EVI1,513,+NOLF,479,+EBOX,468__494,+ZBPF,472,+HAND,488,+E2FF,566,-PERO,554,+HOMF,577,+ETSF,569,+XBBF,501,-SORY,526,-GCMF,495,+NEUR,493,+CAAT,525,+CARE,486,-SMAD,536__586
ACACB	GXP_1983713	+ZFHX,543,+KLFS,473,-ZBPF,529,-MYBL,541,-NFKB,518,-GKLF,542__558,+NOLF,518,+AHRR,474,+RXRF,581,-LEFF,458__557,-HDBP,482,+OCT1,585,-FXRE,530,+AP2F,523__576,+HDBP,484,-RXRF,553,-XBBF,523__543,-AP2F,524__576,-SIXF,551,-EREF,535,+GLIF,536,-PERO,555,-NOLF,525,
ACACB	GXP_3408334	-PAX5,525__565,-CSEN,526,-P53F,503,+RBPF,171,-CTCF,583,+DICE,551,+LEFF,511,-HAND,531,-YY1F,491,+CP2F,149,+BRN5,547,+PBXC,557,+AP1R,535,-ZICF,531,-NR2F,521,+ETSF,495,+BCL6,555,-RORA,526,+PRDF,158,-SORY,506,-MTF1,171,-PPAR,517,-EKLF,490,+CAAT,511,+CARE,165,
ACACB	GXP_3408337	-PCBE,438,-SP1F,425,+SRFF,438,-HAML,453,+NOLF,430__555,+ZF07,426,+NBRE,469,-MAZF,426,+NR2F,464,+GCMF,428,-CTCF,459,-RU49,415,+EBOX,549,-HAND,463__513,-INSM,574,-RXRF,429,-XBBF,493,-CREB,550,+NKXH,568,-AP2F,431,+LTFM,515,-HIFF,551,+GATA,443,+MYT1,470,-PERO
ACACB	GXP_3408335	-MYOD,276,-MYT1,493,-HNF1,493,-SP1F,543,-MYBL,588,+EVI1,525,-P53F,247,+ZF08,273,-MAZF,543,-MOKF,576,-PAX6,231,+ZF02,546,-RXRF,261,+RREB,539,-EVI1,571,-PTF1,579,+GLIF,542,-SF1F,257,+MYT1,491,-PERO,566,-NRSF,509,-KLFS,543,-NR2F,254__564,+TALE,554,-RORA,565,
ACP2	GXP_238089	-SP1F,564,+HOXF,674,-HAML,490,-ETSF,517__544__577__655,+HESF,667,-FKHD,95,+IRXF,97,+SF1F,67,+NR2F,83,+RXRF,70,-CTCF,539,+STAT,520,+LEFF,80,+OCT1,111,+GREF,74__98,-YY1F,501__604,+SMAD,628,+CP2F,630__653,+AP2F,568,+RREB,691,-AP2F,569,+HAND,558__667,-HOXC,53
ACP2	GXP_1413493	+DMRT,335,+GRHL,367,-E2FF,527,+KLFS,413,-SP1F,184,+HOXF,294__346,-BRNF,342,+SORY,518,+HMTB,539,+PAX2,371,-HMTB,67,-ETSF,67__137__164__275,+NOLF,358,-RBP2,500,+HESF,287,-FKHD,51,+NBRE,385,-GFI1,518,-HNF6,518,+NR2F,390,-LEFF,331__518,-CTCF,159,+STAT,140,-IK
ACP2	GXP_3420082	+GRHL,501,-HNF1,288,+HOXF,537,-HOXF,507,-YBXF,493,+AHRR,502,-MAZF,573,+NR2F,546,-LEFF,527,-IKRS,301,-RBPF,300,-PAX6,537,+CLOX,494,-ABDB,506,-SPZ1,572,-XBBF,491,+NKXH,581,-FAST,496,-HEAT,565,-EREF,552,+PLZF,500,-NKXH,587,-MEF2,314,-NR2F,523,+CHRF,285,+PAX8
ACP2	GXP_3420083	+HICF,380,-MYT1,511,+GRHL,243,-MYBL,532,+HOXF,279__494,+CART,492,+NKX6,494,-HOXF,249__383,-YBXF,235,-GKLF,491,+PAX3,561,+OVOL,530,+AHRR,244,+SIXF,571,-P53F,367,-MAZF,315,+NR2F,288,-LEFF,269,-PAX6,279,+OCTP,587,+CLOX,236,-ABDB,248__350,+YBXF,405,+CP2F,397,
ADD1	GXP_1984629	-MYT1,474,-EVI1,499,-NF1F,566,-GKLF,560,-PERO,477,+RUSH,515,-ETSF,493,-NR2F,475,+E4FF,528,+DICE,515,-OCT1,565,+MOKF,506,-RXRF,474__502,+NKXH,525
ADD1	GXP_2955281	-MYBL,510,+SRFF,586,+SORY,496,+IKRS,488,+HMTB,577,-HMTB,506,-LTFM,450,-FKHD,417,+ZNFP,569,-MAZF,548,+NR2F,496,+LEFF,493,-MOKF,434,+OCT1,591,+NKXH,555,+HOXH,561,+HAND,527,-RREB,560,+GLIF,548,-NKXH,587,-BRN5,415,+ETSF,533__592,+CHRF,579,-NOLF,510,-STAF,477,
ADD1	GXP_3409840	+DMRT,48,+GRHL,42,+KLFS,124,-HNF1,58,+SRFF,68,+NKX6,264,-GKLF,285,+ABDB,703,+HNF1,522,-ETSF,22__560__669,+EVI1,87,+SIXF,293,-ZFIA,300,+STAT,51,+DICE,109__641,-MOKF,97,+EKLF,125,+GREF,668,+BRNF,693,-GRHL,44,-HESF,113,-RXRF,57,+NKXH,264,+LTFM,116,+HAND,116,
ADD1	GXP_3409842	-PAX5,506,-E2FF,561,-SP1F,528,+SORY,486,-NFKB,506,-YBXF,526,-GKLF,533,-RUSH,490,+DEAF,552,-LEFF,532,+GCMF,450,+EBOX,527,+CLOX,456,+MEF2,458,+LTFM,558,-HEAT,549,-SIXF,460,+GATA,481,-NKXH,556,+ETSF,503,-GATA,454,-SNAP,538,-GCMF,551,+CREB,541,-CLOX,457,-HICF
ADD1	GXP_3409841	-MYT1,22,-MYBL,118,-DMRT,14,-HOXF,13,-ETSF,116,-FKHD,5,-BRAC,18,-ZF05,107,-SREB,137,+OCT1,84,-YY1F,153,+BRNF,7,+CLOX,159,+PARF,16,+BRN5,5,+E2FF,150,+PBXC,101,+AP1R,56,+COMP,100,+HOMF,13,+XBBF,132,-EGRF,110,-OCT1,10__102,+NFKB,31,-GCMF,170,+CREB,15,+SP1F,1
ADD1	GXP_3409843	-ZBPF,535,-PCBE,326,-MYBL,531,+HOXF,271__396,+HMTB,426,+MITF,580,-GKLF,495,+GABF,537,+CIZF,368,-ETSF,428,+NOLF,298__492,+NBRE,404,+SF1F,406,+MYOD,528,+STAT,379__506,-RBPF,498,+OCT1,343,+AIRE,418,+HAML,576,+HEAT,385,-TBPF,559,-ABDB,559,+AP2F,300,-HESF,523,
ADD1	GXP_3409844	+DMRT,516,+HOXF,532,-DMRT,520,+SORY,530__621,-HAML,576,+EVI1,616,-LEFF,603,+DICE,561,-RU49,600,+HEAT,621,-INSM,582,-CREB,559,+ZBPF,568,+PARF,525,-HOXC,621,-ZFHX,518,-E4FF,558,-NKXH,597,-KLFS,579,-TALE,605,+CHRE,544,-NR2F,600,+BCL6,511,+CEBP,524,-RORA,556,
ADIPOR2	GXP_2459664	-E2FF,137,-ZF06,176,+HOXF,573,+FAST,98,-BRNF,591,-HOXF,587__634,-NFKB,263,-YBXF,203,-OCTB,572,-SATB,634,+HNF1,302,-ETSF,107,+DEAF,183,-BRAC,572,+OCTB,587,+RBPF,615,-IKRS,289,+INSM,116,+GREF,106__181__238,-TBPF,125,-BCDF,583,-ABDB,223,+CDXF,636,+NKXH,284,-
ADIPOR2	GXP_3422568	+NRSF,261,+HOXF,281,-MYBL,294,+FAST,194__277,+IKRS,344,+NKX6,282,-HOXF,278,+FXRE,207,-OCTB,278,+HNF1,280,-ETSF,281,+OVOL,275,-RBP2,252,+NBRE,202,+RXRF,488,+RBPF,343,-LEFF,378,+STAT,343,+LEFF,222,-FXRE,207,+BARB,231,+HEAT,233,+CLOX,221,-ABDB,280,+HOXC,217,
ADIPOR2	GXP_515661	-MYT1,556,+HICF,614,+HNF6,520,+SRFF,647,+SORY,563,-ZF05,509__580,+RXRF,645,-LEFF,573,-MOKF,644,-CAAT,608,+CLOX,520,-RXRF,580,-GREF,544,+GATA,638,+GKLF,670,+MYT1,554,+MZF1,678,+BCL6,512,+TBPF,641,-GCMF,610,-GLIF,680,+ZF06,555,+SNAP,507
ADIPOR2	GXP_3422569	-E2FF,542,-ZF06,581,+FAST,503,-ETSF,512,+INSM,521,+GREF,511,-TBPF,530,-EVI1,554,+E2FF,542,+MYT1,580,-KLFS,540,-NOLF,520,+PRDF,574,-IRFF,538
ADIPOR2	GXP_3422570	-PCBE,527,+SORY,490__559,+IKRS,505,+FXRE,559,-ETSF,566,+AHRR,514,+RBPF,504,+GCMF,528,-CAAT,546,+GREF,531,-TBPF,554,-ABDB,554,+YBXF,547,-RXRF,588,+NKXH,552,-GREF,557,-NF1F,549,-NKXH,551,+XBBF,572,-SORY,560,-CLOX,548,+BRAC,500,+SNAP,551
ADIPOR2	GXP_3422571	-BPTF,402,-MYT1,387,+SORY,379__588,-HOXF,542,-NFKB,552,+STAF,571,+EVI1,536,-P53F,552,-PAX3,509,+RXRF,541,+GCMF,555,-CAAT,452,-YY1F,538,+HEAT,381,+YBXF,453,+CDXF,544,-RXRF,561,+HOXH,540,-HEAT,387,-EREF,461,+PBXC,453,-SF1F,462,-PERO,386,-NRSF,492,+COMP,451,
AFP	GXP_3409428	+DMRT,364,+CART,220,-HOXF,222__526,-HAML,561,-LTFM,395,-SATB,380,-ETSF,551__576,+EVI1,139,-RUSH,228__395,+SIXF,555,+FKHD,152,-FKHD,522,-DLXF,220,+LEFF,560,-HAND,516,+OCT1,290,-YY1F,316,+BRNF,202,+MEF3,554,-ABDB,526,-NKX1,217,-ZFXY,496,+NKXH,235__370,+HOXH
AFP	GXP_3409429	+FAST,276,+GABF,495,-ETSF,257__461__550,+FKHD,533,-GFI1,417,+CSEN,319,+NR2F,335,-LEFF,421,-SREB,414,-CAAT,559,+YBXF,558,+NKXH,68,-EVI1,300,+HAND,456,-HEAT,543,-BRN5,425,-NR2F,237,+CHRE,569,-MEF2,483,+TALE,315,+MZF1,452,-GATA,242,-HASF,527,+XBBF,370,-NKX6,
AFP	GXP_293850	-ZF06,384,-MYBL,427,+FAST,427,-BRNF,430__639,+NKX6,432,+CIZF,466,+HNF1,430__499,-ETSF,623,+FKHD,501,+DLXF,431,-CAAT,434,+BRNF,427,+CLOX,437,-RBIT,429,-NKX1,428,+CP2F,489,-XBBF,495,+NKXH,379__431__530__603__654,+HAND,666,-CART,429,+BRN5,432__670,-EREF,392_
AFP	GXP_3409430	+HICF,522,+HNF6,44__416,-HNF1,21__40__329,+HOXF,164__194__214__235,-BRNF,51__213__554,-DMRT,205,+SRFF,185,+SORY,23__192,+CART,162__213__234,+PAX2,401__554,-HOXF,17__163__213__234__295__506,-HAML,499,-LTFM,520,+HNF1,326,-SATB,292,-RUSH,581,+FKHD,535,-FKHD,
AGMAT	GXP_1168215	-PAX5,536,-MYOD,638,-E2FF,532,-ZBPF,678,-ZF06,680,+SRFF,69,-HOXF,357,-HMTB,738__747,-GKLF,572,+ABDB,352,+IRXF,70,-HNF6,61,+ZNFP,104,+NR2F,378,+RXRF,376__671,+OCTB,351,+MYOD,386__638,-LEFF,61__550__571,+GCMF,763,-CHRF,137,+LEFF,137,+OCT1,68,+AIRE,99,-PAX6,
AGMAT	GXP_3424433	-SP1F,565,+SRFF,496,-ETSF,515__570,+NOLF,579,+ZF07,564,+HESF,556,-ZF05,548,+GCMF,580,+EKLF,582,-INSM,568,+AP2F,580,+ZBPF,564,-AP2F,580,-HEAT,486,-HIFF,558,-KLFS,565,-NR2F,497,+TALE,547,-SRFF,496,+ZICF,554,-EGRF,508__565,+AP1F,524,+NFKB,541,-EKLF,565,-PBXC
AHDC1	GXP_2191006	+NRSF,704__724,-E2FF,261__389__513,+KLFS,425,-ZBPF,427,-SP1F,622__676,+CART,411,+GABF,294__444,-ETSF,256__628,+OVOL,731,+DEAF,427,+HESF,386__640,-PAX3,563,-BRAC,263,-MAZF,397,+RXRF,371__546,-RBPF,263,+SPZ1,418,-CAAT,415,+EKLF,422,+GREF,243,+ZF02,680,+MEF3
AHDC1	GXP_3424197	+DMRT,475,+KLFS,460,-HOXF,351,+STAF,348,+PRDM,489,-ETSF,345__405,+NOLF,540,-FKHD,77,+ZF05,469,+SF1F,577,+NR2F,495,+MYOD,59,-RU49,589,-IKRS,345,+OCT1,339,-CAAT,75,+BRNF,339,+MAZF,461,-RXRF,534,-XBBF,483,+ZBPF,541,-EVI1,86,+YY1F,353,-EREF,438,+PBXC,76,+GLIF
AHDC1	GXP_3424200	+RXRF,660,-ZF07,653,-E2FF,550,-RBPF,552,+E2FF,593,+GLIF,511,+GREF,532,-IRFF,546,+GABF,583,-PERO,546,+SP1F,645,-WHNF,525,-ETSF,545,-SMAD,608,-BRAC,552
AHDC1	GXP_3424198	-ETSF,443,-FKHD,506,+NR2F,572,+MYOD,488,+RXRF,561,-CAAT,504,+GREF,463,+CP2F,579,-EVI1,442__452__515,+HEN1,561,-ZFHX,565,+PBXC,505,-NEUR,488,+COMP,503,-ZICF,541,+ZFXY,520__586,-GATA,458,+PAX6,561,-HOMF,513,+AP1F,546,-AP4R,540,+AP4R,486
AHR	GXP_3425169	+DMRT,467,-E2FF,528,-SIX3,609,-MYBL,523,+HOXF,478__498,-DMRT,172__483,+BPTF,544,+CART,492,-HOXF,499__587,-HOXH,169,+ABDB,477__497,+HNF1,495,-ETSF,529,+PPAR,459,+EVI1,605,-RUSH,595,+FKHD,545,+ZF05,153,+CSEN,177,+RXRF,561,-LEFF,451,+AARF,612,+OCT1,521,-FXRE
AHR	GXP_3425171	-MYT1,578,-SP1F,501__535,-MYBL,510,+HOXF,435,-NFKB,565,-ETSF,557,+EVI1,480,-FKHD,525,+SF1F,445,+STAT,558,-PAX6,558,-EVI1,584,+GKLF,478,+MYT1,513,-NKXH,540,+BCL6,465__557,+PRDF,484,-SORY,519,-SNAP,423,-CDXF,434,+PAX6,510,+CHOP,526,-HOMF,434,+NFKB,440,-COMP
AHR	GXP_3425172	+HICF,504,+GRHL,531,-TEAF,372,+HOXF,445__541,+FAST,440,+SORY,372__445,-GKLF,588,+EVI1,93,-BRAC,518,+ARID,363,-BARB,519,+RXRF,448,+MYOD,439__499,+RBPF,425,-HAND,437,-CAAT,447,-YY1F,363,+HOXC,81,+NKXH,362__422,+HAND,500,+PARF,537,-ZFHX,500,-GREF,383,-NEUR,4
AHR	GXP_3425173	+DMRT,452,+ZFHX,493,+HOXF,522__610,+SORY,475__523,-HOXF,442__519,+ABDB,521,+HNF1,613,-ETSF,597,+EVI1,607,-FKHD,469__608,+MYOD,435,+OCTB,523,-IKRS,598,-RBPF,599,-HAND,513__590,+GREF,564,+AP2F,589,+NKXH,526,+HAND,433,-CART,522,+PARF,445,-NEUR,434,+GATA,608,
AKAP8L	GXP_519717	-MYT1,315,+HICF,289,-E2FF,143__628,+KLFS,496,-HNF1,351,-ZBPF,503,-SP1F,300,-MYBL,131,+CART,105,-GABF,307,-NFKB,516,-YBXF,477,+PRDM,518,+HNF1,348__438,-HNFP,458,+NOLF,520,+DEAF,574,+FKHD,350,-FKHD,348,+ZNFP,337,+NR2F,366,+RXRF,367,+EBOX,267__593,+LEFF,151,
AKAP8L	GXP_2973112	-PAX5,538,+ZFHX,569,-HNF1,483,+HOXF,480,-BRNF,480,-HOXF,480__575,-HAML,525,+FXRE,479,+PAX1,533,+ABDB,478,-LTFM,557,-FKHD,499,+SF1F,514,+NR2F,513,+STAT,580,-HAND,497,+OCT1,579,-FXRE,479,+CLOX,571,+PDX1,480,+NKXH,583,+HAND,495,-SIXF,550,+PARF,575,+BRN5,477_
ANXA6	GXP_851494	-PAX5,506,-MYOD,539,+HICF,378,-TEAF,220,-SP1F,383,+HOXF,266,-DMRT,429,+SRFF,121__240,+SORY,200,-BTBF,219,-HMTB,422,+STAF,524,-GKLF,85__397,+PRDM,128,+PAX3,293,-ETSF,301__395,+NOLF,601,+AHRR,131__472,+SIXF,163,-P53F,390,+ZF07,382,+HESF,375__502,-PAX3,276,-
ANXA6	GXP_1402496	-PAX5,333,-E2FF,489,-HMTB,538,+FXRE,308,+STAF,314,-MEF3,519,+ZF07,558,+SF1F,565,-MAZF,558,+DICE,492,-HAND,321,-MOKF,568,+EKLF,447,+HAML,501,+MAZF,447,-RXRF,573,-EVI1,352,+HAND,419,-SIXF,522,-EREF,573,-ZFHX,544,+GLIF,315,-GREF,337__417,+AP1R,316,-SF1F,574,
ANXA6	GXP_3405402	-MYOD,598,-TEAF,487__544,-HNF1,568,+HOXF,505,-DMRT,548,+SRFF,494,+PCBE,590,-HOXF,473,-HOXH,551,+GABF,433,+ABDB,506,+HNF1,571,+PAX3,455,+EVI1,540,+FKHD,507__551,+NBRE,554,+NR2F,551__579,+RXRF,551,+RBPF,416__518__543,+STAT,526,-OAZF,413,-CAAT,474,+MEF3,628,
ANXA6	GXP_3405403	-MYOD,563,+SORY,514,-LTFM,518,+EVI1,513__555,-RUSH,518,+MYOD,565,-CTCF,563,+STAT,541,+OCT1,526,-YY1F,582,+BARB,582,+BRNF,526,+CLOX,548,+GATA,510__559,-NEUR,565,+CTCF,564,-EBOX,568,-AP4R,564,+NEUR,565,+PAX5,504,+CAAT,547,-CLOX,503,-STAT,541,+AP4R,565
AQP11	GXP_218861	-E2FF,507__731__840,+KLFS,752__920,-MYBL,898,+RBP2,675,-NFKB,854,-HNFP,837,+AHRR,744,+ZF07,648,-HDBP,678,+MEF3,660,-NRF1,508,+CP2F,879,+ZBPF,642,-ZF07,685,-AP2F,735,-ZF5F,502,+E2FF,506,+GLIF,641,+ZF5F,505,+RP58,666,+CHRE,920,+MZF1,691,+BNCF,831,-HASF,744,
ARHGAP24	GXP_2954717	+DMRT,412,-MYT1,593__684,-GZF1,403,-TEAF,622,+HOXF,422__624,+SRFF,497,+SORY,618__641,+NKX6,403,+CART,422,-HOXF,415__682,-GABF,455,-GKLF,475,-ETSF,477,-RUSH,501,+FKHD,641,+ARID,644,+ZF05,503,-MAZF,452,+RXRF,536,+HEAT,447,-TBPF,395__570__597,+CDXF,571,+HOXC
ARHGAP24	GXP_3409307	-MYT1,522,+HOXF,257__491,+FAST,245__544,-BRNF,252__491,-PAX2,497,+PIT1,252__491,+SORY,491,+NKX6,256__496__528,+CART,256__490,-HOXF,262__491__530,+ABDB,489,-RUSH,511,-FKHD,543,-BRAC,518,-HNF6,256,-DLXF,490,-LEFF,256,-SALL,544,-CHRF,518,+DLXF,255__491,+OCT1
ARHGAP24	GXP_3409310	+DMRT,767,-MYOD,661,+ZFHX,500,-SP1F,380__425,+HOXF,731__776,+FAST,760,-BRNF,366__728,+SRFF,773,+CART,731__776,+NKX6,733,-HOXF,366__561__731__764,-NFKB,523,+STAF,671,-HOXH,679,+GABF,536,+PAX3,355,-P53F,458,+FKHD,603,-FKHD,461__496,-PAX3,605,-GFI1,362,+SF1F
ARHGAP24	GXP_3409311	-E2FF,478__504,+HNF6,240,+HOXF,252__283__541,+HMTB,482,-HAML,243,-NFKB,559,+ABDB,251,-LTFM,561,+HNF1,283,-ETSF,503__562,+EVI1,586,-FKHD,466__491,+STAT,511__553__580,+INSM,494,-HAND,483,-PAX6,511,+HEAT,218__548,+CLOX,259,-ABDB,230,+BTBF,460,-FAST,242,-RREB
ARHGEF19	GXP_1416675	-SP1F,477,+FKHD,542,+SF1F,506,-IKRS,594,-MOKF,510,-ZNFP,505,+ZBPF,478,-EREF,531,-CP2F,579,+GLIF,478,-SF1F,533,-NRSF,516,-EGRF,479,-NBRE,529,+PAX5,568,-DICE,536__579
ARHGEF19	GXP_1746409	-PAX5,561,+NRSF,274__404,-E2FF,577,+HOXF,270,-SP1F,580,+SRFF,261,+HMTB,380,+CART,262,-HOXF,269,+FXRE,426,-ETSF,585,+NOLF,393,+DEAF,280,-FKHD,271,+NR2F,400,+RXRF,413,+GCMF,253,+INSM,355,+EKLF,422,-FXRE,426,+GREF,368,+HAML,560,+PDX1,273,+SMAD,353__523,-ABDB
ARHGEF19	GXP_2971138	+ZFHX,404,+GRHL,420,+KLFS,438,-ZBPF,437,-SP1F,508,-DMRT,624,+SORY,373__518,+ZF07,496,+SF1F,477,+ARID,523,+ZNFP,444,-MAZF,496,+RXRF,431,-LEFF,383,+GCMF,485__629,-CTCF,395__497,-MOKF,481,-CAAT,412,+EKLF,440__601,-GRHL,422,+HEAT,622,-INSM,512,+YBXF,411,+AP2F
ARHGEF19	GXP_3424410	+HICF,669,+KLFS,44__68__529__664,-ZBPF,528__556,-SP1F,545,+SORY,173,+IKRS,155,-HOXF,382,+PRDM,83,+SIXF,407,+NR2F,74,+LEFF,355__411,+EKLF,665,-PAX6,146,+CLOX,405,+MAZF,103__530,+E2FF,498,-PTF1,367,-NEUR,83,+GKLF,358,-KLFS,544,+MZF1,101__388,-NOLF,92,-LHXF,
ARHGEF19	GXP_3424411	+GRHL,535,-NFKB,568,-P53F,568,-FXRE,540,-YY1F,519,+HEAT,494,-INSM,571,+PLZF,534,+MYT1,497,+ETSF,495,-SRFF,504,+NFKB,568,-ZF35,583,-HICF,565
ARNTL	GXP_1988082	-MYOD,458,+DMRT,584,-MYT1,432__552,-HNF1,556,-MYBL,564,+HOXF,548,+SORY,421,+CART,549,-HOXF,547,-YBXF,576,+HNF1,567,+EVI1,444__521,+OVOL,562,-BARB,485,-ZF05,541,+GCMF,526__542,+OCT1,417,+HAML,409,+CLOX,458__587,+PDX1,542,+CP2F,488,+YY1F,579,-HEAT,432,+PARF
ARNTL	GXP_1988083	+DMRT,563,+HNF6,521,+HOXF,474,-DMRT,567,-CABL,588,+CART,472,-HOXF,470__486,+EVI1,453__498,+HESF,543,-DLXF,472,+RXRF,489,+LEFF,491,+DLXF,473,+OCT1,434,-YY1F,493,-GRHL,542,-TBPF,446,-ABDB,486,-NKX1,470,+CDXF,506,+NKXH,481,-CART,472,+GATA,490,+HBOX,471,+MYT1
ARNTL	GXP_3415303	-MYT1,422,-E2FF,484,-TEAF,155,-MYBL,437,+HOXF,516,+RBP2,433,+SORY,165,+MITF,166,-GKLF,591,-RUSH,546,+SIXF,541,-P53F,56,-FKHD,147,-ZF05,133,-LEFF,579,+DICE,178,-CHRF,543,-YY1F,401,+CP2F,429,+NKXH,535,-ZF08,551,-AP2F,556,-EREF,498,-ARID,176,+MYT1,574,-NKXH,
ARNTL	GXP_3415305	+NRSF,502,+SRFF,510,+HNF1,561,-ETSF,578,-RUSH,489,+GCMF,538,-HAND,489,-CAAT,514,+CLOX,546,+YBXF,515,-EREF,509,+MYT1,561,-RORA,510,-NBRE,507,-PARF,564,+CREB,510,-CEBP,555,-CLOX,516,-ZF35,579
ARNTL	GXP_3415304	+GRHL,542,-MYBL,281__426__542,-DMRT,258__411,+SORY,258,+CART,556,-HOXF,548,-NFKB,388,+STAF,572,+HNF1,429,+OVOL,424,-FKHD,548,+ARID,404,+NR2F,387__416,+RXRF,387,+STAT,268,-RBPF,485,-CAAT,557,+OCT1,581,-TBPF,548,-ABDB,547,+CDXF,547,-XBBF,284,-CREB,396,-FAST
ARNTL	GXP_3415306	+NRSF,479,-E2FF,444,+KLFS,519,+RBP2,473,+SORY,545,-HAML,474,+DEAF,581,-FKHD,443,-BARB,434,+CLOX,509,-FAST,473,+GLIF,504,-NKXH,490,-SORY,441,-GCMF,549,-IRFF,440,+SP1F,522,+CAAT,545,-NFAT,438,-SMAD,542,+TEAF,474
ARNTL	GXP_3415307	+DMRT,537,-TEAF,589,+HMTB,509,-HAML,525,+EVI1,571,+AARF,563,+GREF,543,+BRNF,556,+HOXC,574,-EVI1,512,-HEAT,533,+RUSH,485__534,+ETSF,529,-SNAP,492,-OCT1,513__559,-BCL6,534,-PDX1,550,+RORA,575
ASNSD1	GXP_1752698	-ZF06,555,-FKHD,528,-ARID,518,-MEF2,557,+IRFF,541
ASNSD1	GXP_3429019	+SATB,905,-BRNF,908,+NKX6,905,+RBPF,975,+HAML,762,+CLOX,920,+CP2F,747,-XBBF,968,-HEAT,940,-GREF,918,+GATA,909,-NR2F,934,-LHXF,904,-HOMF,909,+IRFF,917,-MYOD,733,+GRHL,745,-MYT1,719__940,+HOXF,904,+IKRS,976,-HOXF,903,-MEF3,947,-FKHD,894__925,+ARID,900,+MYOD
ATF6	GXP_1725558	-PAX5,625,-E2FF,634,+GRHL,658,+ZFHX,565__609,+HNF6,434,-ZBPF,691,-MYBL,563,+HOXF,201,+FAST,187,-BRNF,195,+CART,200,-HOXF,196,+PAX1,565,-LTFM,398,-ETSF,666,-HNFP,521,+EVI1,495,-FKHD,423,+ARID,228__421,-CTCF,503,+STAT,613,-SREB,688,+GREF,392__541,+BRNF,541,
ATF6	GXP_3408947	-MYOD,463,-GZF1,425,-BRNF,513,-MYBL,256,+SRFF,239,-BTBF,230,-HOXF,452__512,+ABDB,511,+EVI1,308__325__358,+OVOL,464,-RUSH,550,+SIXF,327,+FKHD,362,-FKHD,448__464,+NBRE,353,+ARID,366,-BARB,536,+NR2F,170__210__345,+RBPF,244,-CTCF,400,+INSM,196,+OCT1,347,-CAAT
ATF6	GXP_3408946	+DMRT,459,+HOXF,531__589,+FAST,302__487,-BRNF,457,-DMRT,140,-PAX2,493,+SORY,522,+CART,588,-HOXF,458__488__551__589,-HAML,155,-HOXH,309,+ABDB,587,+EVI1,286__499,+OVOL,550,-RUSH,301,+FKHD,285__543,+ZF07,565,-FKHD,488,-GFI1,471,+GCMF,586,+TCFF,177,+OCT1,299_
ATF6	GXP_3408949	+NRSF,536,+RU49,586,-ETSF,586,+HESF,568,-FKHD,516,-LEFF,557,-RU49,587,+EBOX,568,+OCT1,570,-TBPF,578,-MITF,564,-CREB,578,+NKXH,581,+DMTF,542,+PARF,579,-CP2F,554,+AP1R,559,+PLZF,552,-NKXH,582,+CEBP,576,+TBPF,580,-PARF,579,+CREB,546__578,-AP1R,559,+AP4R,565
ATF6	GXP_3408948	-HNF1,469,-PCBE,433,-MYBL,407,+HOXF,470__501__503__585,+FAST,455,+PIT1,414,+NKX6,469__521,-HOXF,588,-OCTB,517,+HNF1,471,-ETSF,575,+OVOL,406,-RUSH,556,-GFI1,522,-BRAC,490,-HNF6,522,+ZNFP,547,+MYOD,387,-LEFF,506,-HAND,476__556,+OCT1,515,+BRNF,464__497__518,
ATOX1	GXP_2950305	+MITF,176,-P53F,528,-CAAT,588,+GREF,177,+YBXF,587,+MAZF,581,-RXRF,530,+NKXH,586,-EVI1,500,-RREB,211,-EREF,188,-SF1F,191,-PERO,531,-NRSF,553,-NR2F,533,+ETSF,549,-EBOX,180,-IRFF,493,-GLIF,578,-CEBP,193,+P53F,526,+PLAG,213,+AP4R,185
BANP	GXP_1731942	-PAX5,632,-E2FF,635,+NRF1,521,+HOXF,614,-HOXF,563__614,-OCTB,612,-DLXF,614,+GCMF,625,+DLXF,615,-NRF1,521,-NKX1,611,+HDBP,629,+WHNF,559,-EVI1,568,+YY1F,564,-HEAT,509,+AP1R,621,-HBOX,613,+HOMF,617,-GATA,564,+ZICF,630,-DEAF,570,-EGRF,524,-CHOP,615,-HOMF,564_
BANP	GXP_3413427	+NRSF,557,-LTFM,533,+LEFF,512,-CAAT,499,+MEF3,461,+CLOX,492,+HOXC,498,-HEAT,457,+COMP,521,+ETSF,554,-EBOX,531,+TBPF,477,-IRFF,503,-CLOX,476__501,+P53F,451,+RORA,459,+SNAP,467
BAZ1B	GXP_1404416	-MYOD,347,-GZF1,423,-ZBPF,370,+HOXF,547,+SORY,420,-HOXF,550,-NFKB,76,-HOXH,63,+EVI1,407,-RUSH,330,+E4FF,135,+RXRF,435,+MYOD,126__348,+STAT,138,+DICE,351,+GCMF,82,+OCT1,400,-YY1F,454,+BARB,423,-MITF,326,-CREB,133,+HOXH,547,+HAND,346__539,+AP1R,579,+GATA,40
BAZ1B	GXP_1404417	-MYBL,1155,+FAST,1101,-BRNF,1192__1206,+HNF1,1154,-ETSF,1145,+NR2F,1165,+SPZ1,1239,+BARB,1162,-HIFF,1127,+E2FF,1136,+GATA,1233,+PLZF,1221,-DEAF,1128,+PERO,1166,+CARE,1227,-AP1R,1117,+BRAC,1124,-MYT1,1143,-HNF1,1109,+ABDB,1154,+OVOL,1153,+RXRF,1230,+HOXC,1
BAZ1B	GXP_2953223	+HICF,488,-E2FF,447__828__892__1235,+KLFS,379__408,-MYBL,1241,-PAX2,677,+PAX2,701__1259,-NFKB,371__889,-ETSF,911,+FKHD,714,+ZF07,455,-HDBP,371__860,-OAZF,823,+INSM,726,+CDEF,446,+DLXF,908,-YY1F,515,+BARB,432,-NRF1,857__1223,-XBBF,537__671,+ZBPF,457__824,-
BAZ1B	GXP_3408036	+ZFHX,515,-ZF06,420,-SP1F,429,-MYBL,328,-PAX2,515,+PAX3,429,+ZF07,430,+SF1F,576,-MAZF,430,+MYOD,328,-HAND,339,+OCT1,519,+SMAD,426,-INSM,434,-ZFXY,580,-CREB,322,+HOXH,329,+PBXC,321,+AP1R,341,+MYT1,329,-KLFS,431,-TALE,328,+ZF35,534,-NR2F,329,+ETSF,534,+BCL6
BAZ1B	GXP_3408037	-DMRT,492,-FKHD,479,-LEFF,462,-GREF,559,-TALE,497,+ZFXY,589,+ZF35,596,+ETSF,562__597,-STAF,582,-RORA,498,-SORY,463__479,+CARE,584,-AP1R,484
BHMT2	GXP_3417510	-MYT1,265,-MYBL,485,+SORY,566,+HMTB,502,-ETSF,492,+EVI1,568,+OVOL,289__483,+NOLF,311__494,+SIXF,499,+E4FF,440,+INSM,537,+BARB,450,+HAML,532,+SMAD,516,-XBBF,502,+PARF,440,-RREB,532,-CP2F,284,+GKLF,450,-NR2F,592,+MZF1,525,+CEBP,298,-STAF,497,-ZF02,457,-WHNF
CABP1	GXP_502481	-PAX5,541,-E2FF,506,-CTCF,517,-ZBPF,506,+NRF1,538,-SP1F,514__545,-EGRF,518,+EBOX,532,-ZF5F,537__644,+RBP2,566,+NF1F,564,+ZF5F,507__537,-EKLF,630,+STAF,521,+PRDM,594,+SP1F,504,+PAX5,594,+CTCF,607,+EVI1,556,-KLFS,516,-PLAG,506__628,+PLAG,507__609__629,-MZF1
CALD1	GXP_1991896	+DMRT,587,+KLFS,526,-HNF1,492,+HOXF,467,+SORY,518__585,+CART,492,-HMTB,472,-HAML,497,-NFKB,585,+HNF1,488,-ETSF,453__541,-CSEN,503,+FKHD,515,+GCMF,541,+STAT,403__549,-PAX6,549,+BARB,519,+HEAT,590,-TBPF,469,-RXRF,547,+NKXH,449,+HOXH,507,-AP2F,479,-EVI1,558,
CALD1	GXP_3421701	+HNF6,492,-BRNF,552,+SORY,473,+FKHD,570,+NBRE,468,+NR2F,473,+RXRF,473,+STAT,592,+LEFF,470,-PAX6,594,-TBPF,518__570,-ABDB,554,-PAX8,597,+CDXF,553,-XBBF,601,-CREB,525,+NKXH,495,-HEAT,548,+E2FF,537,-ZFHX,591,-GREF,473,-NKXH,494__565,+RUSH,501,+ETSF,484__527,
CALD1	GXP_3421700	-MYT1,418,-E2FF,366,-TEAF,516,-HNF1,185__574,-SP1F,341,-MYBL,179,+HOXF,195__195__195__195,-BRNF,191,+PIT1,191,+SORY,435,+NKX6,196,+CART,193__194__194,-HOXF,183__195,+STAF,535,+ABDB,181,-SATB,187,+HNF1,191__568,-ETSF,560,+EVI1,327,-FKHD,160,-HNF6,179,-DLXF
CALD1	GXP_3421703	+ABDB,471,-ETSF,541,+NOLF,544,+STAT,496,+GREF,540,-PAX6,502,-TBPF,474,-CP2F,568,-GREF,539,+GLIF,457,-ARID,567,+MYT1,505,-BRN5,475,+PAX8,520,-GCMF,580,+BRAC,558,-STAT,492
CALD1	GXP_3421702	-PAX5,342,+HMTB,475,+STAF,323,+EVI1,573,-FKHD,478,+ZNFP,536,+MYOD,341,+STAT,514,+OCT1,332__471,-YY1F,570,+BARB,526,+SMAD,487,+AP1R,544,-NEUR,343__572,+GKLF,529,+CTCF,568,-NR2F,470,-PAX1,524,+ETSF,492__516__569,+GFI1,335,-GATA,581,+XBBF,545,-OCT1,326,-PLAG
CALD1	GXP_3421704	-MYT1,476,-HNF1,548,-ZBPF,509,+HOXF,542,-PAX2,525,+SORY,538,-ETSF,461,+STAT,464__497,+LEFF,537,-CAAT,544,-YY1F,539,-ABDB,495,+YBXF,543,+AP2F,511__560,+CDXF,495,+NKXH,443,-HEAT,524,+BRN5,540,+MYT1,448,-NKXH,442,+RUSH,480,-SORY,532,-HOMF,537,+NFKB,523,-ZF02
CAPN5	GXP_218527	-MYOD,685,+NRSF,713,+HICF,580,-E2FF,471__562__595,+KLFS,528,-ZBPF,528,+NRF1,445,-SP1F,476__477__492__564__677,+STAF,471,-LTFM,559__646,-ETSF,675,-HNFP,635,-BARB,463,-MAZF,460__475,+RXRF,552,+MYOD,682,+GCMF,650,-CTCF,477__564__687,+EKLF,526,-NRF1,445,+AP2F
CAPN5	GXP_1409881	+SORY,582,+ABDB,518,-RUSH,511,-RBP2,552,+NR2F,534__574,-HAND,511,-MOKF,541,-FXRE,269,-GRHL,274,+RREB,467__486,+ZBPF,476,+NKXH,525,-EVI1,468,+WHNF,572,+HAND,509,+PARF,266,+E2FF,532,-GREF,580,+GLIF,481,-SRFF,509,+PRDF,533__588,-OCT1,507,-GCMF,529,-EKLF,472,
CAPN5	GXP_3415028	-PAX5,522,+NRSF,555,+MYOD,576,+PTF1,508,+CLOX,535,+CP2F,585,-RXRF,545,+HAND,563,-ZFHX,568,-NEUR,568,-STAF,562,-RORA,554,+PAX6,564,-CLOX,536,-ZF35,528,+MYBL,579
CAPN5	GXP_3415029	-TEAF,693,-BRNF,664,+HNF1,794,-ETSF,719,+NR2F,639__783,-XBBF,622__757,-AP2F,757,+GLIF,712,-GREF,622,-HASF,616,+TBPF,749,+EREF,620,-GCMF,749,+PERO,782,-AP1F,663,-AP1R,664__735,+SORY,639,-HOXF,660,+OAZF,755,+OCTB,660,+RXRF,785,+GREF,623,+HEAT,685,+SMAD,801,
CBR4	GXP_107775	+DMRT,516,+HOXF,472,+SRFF,529,+HMTB,511,-HOXF,469__576,-OCTB,470,+PPAR,468,-FKHD,541,+RXRF,541,+STAT,496,+NKXH,571,-ZFHX,570,-NF1F,519,-NKXH,504__572,+COMP,523,-SRFF,528,+CHRF,555,-RORA,480,-SNAP,508__558,-SORY,486__585,+NF1F,528,+NFKB,472,+EREF,470,-PPAR
CBR4	GXP_3411190	+DMRT,131,-MYT1,110,+HNF6,76,-HNF1,71__108,-MYBL,83,+HOXF,78,-BRNF,74,+PIT1,69,+CART,73,+NKX6,76,-HOXF,74,-HOXH,212,+ABDB,150,+HNF1,134,-ETSF,192,+FKHD,155__235,-FKHD,180,-BARB,102,+LEFF,77,+OCT1,77__211,-YY1F,242,+BRNF,75,+PDX1,72,-XBBF,143,+HOXH,65,+HAN
CBR4	GXP_3411191	-ETSF,621,+NOLF,194__774,+SPZ1,781,+BRNF,753,+HAML,198__232,+CDXF,641,+MEF2,754,+ZBPF,195,+HAND,739,-HEAT,203,-EREF,699,-GREF,649,-SRFF,719,+XBBF,681,-PPAR,763,-IRFF,621,+SP1F,743,-AP1F,735,-AP1R,670__733,-HICF,694,+ZFHX,620,+HOXF,757,+SORY,651__729,-HOXF
CDT1	GXP_1408748	-RUSH,595,-PAX3,514,+IRXF,592,+MYOD,601,+CP2F,556,-RXRF,569,-IRXF,592,-NRSF,605,-TALE,513,-NR2F,575,+ZICF,624,-PLAG,507,+P53F,577,-MZF1,505,-RP58,613
CDT1	GXP_1731966	-E2FF,437__506__532__533,+KLFS,475,+NRF1,414,+AHRR,544__569,-P53F,473__611,-MAZF,443,-IKRS,447,+HEAT,495,-CDEF,494__596,-NRF1,414,-INSM,442,+MAZF,476,+E2FF,503__506__506__508__532,-PLZF,451,-STAF,624,-HASF,550,-EGRF,442,-HOMF,554,+EREF,601,+MOKF,586,-AP4R
CGN	GXP_2965081	-MYOD,505,-P53F,226,+IRXF,226,+NR2F,205,+RXRF,213__518,+STAT,232,+GCMF,279,-CAAT,216,-YY1F,551,-PAX6,526,-PAX8,197,-SPZ1,277,-XBBF,230,+LTFM,540,-CP2F,586,+AP1R,503,+GATA,528__558,-NEUR,505,-IRXF,226,+MYT1,256,-NR2F,186,+ETSF,537,+TALE,258,+NF1F,261,+NEUR
CGN	GXP_3418505	-E2FF,538,+KLFS,365,-ZBPF,563,+SRFF,348__576,+FXRE,567,+STAF,315,-RUSH,497,-ZFIA,541,+ZF08,381,+RXRF,373,+RBPF,393,-CTCF,382,-SREB,370,-CHRF,271,-HAND,514,+EKLF,367,-FXRE,567,+GREF,481,+MAZF,367,+ZBPF,262__282,+HAND,333,-EREF,572,-CP2F,301,+AP1R,500,-NF1F
CGN	GXP_3418504	-MYOD,445,+GRHL,473,+KLFS,392,+CABL,415,+PRDM,432,+FKHD,412__466,-ZF05,331,+NR2F,364,+RXRF,458,+MYOD,444,-RBPF,423,+INSM,390,-MOKF,440,-ZNFP,363,+NKXH,421,+DMTF,429,+E2FF,407__440,+AP1R,307__344__376,-PAX1,333,+ETSF,430,+CEBP,312__396,+ZICF,353,-CHOP,385,
CGN	GXP_3418506	-MYT1,209,+KLFS,257,-ZBPF,252,-TEAF,167__263,-HNF1,421,-MYBL,149,+HOXF,328,-BRNF,540,-DMRT,299,+SORY,263__328,-HOXF,425__541,-NFKB,213,-YBXF,391,-SATB,320,+HNF1,265__418,-ETSF,309,+EVI1,383,+FKHD,331,-FKHD,401,+ZF08,227,+SF1F,380,-MAZF,218,+RXRF,381,-PAX6
CHKA	GXP_1988413	+DMRT,566,+NRSF,609,-ZBPF,545,-TEAF,506,-ZF06,548,+FAST,527,+STAF,568,+ABDB,605,-LTFM,621,+INSM,638,-FXRE,606,+GREF,561,-GREF,560,+MYT1,621,-ZICF,525,+ZF35,503,+ETSF,501,-PLZF,631,-OCT1,556,+GZF1,632,-ZFTR,569,-GLIF,548,-CEBP,580,-PDX1,605,-CLOX,593,+AP4R
CHKA	GXP_3415869	-E2FF,259,+KLFS,446,-ZBPF,449,-HNF1,273,+HOXF,337,-DMRT,458,+RBP2,360,+SORY,359,+IKRS,348,-HAML,283,+ABDB,336,+FKHD,274,-LEFF,254,+STAT,534,+DICE,587,-HAND,480,+OCT1,478,+EKLF,446,+GREF,234__475,+HAML,317,+MEF3,528,-TBPF,245,+CLOX,268,+PDX1,450,+CP2F,519,
CHKA	GXP_3415870	+DMRT,224,-SIX3,260,-BRNF,263,-DMRT,207,+PAX2,258,-HMTB,275,+FXRE,195,-HOXH,221,-ETSF,569,-FKHD,195,-BRAC,228,+OCTB,219,+AARF,243,+OCT1,254__269,+GREF,280,-GRHL,226,+CLOX,267,+MEF2,272,-CREB,262,+BTBF,531,+HAND,265,+YY1F,284,+PARF,261__552,-GREF,280,-PERO
CHKA	GXP_3415871	-MYOD,502,+DMRT,274,-MYBL,493,-BRNF,264,-HOXF,261,-FKHD,547,+NBRE,562,+NR2F,574,+RXRF,563,+STAT,256,+EBOX,567,-HAND,502,+GREF,497,-TBPF,271,+YY1F,498__552,-CART,253,+E2FF,576,-NF1F,490__586,-HBOX,260,+HOMF,270,-MEF2,540,+CEBP,517,-RORA,268,+NF1F,492,-HOMF
COQ10A	GXP_1748422	-MYOD,552__611,-E2FF,128__149__174__470__629,+NRF1,144__175__465,-SP1F,180__237__590,-GABF,236,-NFKB,157,-YBXF,266,+PAX1,626,+PAX3,637,-ETSF,159__562,+DEAF,565,-P53F,569,+HESF,171,-MAZF,235__590,+MYOD,552__608,-LEFF,482,-HDBP,207__301,-CTCF,141__181__237,
COQ10A	GXP_2972883	-MYOD,362__421__481,+NRSF,477,-MYT1,500,-E2FF,280__439__604,-ZBPF,491,+NRF1,275,-SP1F,47__400,-GABF,46,-YBXF,76,+PAX1,436,+CIZF,498,+PAX3,447,-ETSF,372__620__676,+DEAF,375,-P53F,379__501,-MAZF,45__400,+MYOD,362__418__481,-LEFF,292,+STAT,622,-CTCF,47,+EBOX
COQ10B	GXP_278674	-PAX5,609,-E2FF,576,-ZBPF,572,-HOXF,126,-HAML,693,+PRDM,476,+HNF1,643,+PPAR,122,+EVI1,623,+AHRR,451__656,+RXRF,432,-HDBP,559,-MOKF,521,+GREF,106,-CAAT,424__529,+CLOX,621,+PDX1,123,+YBXF,424__530,-HESF,450,+AP2F,567__581,+HDBP,556,-MITF,102,-CREB,127__450_
COQ10B	GXP_1996476	+DMRT,407,-RBP2,571,+STAT,584,-RU49,501,-CAAT,429,-YY1F,404,-PAX6,564,+HAML,514,+HEAT,581,+HOXC,428,-HEAT,582,+PBXC,524,-NKXH,499,-NR2F,424,+GFI1,594,+CEBP,419,+TBPF,404,-SORY,407,-CARE,551
CRP	GXP_3409028	-MYT1,102,-E2FF,463,+ABDB,210,-OCTB,456,-P53F,437,+FKHD,444,+IRXF,437,-BARB,200,+ZNFP,78,+NR2F,201,-LEFF,94__412,+STAT,460,+LEFF,504,+BRNF,228,+HEAT,213,-PAX8,523,-RXRF,121,-XBBF,537,-EVI1,574,-EREF,92,-GCNR,93,+GATA,187,-SF1F,93,-IRXF,437,+MYT1,234,-PERO
CRP	GXP_315085	+DMRT,442,-MYT1,513,-E2FF,251,-GZF1,215,-HNF1,299__410,+HOXF,297,+SRFF,96,+IKRS,236,+ABDB,298__621,+PAX3,258,+HNF1,412,-ETSF,92__250,-FKHD,82__334__389,-ZFIA,225,+ARID,211,-HNF6,312,-BARB,611,+ZNFP,284__489,+NR2F,277__612,+RXRF,283,-LEFF,505,+RBPF,235,+GC
CRP	GXP_3409029	+DMRT,498,-E2FF,168__567,-HNF1,308,-DMRT,502,+SORY,492,-OCTB,161,-P53F,142,+FKHD,149,-BRAC,418,+IRXF,142,-LEFF,565,-CTCF,421,+STAT,165,+EBOX,421,-OAZF,470,+LEFF,209,+OCT1,519,-CAAT,583,+HEAT,306__479,-ABDB,307,-PAX8,228,-XBBF,242,-EVI1,279__526,-FAST,406,
CSTF3	GXP_1163829	+ZFHX,509,-BRNF,532,-HOXF,519,-FKHD,530,+LEFF,519,+AIRE,537,+BRNF,527,+CDXF,562,+NKXH,553,+MYT1,551__576,-NKXH,534__554,+ATBF,525,-IRFF,508,+PERO,546,-NFAT,501,+IRFF,550
CSTF3	GXP_1413609	+DMRT,615,+FAST,691,-BRNF,690,-PAX2,682,-HOXF,683,+RU49,649,-GKLF,681,+FKHD,445,-FKHD,449__653__743,+ARID,448__743,-HNF6,744,+STAT,636,-RU49,650,-CHRF,635,+LEFF,635,+OCT1,617__713,-YY1F,711,+BRNF,620,-GRHL,646,-TBPF,735,+SMAD,626,-ABDB,683,+HOXH,428,+AP1R
CSTF3	GXP_3420196	+HNF6,553,-HNF1,455,-MYBL,466,-BRNF,541,-DMRT,456,+SRFF,514,+PCBE,493,-HOXF,543,-HOXH,454,+EVI1,444__542,+FKHD,444,+RXRF,522,+PTF1,501,-PAX6,436__526,+BRNF,586,+HEAT,540,+CLOX,553,+CDXF,448,+HAND,556,-CART,537,-HEAT,579,-EREF,561,+E2FF,535,-SF1F,564,-E4FF
CSTF3	GXP_1740883	+ZFHX,435,-PCBE,471__512,-BRNF,536,-DMRT,456,+SRFF,459,-PAX2,435,+SORY,459,+HMTB,202,+NKX6,427,-HOXF,536,+OVOL,197__545,-RUSH,596,-P53F,169,+FKHD,447,-FKHD,205__545,-GFI1,168__531,+IRXF,593,-HNF6,174__531,+NR2F,555,-LEFF,535,-CHRF,503,+LEFF,503,+OCT1,445,
CSTF3	GXP_3420197	+ZFHX,68,-HNF1,177,-MYBL,52__198,+FAST,80,-DMRT,454,-PAX2,156,+CART,631,-HOXF,83__632,+HNF1,174__492,+AHRR,588,-P53F,453,+FKHD,60,-FKHD,562__633,-DLXF,632,+ZNFP,259,+STAT,478,-RBPF,441,+LEFF,230,+DLXF,632,+OCT1,83,+GREF,613,-PAX6,192__246__478,+CLOX,569,-
CSTF3	GXP_3420199	-MYOD,357,+GRHL,388,-MYBL,328,+HOXF,336,+SRFF,491,+SORY,532,-HOXF,333,-HMTB,551,-AARF,528,+NOLF,295,+ZF07,349,-FKHD,373,-MAZF,352,+STAT,366,-IKRS,307,+INSM,497,-HAND,359,+OCT1,527__546,+GREF,323,+AP2F,296,-XBBF,308,+NKXH,513__562,-HEAT,302,+GATA,496__550,
CTDSPL	GXP_1752063	+ZFHX,490,-NFKB,591,-ETSF,570,+AHRR,70,-CHRF,59,+LEFF,59,-XBBF,58,+GKLF,529,-E4FF,513,+ETSF,585,+ZICF,37,-SORY,61,-GLIF,535,+PAX5,53,-PLAG,595,+SNAP,521
CTDSPL	GXP_1996156	+ZFHX,478,-SP1F,537,+SORY,198,+CIZF,588,-FKHD,336,+NR2F,228__584,+STAT,579,-IKRS,578,-RBPF,579,+SPZ1,355,+OCT1,291,-ZNFP,312,-INSM,568,+CP2F,305,-SPZ1,537,+MAZF,354,+LTFM,301,-HEAT,285,-EREF,558,+E2FF,582,-NRSF,345,+ETSF,318__584,+ZICF,495,+AP1F,200,-IRFF
CTDSPL	GXP_2463181	-E2FF,477,+KLFS,470,+SORY,578,+MITF,497,-ETSF,475,+AHRR,519,-FKHD,506,+STAT,492,-MOKF,529,+EKLF,466,-FXRE,528,-GRHL,464,+HEAT,519,-PAX8,488,+HDBP,460,-RXRF,454,-HEAT,581,+ZFTR,500,-STAF,457,-HASF,471,+HIFF,521,-ZF02,468,+SP1F,471,-NFAT,420__501,-STAT,490,
CTDSPL	GXP_1419938	-E2FF,844,-ETSF,839__1043,+NR2F,1097,+DICE,862__1078,+ZF02,169,-SPZ1,170,+ZBPF,165,-EVI1,989,-HIFF,1032,+GLIF,163,-NEUR,140,-GCMF,855,-EKLF,163,-IRFF,840,-SP1F,166,+EVI1,1053,-FKHD,861,+HESF,1032,+SF1F,1098,-MAZF,166__996,+MYOD,140__1006,+GCMF,171,-CTCF,1
CTDSPL	GXP_3428616	-PAX5,593,+HOXF,329,-DMRT,601,+RBP2,577,+SRFF,340,+SORY,550,+CART,329,+NKX6,332,-HOXF,329,-HMTB,499,+FXRE,549,+ABDB,331,+HNF1,321,-ETSF,479,-HNF6,550,+NR2F,572,-LEFF,550,+OCT1,532,+GREF,576,+BRNF,327,+CLOX,553,-RXRF,546,+MEF2,326,-CART,330,+GATA,344,-SF1F
CTSC	GXP_1392	-MYOD,648,-E2FF,634,-SP1F,639,-CSEN,709,+OVOL,672,+STAT,733,+DICE,665,-OAZF,609,-HAND,645__714__737,-ZNFP,701,+CP2F,726,-RXRF,700,-CREB,604,+BTBF,690,+ZBPF,625,-ZF5F,631,+E2FF,635,+ZF5F,636,+AP1R,649,-NKXH,701,-ZICF,714,-NR2F,711,-RORA,709,+PAX6,731,+NFKB
CTSC	GXP_3414944	+ZFHX,528,+HMTB,576,-HOXF,590,+FXRE,576,-OCTB,574,+PAX3,235,+HNF1,520,-MEF3,529,+EVI1,515,+NOLF,249,-FKHD,491,+STAT,494,+GCMF,584,+CLOX,481__562,-ABDB,590,+NKXH,559,+YY1F,486,-SIXF,524,-HEAT,567,-ARID,575,-BRN5,489__580,-STAF,561,-GATA,481,-CHOP,576,-IRFF
CTSC	GXP_3414945	+DMRT,558,-MYOD,531,-TEAF,547,-MYBL,522,-BRNF,277,+SORY,591,+IKRS,547,-HOXF,269__477,-ETSF,259,+EVI1,284,-GFI1,505,+ZF05,496,+ARID,291,+RBPF,546,+DLXF,289,+OCT1,530,+CLOX,509,-BCDF,269,-ABDB,277__293__476__512,+YBXF,558,+NKXH,290,-NEUR,533,+GATA,282__509,
CTSC	GXP_3414946	-MYT1,562__627,+GRHL,601,-HNF1,599__624,+HOXF,507__587,+FAST,390,+SORY,481__582,+CART,508,-HOXF,505,-HMTB,408,-HAML,424,-YBXF,540,-HOXH,516,-GKLF,544,+CIZF,598,-ETSF,372,-RUSH,560,-BRAC,548,-DLXF,507,+STAT,401__553,+EBOX,378,+DLXF,508,+OCT1,487__503,-CAAT
CXCL16	GXP_499504	-E2FF,278__868__883,+KLFS,1115,+HNF6,81,+PAX2,46,-HMTB,335,-ETSF,296__909,+FKHD,330,+ZF07,903,-BRAC,890,-ZFIA,547__1123,+CSEN,364__1109,+NR2F,378,+STAT,118,+MEF3,299,-CDEF,867__896,-BCDF,55,+CP2F,1092,+ZBPF,902,+NKXH,114,-EVI1,543,-CART,112,-HEAT,905,-HIF
DAGLB	GXP_1723951	-MYOD,496,-MYT1,613,-TEAF,531,-MYBL,607,-ETSF,566,+OVOL,605,-PAX3,534,+MYOD,496,-CTCF,549,+GREF,591,-RXRF,543,-CREB,605,-HIFF,607,-NEUR,496,+PLZF,516,+CTCF,575,-CARE,563,+NEUR,497,+CREB,537,+BRAC,536
DAGLB	GXP_1723953	+AHRR,768,-HDBP,683,-IKRS,741,+HAML,778,+HDBP,705,-GREF,734,+PAX6,745
DAGLB	GXP_3407820	+DMRT,101__165,-SP1F,562,+FAST,173,+IKRS,83,+FXRE,584,+RU49,458,+STAF,511__534,+HNF1,122,-ETSF,176,-RUSH,541,-FKHD,173,+ZF05,131,-MAZF,562,+NR2F,83,+GCMF,446,-FXRE,584,+ZF02,65,+CLOX,105,+MAZF,472,+MEF2,72,-XBBF,158,-HEN1,490,+PARF,581,+AP1R,93,-NRSF,555,
DAGLB	GXP_3407821	-MYOD,414,-CABL,548,-HOXF,454,+PAX1,531,+AHRR,522,+HESF,399,-FKHD,546,+DICE,447,+EBOX,413,+PTF1,399,-HAND,397,-RXRF,430,-EREF,439__464,+AP1R,436,+PLZF,519,-SF1F,441,+ETSF,463,-EBOX,415__527,-RORA,440__473,-NBRE,437,+NEUR,415,-AP4R,413,-GLIF,528,+AP4R,412
DAGLB	GXP_3407823	-PAX5,519,-MYOD,536,-MYT1,83,-MYBL,311__442__551,-DMRT,543,-HOXF,565,-GKLF,96,+DEAF,324,-BARB,476,+NR2F,543,+RBPF,501,-LEFF,488,+GCMF,518,+EBOX,461,-CHRF,555,+EKLF,495,-YY1F,503,+OCTP,110,-INSM,521,+CDXF,564,-AIRE,528,+RREB,524,+NKXH,84,-EVI1,97,+YY1F,562
DAGLB	GXP_3407824	+DMRT,532,+ZFHX,518,+HNF6,551,+SRFF,595,-ETSF,589,+STAT,521,+PTF1,563,+SMAD,607,+YBXF,579,+MEF2,557,-XBBF,534,+BTBF,591,-RREB,611,+RUSH,528,-NR2F,534,+ETSF,522__547,-SRFF,596,+NF1F,594,+NFKB,505,-IRFF,603,-CIZF,505,-NFAT,508,-ZF35,588,-STAT,516
DAPK1	GXP_1407235	-PAX5,160,+NRSF,540,-MYBL,580,-HOXF,68,-NFKB,49,-MEF3,174,+EVI1,505,+AHRR,487,+ZF08,359,+E4FF,123,+NR2F,331,-CTCF,519,-HAND,521,+GREF,532,-GRHL,347,+HEAT,502,+NKXH,512,-ZF08,356,-HEAT,331,-EREF,340,-GREF,342__505__531,-SF1F,570,+MYT1,333,-NR2F,59,+HOMF,51
DDX3X	GXP_3429764	+CART,560,+NKX6,556,+ABDB,549,+EVI1,532,+ZF07,510,+ARID,558,+STAT,522,-MOKF,521,-SPZ1,509,+NKXH,555,-CART,560,+E2FF,500,-NKXH,546,+PERO,538
DDX3X	GXP_3429763	-MYOD,259,-MYT1,214__261,-HNF1,212__288,-MYBL,555,+HOXF,526,+SORY,529,+IKRS,181,-HOXF,210__526,+RU49,288,-HOXH,276,+HNF1,554,+PAX3,566,+EVI1,610,-FKHD,528,-DLXF,527,+OCTB,223,+RBPF,535,-LEFF,218,+STAT,181__535,-RU49,289,-IKRS,591,+LEFF,600,+OCT1,586,+GREF
DDX3X	GXP_3429765	-ETSF,489,+SIXF,585,-TBPF,572,-ABDB,571,-RXRF,506,+NKXH,559,-GREF,548,+GATA,526,-BRN5,529,-NR2F,505,-PAX1,508,+ETSF,542,+CREB,559,-SMAD,510,-CLOX,578
DGKA	GXP_1417764	+ZFHX,509,+GRHL,504,-E2FF,268,-BRNF,539,-SP1F,519,+HMTB,231,-HAML,258__513,-GKLF,529,+FKHD,248,-P53F,450,-PAX3,263,-MAZF,519,+NR2F,567,+MYOD,262,+RXRF,568,-CTCF,524,+LEFF,541,-GRHL,503,+ZF02,522,+CLOX,539,+AP2F,284,-XBBF,223__508,+NKXH,444,+ZBPF,522,-ZF07
DGKA	GXP_3425858	-MYOD,89,-MYT1,111,-E2FF,536,+FAST,16,+HMTB,499,+CART,447,-HAML,526,-NFKB,77,-GKLF,483,-ETSF,39,+FKHD,516,-PAX3,6__531,+MYOD,88__530,-LEFF,449,-CTCF,41,+STAT,114,-IKRS,112,-OAZF,62,+SPZ1,99,+AP2F,552,-NKX1,444,-XBBF,62__491,-AP2F,552,-CART,447,-SIXF,437,+
DGKA	GXP_3425859	-BRNF,209,-DMRT,493,-YBXF,498,+EVI1,258__566,-P53F,481,+E4FF,520,+STAT,541,+CLOX,499,-SPZ1,537,-RXRF,207,-CREB,518,+BTBF,526,-EVI1,488,+YY1F,481,+PLZF,571,-E4FF,518__530,+CTCF,542,+ETSF,559,+TALE,242,-GATA,506,+PAX8,246,+NFKB,232,-EKLF,539,-IRFF,218,-ZFTR
DPYS	GXP_52575	+HNF1,783,+AHRR,775__803,-HESF,775,+HOXH,799,-EVI1,762,+HAND,799,-ZFHX,799,-CHRE,767__800,-NEUR,799,-EBOX,776,-SORY,777,+HIFF,774__807,-COMP,773,+PERO,779,-GLIF,769,+CREB,808,-DMTF,762
DPYS	GXP_2461960	-HNF1,538,-MYBL,536,-HOXF,556,+HNF1,535,+EVI1,504__527__552,+OVOL,534,-RUSH,577,-FKHD,554,+NR2F,496,+LEFF,562,+OCT1,510,-PAX6,529,+ZF02,489,+PDX1,550,-ABDB,554,+CDXF,555,-RXRF,560,+ZBPF,493,+E2FF,534,-ZFHX,495,+GATA,527,-PERO,517,-NRSF,570,+ETSF,501,-PLZF
DPYS	GXP_2461961	-E2FF,539,-BTBF,511,-NFKB,557,-GKLF,489,-ETSF,542,-GFI1,489__530,-HNF6,530,-LEFF,530,+STAT,544,+GCMF,563,+BRNF,529,-SPZ1,483,-NR2F,529,+PAX8,569,-CLOX,475__531,-AP1R,503,-STAT,545
DPYS	GXP_3426488	-SP1F,482,+SRFF,421,-YBXF,576,+STAF,549,+PRDM,452,+EVI1,438__573,+NOLF,578,-RBP2,479,+HESF,473__567,+NR2F,502,+DICE,551,+EBOX,569,-SREB,567,+GREF,475,+AP2F,464,+CP2F,450,-HESF,567,-CREB,566,+LTFM,448,-HEAT,406,-HIFF,567,-GREF,474,+GATA,454,+CTCF,483,+ETSF
EIF1	GXP_1722093	-E2FF,275__460__498__594,-GZF1,496,-MYBL,626,-HAML,258,-ETSF,571__616,-HNFP,657,+ZF07,507,+CDEF,459,-CDEF,274,-NRF1,268,-INSM,514,+ZBPF,502__515__550__589,+NKXH,488,-EVI1,649,+HEN1,539,-ZF5F,275__458,+E2FF,274__459,+GLIF,586,+ZF5F,273__458,-SRFF,482,+ZFTR
EIF1	GXP_3406411	-MYT1,532,+KLFS,189,-PCBE,545,-MYBL,176,+SRFF,489,-HOXF,552__583,-NFKB,520,-GKLF,431,-AARF,440,+HNF1,571,-ETSF,463,+OAZF,442,-LEFF,430,-HDBP,182,+AARF,180,-HAND,466,+OCT1,441__486,+EKLF,190,+HEAT,508,-TBPF,476,-BCDF,478,+MAZF,190,+YY1F,489,+PARF,435,+BRN5
EIF3J	GXP_2458522	+SATB,601,+HOXF,599,+NKX6,599,+HNF1,597,+EVI1,675,+MYOD,589,-RXRF,619,-CREB,646,-EVI1,633,+YY1F,633,+PARF,607,-ZFHX,590,+GATA,676,+MYT1,642__664,+RUSH,577,+CEBP,609__658,-CDXF,669,-PARF,609__669,+CREB,645,+BRAC,592,+NFAT,663,+AP4R,589
ENSA	GXP_293028	-E2FF,626,-MYBL,605,+RBP2,659,-ETSF,627,+ZF07,611,+MEF3,594,+CP2F,655,+ZBPF,613,-HIFF,675,-GREF,593,+GATA,567,-E4FF,673,+HASF,674,-DEAF,707,-IRFF,620,-PRDF,617,+NRSF,573,-SP1F,612__668,-DMRT,571,+RU49,577,-GKLF,621,-BARB,615,-MAZF,611,-CTCF,669,+EBOX,673,
FAM76A	GXP_1416541	+DMRT,529,-PAX5,546,+HOXF,503__526,-BRNF,528,-DMRT,518,-HOXF,524__538,-HMTB,551,-GKLF,599,-RUSH,580,-DLXF,526,+STAT,570,+DLXF,527,+CLOX,519__575,-ABDB,537,+NKXH,527,+PARF,518,-ZF5F,558,+HBOX,523,-HBOX,524,+HOMF,527,+TALE,513,+BCL6,569,-LHXF,526,+LHXF,521,
FAM76A	GXP_1746125	-PAX5,568,-TEAF,499,-DMRT,530,+IKRS,498,+RU49,552,-ETSF,572,+IRXF,378,+OCTB,383,+MYOD,360,+STAT,498,-IKRS,352,-RBPF,351,+LEFF,384,+MAZF,370,+NKXH,525,+HAND,364__556,+PLZF,567,-IRXF,378,+ETSF,505,+MZF1,373,+ZICF,556,+PAX6,572,-IRFF,345,-BCL6,496,-STAT,493,
FAM76A	GXP_1746127	+FAST,345,-PAX2,545,+PAX2,549,+HESF,493,+ZF05,341,+RXRF,388,-CHRF,394,+OCT1,355,-PAX6,601,+BRNF,364,+HAML,347,-TBPF,530,-RXRF,487,+NKXH,496__528__530,+GCNR,391,-EREF,498,-GREF,514,-NKXH,527,-PERO,589,-NRSF,409,+COMP,355,-NR2F,488,+ETSF,517,-EBOX,496,-RORA
FKBP5	GXP_224240	-E2FF,423__565__629,+KLFS,436__487,-ZBPF,434__488__598,+NRF1,628,+SRFF,297,+SORY,299,+GABF,573,+DEAF,551,+HESF,319__501,-PAX3,489,+NBRE,301,+NR2F,305,-HDBP,476,-CTCF,523,+EBOX,321,+LEFF,296,-HAND,609,-MOKF,307,+ZF02,294,-CDEF,420,-NRF1,628,+AP2F,457,-HESF
FKBP5	GXP_1989052	+GRHL,262,+KLFS,328,-HNF1,252,-PCBE,526,+HOXF,258__289,-BRNF,257,-DMRT,538,+SORY,511__546,+CART,257,+NKX6,255,-HOXF,258,+STAF,559,-ETSF,260__341,+EVI1,318__532__587__607,+SIXF,589,-FKHD,486,-DLXF,257,+NR2F,512,+LEFF,508,+DLXF,257,+OCT1,256,+BRNF,255,+PDX1
FKBP5	GXP_3416949	-PAX5,503,-TEAF,127,-MYBL,450,-LTFM,513,-ETSF,463,-BRAC,519,-AP2F,435,+YY1F,519,-PTF1,441,-PERO,433,-NR2F,435,-HASF,541,+PRDF,108,-AP1R,120,+NRSF,120,-RUSH,112,+HESF,541,+MYOD,450,+RXRF,118,-CTCF,483,+GREF,523,+SMAD,473,+AP2F,435,-RXRF,432,+MYT1,111,+RUSH
FKBP8	GXP_2956869	-NFKB,530,-ETSF,537,+EVI1,574,+NOLF,491,-ZFIA,557,+SF1F,574,-MAZF,485,+RXRF,502__575,-OAZF,491,+AIRE,497,+HAND,508,-PAX9,486,+AP1R,502,-NRSF,486,-KLFS,530,+ZICF,508,-GCMF,541,+CARE,523,-AP1R,502,-STAT,569
FKBP8	GXP_3411113	-MYOD,418__435,-E2FF,494,-GZF1,402,-ZBPF,532,-SP1F,404__612,-PAX2,491,+PAX1,433,+NOLF,448,+NR2F,372,+MYOD,421__442__537,-CTCF,406,+PTF1,436,-HAND,443,+OCT1,620,+EKLF,532,-YY1F,452,-RXRF,589,-XBBF,426,-ZFXY,385__593,-CREB,600,+HAND,415,-CP2F,520,+GLIF,407,
FKBP8	GXP_505998	+DMRT,596,-PAX5,221,-MYBL,235,+HOXF,189,+CART,187,-HOXF,185,-ETSF,539,+EVI1,666,+NOLF,527,-GFI1,193,-DLXF,186,+NR2F,695,-LEFF,629,+GCMF,525,-CTCF,545__612,+EBOX,212,-HAND,587,+DLXF,188,+OCT1,653,+GREF,226,-CAAT,188,+CLOX,692,+PDX1,188,+AP2F,528,-NKX1,184,
FOXN3	GXP_1747951	-E2FF,418,+KLFS,355,-ZBPF,350__578,+HOXF,564,-BRNF,435,-HOXF,435,-YBXF,521,+AHRR,357,-FKHD,435,+E4FF,439,-LEFF,470,-SALL,434,-CTCF,493,-HAND,494,+SPZ1,578,-CAAT,459__568,+EKLF,448,+SMAD,537,-ABDB,432,+CDXF,436,+HOXC,435,-RXRF,467,+MEF2,430,-CREB,440,+NKXH
FOXN3	GXP_1747953	-PAX5,547,-MYOD,583,-E2FF,455,-ZBPF,419__591,+NRF1,451,-ETSF,479,+HESF,516,-ZFIA,466,+ZNFP,426,-MAZF,535,+MYOD,585,-HDBP,455__518,+GCMF,562,-CTCF,444__562,+GREF,470,+ZF02,563,+HEAT,573,-NRF1,451,-INSM,447,+AP2F,523,-HESF,515,+HDBP,520,+MAZF,528,+HEN1,581,
FOXN3	GXP_1994172	+HICF,294,-MYT1,519,-SP1F,317,-MYBL,147__553,+HOXF,454__581,-PAX2,308,-HOXF,580,-HAML,313,-YBXF,234,+PAX1,152,+ABDB,189,+HNF1,505,-ETSF,323__555,+OVOL,551,-RUSH,170__496,+FKHD,577,-FKHD,256,+ZF05,260,-CTCF,286,+STAT,557,+EBOX,593,-CHRF,272,+BRNF,573,+HEAT
FOXN3	GXP_3425585	-MYT1,725,+HICF,709,+GRHL,705,-HOXF,660,+CIZF,723,+ABDB,509,-ETSF,640,-MEF3,699,+EVI1,627__684,+HESF,507__713,+SF1F,609,+STAT,618,+DICE,604,-MOKF,613,-FXRE,693,-PAX6,523,-GRHL,707,+HAML,599,-RXRF,694,-CREB,508__653,-HEAT,501,+PARF,509,+AP1R,580__688,+GATA
FOXN3	GXP_3425586	+ZFHX,455__503,-TEAF,353,-HNF1,387,-PCBE,504,+HOXF,355__390,-BRNF,318__390__545,+MITF,274__292,+CART,544,-HOXF,318__387,+ABDB,389,-SATB,315,+HNF1,303,-ETSF,265,+EVI1,335__353,+NOLF,368,-FKHD,283__426,-PAX3,330,+IRXF,450,+RXRF,374,-LEFF,296,+STAT,267,+EBOX
GLDC	GXP_1410840	-HOXF,532,-HMTB,511,-GABF,577,+PRDM,468,-LTFM,577,+SIXF,475,+NR2F,470,+RXRF,477,-LEFF,450,+DICE,554,+INSM,466,+LEFF,480,+SPZ1,469,-MOKF,473,+BRNF,504,-HESF,575,+NKXH,529__557,+HAND,575,+YY1F,504,-NEUR,459,+GATA,541,-NKXH,430__530__556,+MZF1,470,-SORY,451,
GLDC	GXP_1410841	-ZBPF,569,+FAST,420,-PAX2,411,+RU49,489,-NFKB,470,+PAX1,412,+EVI1,549__581,-RBP2,397,-PAX3,568,-GFI1,476,+SF1F,581,-CTCF,433,+STAT,556,+EBOX,434,+INSM,570,-HAND,394,+GREF,393,+BARB,584,+AP2F,462,-RXRF,406__459,+ZBPF,377,-AP2F,462,+HAND,430__493,-EREF,407,
GLDC	GXP_1410844	-MYOD,86,+KLFS,166,-HNF1,539,-GKLF,560,+EVI1,566,-RUSH,547,+ZF07,189,-LEFF,562,-CTCF,73,+EBOX,68,-MOKF,180,+OCT1,568,-SPZ1,188,+ZBPF,182,+AP1R,101,+GKLF,140,+HOMF,177,+ETSF,141,-NOLF,138,-EKLF,197,-SMAD,94,+P53F,86,-PLAG,72,-AP1R,89,+IRFF,567
GLDC	GXP_1735944	+HICF,598,-E2FF,488,+SRFF,552,+SORY,507,-P53F,531,+STAT,517,+PTF1,588,+OCT1,530,-GRHL,549,+YY1F,537,-PAX9,585,-CP2F,547,-ZFHX,504,-ARID,567,-BRN5,509,-SRFF,552,+BCL6,516,-OCT1,571,+GZF1,580,+BRAC,497,+MYBL,588,-MZF1,493,-STAT,517,-AHRR,537
GLDC	GXP_3416334	-ZBPF,514__601,+SRFF,504,+RU49,589,-HOXH,561,-HNF6,546,+CSEN,569,+E4FF,532,-SREB,515__575,+SPZ1,514,-CREB,564,+PBXC,519,+GATA,565,-PERO,497,+COMP,518,+ETSF,605,+TALE,570,+MZF1,604,-SORY,493,-NBRE,495,-PARF,537,+PAX6,492,-GCMF,510__600,-ZF02,510,+SP1F,515,
GLDC	GXP_1735945	-PAX5,700,-E2FF,462__794,+KLFS,963,+ZF07,986,-ZFIA,745,-HDBP,747,+CDEF,851,-CDEF,846,-NRF1,735,-SPZ1,985,+ZBPF,979,-AP2F,466,-ZF07,510,-ZF5F,847,+E2FF,794,+GLIF,458,-NEUR,495__709,+ZFXY,862,+CHRE,728,-NR2F,513__732,+MZF1,842,-GCMF,727,-WHNF,700,+SP1F,754,
GLDC	GXP_3416335	+ZFHX,486,-ETSF,490,-FKHD,549,+RXRF,496,+STAT,493,+GREF,509,-TBPF,558,-ZNFP,474,-CREB,580,+PARF,553,-CP2F,495,-GREF,507,-E4FF,579,+MYT1,549,-TALE,580,-NOLF,534,-GATA,517,-DEAF,516,-PARF,555__581,-IRFF,481,-GLIF,540,+CREB,579,-AP1F,501__554,-CEBP,554,+BRAC
GLS2	GXP_168430	-PAX5,653,-ZBPF,472,-TEAF,237,+HOXF,299,-ETSF,314__596,-RUSH,700,+FKHD,228,+MYOD,501,+RXRF,219,-SREB,469,-HAND,502,+SPZ1,217,+EKLF,215,-YY1F,496,+HEAT,494,-INSM,601__689,-HESF,463,-RXRF,639,+HOXH,539,+HAND,499,-EREF,640,-NEUR,500,-NF1F,626,+MYT1,478,+CTCF
GLS2	GXP_3425819	-PAX5,344,-MYOD,502,+ZFHX,501,+NRSF,31,+KLFS,93__384,-ZBPF,54__95__138,+NRF1,350,+RBP2,153,+SRFF,434,+MITF,359,+PRDM,41,-MEF3,71,+DEAF,95,-FKHD,485,+HESF,475__493,+SF1F,421__487,-BARB,319,+NR2F,56__199,+RXRF,50__183,+MYOD,364,-HDBP,73,-CTCF,83,-RU49,110,+
GLS2	GXP_1748407	-PAX5,712,-E2FF,844,+KLFS,951,+FAST,542,+RBP2,1011,-ETSF,550,+ZF07,515__682__717,-GFI1,522,+NR2F,914,-LEFF,546,-HDBP,931,+DICE,718,+CDEF,843__893,-CAAT,526,-CDEF,881__983,-NRF1,852,-INSM,699,+YBXF,676,+ZBPF,682__942,-ZF5F,842,+E2FF,843,-GREF,879,+ZF5F,883
GLS2	GXP_3425820	+ZFHX,516,-MYT1,407,-E2FF,543,+KLFS,545,-HNF1,413,+FAST,560,+SORY,484,-HOXF,487,-HAND,496,-ABDB,487,+CP2F,588,+CDXF,486,+NKXH,421,-EREF,430,-CP2F,524,+GATA,403,+MYT1,422,-NKXH,422,-PERO,408,+RUSH,484,+HOMF,578,-NR2F,408,-SRFF,483,-EBOX,494,+PAX6,480,-IRFF
GLS2	GXP_3425821	+NRSF,205__521,-MYT1,276,-PCBE,527,+FXRE,539,-YBXF,182,-ETSF,189,+PPAR,292,-MEF3,526,+NOLF,473,-RUSH,235,-FKHD,120,+NBRE,534,+SF1F,536,+CSEN,539,+STAT,472,+DICE,122,+GCMF,484,-CAAT,460,+GREF,249,+BRNF,496,+HAML,459,-INSM,473,-XBBF,302,+ZBPF,474,+NKXH,458,
GLS2	GXP_3425822	-MYOD,552,+HICF,304,+KLFS,175,-ZBPF,176,-TEAF,406,+HOXF,242,+BPTF,183,+SORY,197__263,+PCBE,190,-HOXF,262,-HMTB,163,-YBXF,206__247__386,+PAX3,136,+NOLF,431,+SIXF,446,-P53F,545,+FKHD,184,+HESF,267,-GFI1,197,+E4FF,268,+ZNFP,339,+OAZF,208,+MYOD,322,-LEFF,197,
GLS2	GXP_3425824	-MYBL,530,-DMRT,490,+OVOL,527,-HAND,573,+GREF,429,-PAX6,548,+AP2F,550,-HESF,442,-CREB,519,-ZFHX,443__573,-GREF,428,-SF1F,431,-MEF2,589,+NF1F,452,-OCT1,498,+P53F,536,-AP1R,456
GLS2	GXP_3425823	+DMRT,918,-LEFF,983,+DLXF,1015,-XBBF,1050,-CART,1014,+YY1F,989,-NEUR,1039,+GATA,560,-NR2F,1064,-LHXF,1014,+TBPF,916,+OSRF,932,+XBBF,567,-HOMF,1015,-IRFF,1022,+SP1F,563,-PRDF,1016,+HOXF,550__966__1016,-DMRT,917__1047,+SORY,1052,+CART,1014,-HOXF,1012,-GKLF,
GNAI3	GXP_180299	-E2FF,741,+KLFS,563,-ETSF,602,+FKHD,583,+CP2F,597,-HIFF,735,+E2FF,814,+GLIF,636,-NR2F,732,+MZF1,616,-GCMF,613,-WHNF,564__653,-ZF35,602,+GRHL,595,+HOXF,580,-SP1F,636,+PRDM,749,+ABDB,579,+EVI1,779,+HESF,735,+HEAT,563,-HESF,735,-CREB,721,+WHNF,651,+PBXC,782,
GNAI3	GXP_1412588	-HNF1,497,-MYBL,506,-DMRT,409,+BPTF,414,+SORY,382__500,-CABL,360,+NKX6,456,-HOXF,494,-HOXH,500,+CIZF,478,+ABDB,493,+OVOL,504,-RUSH,419,-FKHD,358,+STAT,473,+LEFF,437,+OCT1,377__389,+GREF,530,-PAX6,382,-PAX8,378,-RXRF,391,+NKXH,455,-FAST,515,+HAND,417,+YY1F
GNAI3	GXP_3418779	+DMRT,68,+NRSF,226__402,-ZBPF,472,-SP1F,249,+HOXF,466,+FAST,463,-DMRT,511,-PAX2,79,+SORY,67__519,+CIZF,436,-ETSF,391,+EVI1,504,-FKHD,149,-PAX3,509,+NBRE,521,+NR2F,519,+RXRF,513,-LEFF,462,+GCMF,113,-CTCF,145,+LEFF,516,-HAND,146,-CAAT,470,+GREF,186,+BARB,52
GNAI3	GXP_3418778	+HNF6,473,-CABL,490,+PAX2,521,+RU49,525,+ABDB,516,+HNF1,516,-ETSF,577,-RUSH,523,-FKHD,475,-CHRF,468,+AIRE,502,+CLOX,473,+NKXH,520,+HAND,537,+PARF,532__544,-ZFHX,535,-NEUR,539,-NKXH,523,-MEF2,492,+CEBP,531,-SORY,488__528,+NFKB,575,-AP4R,514,+CREB,543,+AP4R
GNS	GXP_168538	-NFKB,827,+HNF1,144,+INSM,744,-CDEF,709,-AP2F,743,+CHRF,166,+XBBF,818,-HOMF,171,+SP1F,755,+MTF1,788,-OSRF,720,-MYOD,726,-ZBPF,756,+HOXF,157,-SP1F,837,-HOXF,167,+ABDB,156,-PURA,837,+AP2F,743,-HESF,750,+MAZF,186,-RXRF,842,+WHNF,805,+AP1R,718,+ATBF,164,+CTCF
GNS	GXP_1418171	+HICF,576,+BPTF,651,+RU49,626,-NFKB,624,+ABDB,645,-ETSF,611,+FKHD,648,+GREF,575,+MAZF,662,-RXRF,584,-CREB,646,+RREB,630,-HIFF,640,+AP1R,593,+ETSF,618__666,+MZF1,665,-SRFF,567,+OSRF,673,+NFKB,623,+THAP,684,-AP1R,602
GNS	GXP_1418172	-MYOD,386,+ZFHX,489,-HNF1,519,-SP1F,523,-PAX2,489,-ETSF,482,+AHRR,568,+MYOD,384,+OCT1,346,+BRNF,506,+HEAT,556,+CLOX,367,+CDXF,478,+MEF2,519,-HEN1,380,-HIFF,494,-HOXC,532,+E2FF,558,+PBXC,372,-NEUR,385,+GATA,347,+AP1R,377,+MYT1,476,-TALE,378__583,+ETSF,542,
GNS	GXP_1994731	+DMRT,20,+ZFHX,215,+GRHL,233,-HNF1,226,-MYBL,684,+HOXF,70__230,-BRNF,67__181__535,-DMRT,223,+PIT1,67,+SORY,70,+NKX6,68,+CART,70,-HOXF,67,-YBXF,671,+HNF1,70,-ETSF,62__196,+OVOL,682,+SIXF,688,+FKHD,226,-FKHD,113__211__584__588,-GFI1,135,-HNF6,545,-LEFF,590,
HAAO	GXP_1416921	+HICF,522,-E2FF,127,-SP1F,527,-HOXF,143,+FXRE,139,+NOLF,232__527,-FKHD,140,+RXRF,208,+MYOD,134,-LEFF,565,+GCMF,532,-IKRS,130,-RBPF,129,-HAND,135,+EKLF,516,+HAML,202,-TBPF,199,-ABDB,142__206,+AP2F,232,+HOXC,564,-CREB,204,+RREB,527,+DMTF,195,-EREF,230,+PBXC
HAAO	GXP_202086	-ETSF,706,+NOLF,400,-ZFIA,647,-LEFF,427,+SPZ1,409,-HIFF,396,-HEAT,386,-E4FF,394,+HASF,395,+XBBF,738,+NF1F,390,-HOMF,739,+SP1F,406,+GRHL,707,+EVI1,385,-BARB,421,-IKRS,732,+GREF,407,-HESF,395,-RXRF,694,-CREB,395,-NF1F,391,-OVOL,739,+CREB,669,-STAT,738
HAAO	GXP_3424812	-E2FF,593,+HOXF,392__613,+RU49,294__404,-NFKB,306,-GKLF,333,+HNF1,392,-ETSF,276__323,+NOLF,267,-ZFIA,614,+NR2F,300,+RXRF,625,-RU49,405,-IKRS,376__590,-SREB,523,+LEFF,397,-MOKF,399,+EKLF,519,+BRNF,392,-SPZ1,342,+RREB,379,+NKXH,399,-CART,396,-RREB,515,-CP2F
HAAO	GXP_3424815	+DMRT,84__488,-MYOD,541,+HNF6,256__271,-HNF1,509,-MYBL,303,+HOXF,257__270__494,-DMRT,486__504,+SORY,273__467,+CART,270__494,-HOXF,495,+ABDB,493,-ETSF,72,+EVI1,214,-RUSH,249,+SIXF,398,-HNF6,482,+ZNFP,141,+NR2F,229__388,+OAZF,283,-LEFF,482__525,+GCMF,43__25
HELLS	GXP_1988743	+DMRT,515,-MYT1,370,+SATB,320,+HNF6,268,-HNF1,577,-MYBL,222__439,+HOXF,270__317__476__497,-BRNF,275,-DMRT,514,+SRFF,530,+SORY,271,+PIT1,272,+NKX6,273,+CART,305__321,-HOXF,275__308__318__582,+RU49,544,+CIZF,314,-LTFM,515,+PAX3,559,+HNF1,228__271__302__473,
HIBADH	GXP_514959	-MYT1,476,-E2FF,644,+KLFS,590__719,-TEAF,469,+NRF1,616__709,+HOXF,156,-SP1F,428__557__575,-MYBL,153,-HOXF,152,-HMTB,148,+GABF,611,-ETSF,749__771,+OVOL,151,-RUSH,164,+AHRR,618__720,+FKHD,447,-ZFIA,778,-GFI1,176,-BARB,435,+RXRF,693,-HDBP,783,-CTCF,738,-RU49
HIBADH	GXP_1992019	+DMRT,540,-MYBL,535,-BRNF,491,-DMRT,492,+SORY,490,+PIT1,485,+FXRE,518,+CIZF,581,+ABDB,588,+HNF1,658,-CSEN,630,+FKHD,590,+IRXF,490,-HNF6,680,+NR2F,516,+RXRF,542,-IKRS,625,+OCT1,639,-CAAT,521__547,+GREF,504,-YY1F,516__592,-GRHL,666,-TBPF,484__642,+HOXC,541,
HIBADH	GXP_3421922	-ZBPF,581,-TBPF,409,-XBBF,575,+RREB,486,-EVI1,477,+YY1F,396,+MYT1,419,-BRN5,550,+PAX8,495,-TCFF,490,-SORY,526,+PAX6,484,+AP1F,492,-HOMF,413,-AP4R,515,-AP1F,492,-AP1R,491,-MZF1,484,-STAT,389__484,+NFAT,520,+EGRF,499__538,+TEAF,529
INPP4B	GXP_77758	-BPTF,299,-PAX5,379__484,+GRHL,364,-E2FF,312,+KLFS,474__504__714,+HNF6,335,-ZBPF,475,+NRF1,715,-SP1F,334__660__776,-HMTB,690,+GABF,458,-LTFM,494,-ETSF,648__808,-MEF3,751,-RUSH,759,+NOLF,532,+AHRR,478,-RBP2,316,+HESF,483,-PAX3,483,+E4FF,484,+NR2F,695,-LEFF
INPP4B	GXP_1731537	-MYOD,176,+DMRT,465__552,-E2FF,204,-HNF1,323,+HOXF,523,-BRNF,525,-DMRT,374,+SORY,459,-HOXF,209__525,-HMTB,160,-NFKB,158,-HOXH,372,+PRDM,378,+ABDB,523,+HNF1,214,-SATB,513,-CSEN,165,-FKHD,487,+ARID,479,-HNF6,480,-LEFF,480,+STAT,315,-IKRS,356,-RBPF,355,-HAND
INPP4B	GXP_1986715	+DMRT,489,+NRSF,523,-ZBPF,582,+HOXF,459,-BRNF,589,-BTBF,524,+ABDB,571,+EVI1,577__593,-CSEN,498__509,-RUSH,533,+FKHD,457,+E4FF,501,+MYOD,533,+STAT,453,+GREF,458,-YY1F,577,-HESF,569,-RXRF,517,-CREB,480__607,+NKXH,544,+HOXH,494,-SIXF,492,-NEUR,532,-NR2F,510,
INPP4B	GXP_2959187	-MYOD,224__491,-E2FF,573,+SATB,258,-HNF1,194__285,-ZBPF,586,-SP1F,523,-BRNF,196,-DMRT,165__338,+SORY,187__402,+NKX6,387,-HOXF,310,+CIZF,403,+PRDM,392,+PAX3,340,-ETSF,246,+OVOL,269,-RUSH,187__336,+DEAF,566,+FKHD,172,-GFI1,293,-BRAC,340,-HNF6,293,+ZNFP,220,
INPP4B	GXP_3413125	+DMRT,256,-E2FF,305,+SATB,439,-TEAF,50,-BRNF,435,-PCBE,203,-MYBL,431,+HOXF,103__395__434,+FAST,210,+SRFF,346__454,+SORY,312,+HMTB,53,+CART,433,+PAX2,246,-HOXF,183__435,-HMTB,385,+ABDB,390,+HNF1,446,-MEF3,371,+FKHD,563,-GFI1,337,+ARID,180,-HNF6,212,-LEFF,3
INPP4B	GXP_3413124	-MYOD,382,-BPTF,303,-MYT1,538,+HNF6,287,-HNF1,478,+HOXF,135__476,-BRNF,129__297__409__469,-DMRT,416,+PIT1,132,+SORY,136__429,+IKRS,280__393,-CABL,581,+CART,135,+NKX6,137,-HOXF,133__251__432__476,-HOXH,138,+ABDB,474,-OCTB,133,-RUSH,141,+SIXF,497,-P53F,575,
INPP4B	GXP_3413126	-MYOD,523,+ZFHX,457__564,-MYT1,141,+SATB,447,-HNF1,226,-MYBL,524,+HOXF,231__446__535,+CABL,122,-BRNF,229,+SORY,127__229__535__573,+PIT1,227,+CART,535,+NKX6,447__533,-HOXF,226__445__534,+ABDB,227,-SATB,225,-ETSF,493__588,+STAT,459__568,-RBPF,493,+OCT1,227,
INPP4B	GXP_3413127	+NRSF,533,-MYT1,213,+SRFF,189,+SORY,264,+MITF,563,-ETSF,240__272,-CSEN,520,-RUSH,191,-P53F,434,+HESF,234,-PAX3,517,+CSEN,458,+RXRF,489,-RU49,259__530,+EBOX,234__505,-OAZF,504,-MOKF,441,+OCT1,564,+HAML,196,-HESF,182__231__504,+MAZF,550,-MITF,230,-CREB,233,
INPP4B	GXP_3413128	-MYT1,567,+KLFS,69,-MYBL,31,+HOXF,134,+SRFF,543,+IKRS,48,+MITF,531,-HOXF,133,-RUSH,545,+HESF,588,-DLXF,133,+STAT,95__107,+EBOX,588,+INSM,67,+DLXF,134,+GREF,96,+HAML,117__550,-HESF,536__585,-AIRE,127,-MITF,584,-CREB,587,-HIFF,588,+BRN5,562,+AP1R,92,-ARID,3
IPP	GXP_3423809	+DMRT,515,-BPTF,550,+ZFHX,578,-HNF1,492,+HOXF,476,+FAST,543,+SORY,521,+CART,477,+NKX6,478,-HOXF,492,-OCTB,474,-LTFM,528,+HNF1,476,-LEFF,507,+STAT,494,-HAND,544,+OCT1,472,-RBIT,475,-ABDB,491,+CDXF,491,+HOXC,506,+NKXH,477__499,-HEAT,574,-BRN5,481,+CTCF,532,
IPP	GXP_3423808	+DMRT,604,-MYBL,610,-BRNF,481__495,+PAX2,470,+HNF1,556,-SATB,473,-HNFP,577,+NOLF,547,+FKHD,472__558,-GFI1,527,-LEFF,538,+MEF2,479,+BRN5,175,-NEUR,507,-E4FF,575,-BRN5,473,-GATA,154,+TBPF,482,+PRDF,176,-NKX6,481,-HOMF,480,-AP4R,583,-OSRF,609,-MYT1,472,+HOXF
KIFC3	GXP_3412916	-MYOD,397,+NRSF,535,+GRHL,382,+NRF1,542,+SORY,174__418,+PPAR,420,-P53F,425,+HESF,558,+SF1F,421__494,+NR2F,189__374,+MYOD,390,+EBOX,559,-MOKF,581,+ZF02,592,-NRF1,542,+HDBP,536,-HEN1,178,+BRN5,178,+E2FF,412__540,-PTF1,173,+GLIF,366,-GREF,518,-NEUR,183__399,
KLC4	GXP_3428747	+NRSF,229,-HOXF,224__248,+FXRE,797,+RU49,790,+EVI1,714__745__770,+HAML,696,-ZNFP,803,+CP2F,761,-HESF,831,-RXRF,267,-ZFHX,131,+AP1R,263__765,-ZICF,837,+ZFXY,723,-NR2F,244__277,+CEBP,144,+ZFTR,691,+PAX8,720,-GCMF,731,-IRFF,700,+PERO,127,-AP1R,741__760
LIAS	GXP_3409643	-MYBL,477,-BRNF,546,+SORY,524__547,+HMTB,575,+PAX2,546,-HMTB,530,+HNF1,497__515__541,+PPAR,496,+OVOL,475,+FKHD,541,-IKRS,490,-PAX6,532,+CLOX,528,-ABDB,519,+CP2F,486,+MEF2,544,-SIXF,529,+PAX4,545,+ATBF,538,-BRN5,549,+HOMF,577,+ETSF,572,+CEBP,569,+TBPF,577,
LMO7	GXP_3410785	+DMRT,376,+HOXF,428,-BRNF,429,-DMRT,380,-PAX2,386,+PIT1,430,-HOXF,430,+EVI1,406,+RXRF,393,+RBPF,374,+BRNF,430,+CLOX,425,-CART,423,-GCNR,392,-PIT1,430,-PTF1,407,-GREF,378,-PAXH,427,+CEBP,435,+ZFTR,371,-LHXF,430,-SORY,383,-SNAP,398,-CLOX,431
LMO7	GXP_1406625	+HICF,607,-MYT1,623,-E2FF,540,+SATB,161,-HNF1,177__547,-BRNF,162,+SRFF,566,+SORY,538,-HOXF,187,-HMTB,606,-NFKB,653,-AARF,535,-ETSF,654,-HNFP,653,+DEAF,657,+FKHD,159__185,-FKHD,491,-BRAC,552,+RBPF,587,+STAT,607,+LEFF,549,+DLXF,189,+BRNF,160,+HEAT,511,-TBPF
LMO7	GXP_3410786	+ZFHX,546,-MYT1,579,-HNF1,579,+HOXF,530,-BRNF,459__527,-DMRT,574,+SORY,530,+ABDB,532,-MEF3,431,+PPAR,576,-BRAC,428,+NBRE,575,+ZF05,538,+OCT1,480,-CAAT,399,+CLOX,398,+CP2F,376,+HOXC,398,-RXRF,579,-XBBF,580,-SIXF,435,-HEAT,545,-HOXC,491,-EREF,578,-CP2F,492,
LMO7	GXP_3410787	-MYOD,625,+ZFHX,494,-MYBL,626__643,+RBP2,563,-HAML,621,-ETSF,589,-FKHD,629,-IKRS,523,-ABDB,598,-HESF,634,+MAZF,499,-CREB,638,-EVI1,587__665,-CP2F,557,-E4FF,634,+MZF1,502,+NFKB,504,-AP4R,623,+SP1F,501,+PAX5,644,-PLAG,675,-DMTF,653,+AP4R,624
LPHN1	GXP_77644	-SP1F,544__575,+IKRS,672,-NFKB,538,-GKLF,488,+PAX3,645,-P53F,539,-BRAC,644,-PAX3,626,-MAZF,544,-CTCF,544__573,+DICE,640,-OAZF,599,-MOKF,542,+GREF,629,+ZF02,545,-ZNFP,651,-ZFXY,511__540,-CREB,643,+ZBPF,545__574,-HEAT,637,-EREF,564,+GLIF,543,-GREF,564,-PERO
LPHN1	GXP_2959154	-PAX5,379,-MYOD,96,+ZFHX,97,+NRSF,169__392,-GZF1,37,-ZBPF,102,-TEAF,324,-SP1F,386,+FAST,320,+SORY,555,-LTFM,60,-ETSF,311,+EVI1,319,+NOLF,118__300__481,+NR2F,363,+RXRF,41,+MYOD,39,-CTCF,533,+EBOX,135__534,+INSM,367,+LEFF,585,+OCT1,136,+GREF,54__417,+ZF02,9
LPHN1	GXP_3413096	+ZFHX,100,-BRNF,359,-SP1F,474,-MYBL,368,+HOXF,362,+PIT1,359,+CART,360,+NKX6,360,-HOXF,359,-HAML,479,+RU49,348,-ETSF,446__507__525,+SIXF,164,+SF1F,350,+RXRF,544,+OCTB,359,+GCMF,200,+STAT,526,+OCT1,430__496,+BARB,154,+BRNF,359,-GRHL,492,+PDX1,363,+SMAD,420,
LPHN1	GXP_3413097	+HICF,645,+AHRR,610,+E4FF,660,-LEFF,597,+OCT1,619,+CLOX,600__659,+HOXC,596,-CREB,661,+PARF,660,-PAX9,634,-CP2F,568,-E4FF,658,+RUSH,591,-OCT1,593,+NEUR,591,+SP1F,581,+CREB,661,-PLAG,628,-CLOX,593__660,+MYBL,559
LPHN1	GXP_3413098	-MYOD,843,-E2FF,783__1039,-HNF1,831,-ZBPF,857__914,+NRF1,768__802,-SP1F,964__991,-MYBL,829,-NFKB,865,+HNF1,828,+NOLF,1017,+DEAF,944,+ZF07,995,+HESF,883,-MAZF,995,+MYOD,928,-HDBP,786,-CTCF,787__848__938__992,+EBOX,768__884,-PURA,997,+EKLF,1023,+ZF02,969,-N
LPIN1	GXP_3425052	-MYOD,546,+ZFHX,546__570,-BRNF,575,+SORY,590,+RU49,538,+ZF05,582,+STAT,476,-HAND,545,+EKLF,558,-YY1F,495,-PAX6,480,+YBXF,499,-CP2F,530,+RUSH,567,+PAX6,474,-OCT1,581,-GCMF,558,-HZIP,507,+CREB,496,-NFAT,467,-BCL6,475,-CIZF,472,+PLAG,559,-STAT,478
LPIN1	GXP_3425054	+HOXF,565,-HOXF,562,-RUSH,556,-BRAC,469,+STAT,541,+BRNF,577,-ABDB,564,+CDXF,563,-RXRF,492,-CREB,501__577,+NKXH,523,+GATA,455,-NEUR,481,+MYT1,555,-BRN5,558,+HOMF,491,-MEF2,557,+ETSF,520,-PLZF,576,-EBOX,522,-RORA,498,-GATA,491,+PRDF,552,-PARF,563,-OCT1,560,
LPIN1	GXP_3425053	+DMRT,223,+HICF,528,-E2FF,303,-MYBL,246,-BRNF,470,+SRFF,531,+SORY,488,+PCBE,334,-HOXF,311__470,-HAML,342,-HOXH,328,+HNF1,283,-ETSF,212,+EVI1,522,+OVOL,282,-FKHD,470,+STAT,557,+LEFF,581,-HAND,293,-MOKF,535,+BRNF,465,+HAML,549,+HOXC,299__470,-RXRF,276,-MITF
LPIN1	GXP_3425055	-PAX5,459,+NRSF,388,+HNF6,409,-MYBL,519,-PCBE,403,+HOXF,529,+SORY,470__527,+PCBE,451,-HOXF,426,+ABDB,406,-ETSF,419,+EVI1,368__399,+SF1F,592,-BARB,566,+NR2F,500__589,+DICE,354,+LEFF,367,-MOKF,505__595,-YY1F,396__468,+ZF02,567,+AP2F,477__548,+NKXH,385,+HOXH
LPIN1	GXP_3425056	+NRSF,505,-E2FF,568,-HNF1,574,-FKHD,488,-HNF6,477,+NR2F,569,+NKXH,493__550,+HOXH,562,+WHNF,569,+E2FF,572,-NKXH,492,+COMP,563,+ETSF,585,+CREB,566,-CLOX,478,-STAT,582,+NFAT,588
LPIN1	GXP_3425057	-DMRT,502,-ETSF,523__582,-FKHD,483,+GCMF,519,+OCT1,547,+BARB,550,+HEAT,543,-CREB,513,-HIFF,514,+GATA,560,+RUSH,501,+ZFXY,590,+ETSF,489__563,+HASF,513,+TALE,530,+XBBF,510,-BCL6,485,-DMTF,582,-AHRR,507,+IRFF,564
LRIG3	GXP_1749254	+DMRT,336,-PAX5,792__947,-E2FF,366__419__822,-NFKB,335,+HNF1,390,-ETSF,1007,+SIXF,994,-ZFIA,381,+NR2F,425,-HDBP,366__936,-CAAT,951,-YY1F,419,-PAX6,790,+CLOX,425,-NRF1,368__823,+YBXF,951,+CP2F,819,-XBBF,326,-AP2F,914,-HIFF,401,-ZF5F,804__820,+E2FF,315__349
LRIG3	GXP_3426367	-PAX5,615,-E2FF,446__580,+FAST,607,+HNF1,454,+CSEN,623,+NR2F,537,-LEFF,553,-CAAT,504__557,-PAX6,532__624,+HNFP,618,-XBBF,470,+ZBPF,516,+HAND,585,-HIFF,643,+E2FF,631,-PERO,466,-NR2F,654,+TALE,468,+MZF1,634,-AP4R,594,-PBXC,588,+PERO,532,+CAAT,590,-CIZF,577,
LRIG3	GXP_2973529	+HNF6,312,-GZF1,191,-BRNF,98,+NKX6,612,-HMTB,379,-NFKB,367,+CIZF,310,-SATB,94,+HNF1,614,+FKHD,88__211,-LEFF,508,+INSM,492,-CAAT,613,-YY1F,8__324__608,+BRNF,98,+ZF02,56,-CDEF,220,+CLOX,312__577,+CP2F,430,+CDXF,96__186,+ZBPF,59,+NKXH,91,-CART,97__632,-HEAT,
LRPAP1	GXP_312998	-PAX5,578,-MYOD,636,+HICF,649,-E2FF,571,-ZBPF,517,-MYBL,625,+FAST,37,+EVI1,568,+ZF05,129,-ZF05,654,+MYOD,62__83__512,-MOKF,146,-YY1F,563,-CDEF,110,+SMAD,127,+MAZF,117,-XBBF,630,-ZFXY,536,-ZF07,114,+E2FF,110__571,+AP1R,553__643,-NEUR,63__513__567,-NRSF,622
LRPAP1	GXP_1405852	-MYOD,461,+SORY,565,-HAML,447,-ETSF,544,+EVI1,561,-RUSH,542,+AHRR,488,-P53F,592,+HESF,494,+MYOD,463,+EBOX,496,-IKRS,473,-RBPF,474,+PTF1,464,-HAND,550,+BARB,566,-TBPF,417,-INSM,513,-HESF,492,-CREB,518,+NKXH,415,+HAND,494,-HIFF,494,-EREF,511,-GREF,444,-NEUR
LRPAP1	GXP_2452608	+ZFHX,488,-E2FF,545,-PAX2,553,+SORY,515,-NFKB,515,+EVI1,569,+HESF,576,-FKHD,487,-PAX3,540,+ZF08,574,+LEFF,560,-PAX6,502,-HESF,576,-CREB,503,+E2FF,545,+MYT1,550,-ZICF,538,-SNAP,489,-SORY,512,-NFAT,489,-STAT,505
LRRC20	GXP_1737033	+NRSF,82,-TEAF,552,+SORY,592,+EVI1,94,+ZF08,570,+SF1F,541,-LEFF,76,+LEFF,103,-MOKF,545,+OCT1,535,-YY1F,91,+HAML,140,-RXRF,556,-ZFXY,83,+NKXH,139,-EVI1,578,+AP1R,497,-SF1F,87,-PERO,483,-NRSF,534,-STAF,114,+XBBF,546,-NBRE,481,-OCT1,531,+EREF,543,+NEUR,531,+
MAGOH	GXP_1587	-MYT1,643,-MYBL,621,+SORY,637,+PRDM,634,+OVOL,619,-P53F,644,+RXRF,631,+STAT,661,+LEFF,634,+AIRE,627,-XBBF,622,+AP1R,632,+HOMF,689,-MEF2,607,-OVOL,681,+BCL6,660,+CHRF,669,-RORA,616,-SORY,638,+EREF,633,-PPAR,604,+HIFF,629,+PERO,636,+CREB,684,-PDX1,652,+P53F
MAGOH	GXP_3423709	+DMRT,560,+HNF6,574,+SORY,614,-HOXF,610__623,-PAX3,626,+OCTB,614,-SREB,542,+OCT1,590,+BRNF,562__614,-TBPF,589,+CLOX,609,-BCDF,620,+PBXC,625,+PLZF,524,+HOMF,616,+CEBP,604,-LHXF,615,+TBPF,595,-BNCF,552,-NKX6,615,+RBIT,613,-OCT1,591,-HOMF,615,-GCMF,548,-CLOX
MAPK6	GXP_522165	-PAX5,330__518,+NRSF,546,-E2FF,376__493,+KLFS,388__464,-ZBPF,426,+NRF1,404,+RBP2,576,-NFKB,397__557,-ETSF,398,-MEF3,585,-RUSH,521,+AHRR,406__465,+HESF,404__463,+E4FF,456,-MAZF,493,-CTCF,469,-SREB,440,-OAZF,595,+EKLF,424,-NRF1,404,-HESF,405__454,-SPZ1,333,
MAPK6	GXP_3428108	-ETSF,584,+HESF,501__549,+MYOD,513,-RBPF,570,-HESF,549,-RXRF,524,-MITF,497,+HAND,513,-GCNR,499,-NEUR,515,-NKXH,490,+ZF35,554,+ETSF,552,-EBOX,551,+ZICF,574,+AP4R,512
MFSD6	GXP_1752711	-MYOD,611,-E2FF,615,+ZFHX,611,-ZBPF,538,+GABF,547,+NOLF,533,-FKHD,229,-BARB,199,+RXRF,216,-HDBP,557,-CTCF,542,+SMAD,192,+AP2F,535,+CP2F,528,+NKXH,644,-ZF07,566,-AP2F,535,+HAND,612,+E2FF,615,-ZFHX,643,+MYT1,229,-NRSF,620,+CTCF,544__562__589,+PURA,571__673,
MFSD6	GXP_3429030	-MYOD,529,-SP1F,568,-ETSF,506,+AHRR,540,+DICE,586,-PAX6,526,+ZF02,570,-RXRF,567,-CREB,515__552,-EVI1,501,+YY1F,527,+HAND,525,+GLIF,568,-NEUR,530,+RUSH,586,-NRSF,547,-NR2F,545,-EGRF,520,-MTF1,538,-PARF,553,-AP4R,529,+NEUR,530,-WHNF,514,+SP1F,512,-PLAG,573,
MFSD6	GXP_3429031	-MYT1,546,+KLFS,445,-PCBE,528,+PRDM,469,-ETSF,460,+PPAR,542,+EVI1,534,+AHRR,469,+FKHD,545,-LEFF,560,-CAAT,468,+NKXH,440,-EVI1,564,-CP2F,514,+GATA,531,-NF1F,520,-NRSF,457,+CTCF,513,+ETSF,533,-GATA,565,-DEAF,454,+XBBF,446,-OCT1,470__560,-PPAR,542,+PERO,535,
MFSD6	GXP_3429032	+NRSF,417,-MYT1,344,-E2FF,275__404,-ZBPF,459,-SP1F,401,-HOXF,269,+HNF1,506,-ETSF,308__401,+EVI1,288__438__530,+NOLF,319,+FKHD,443,+IRXF,564,+ZNFP,461,-CTCF,572,+INSM,456,+SPZ1,460,+OCT1,520,-PAX6,433,+AP2F,455,-AIRE,404,-RXRF,474,-XBBF,332,+RREB,408,-AP2F
MICALCL	GXP_496907	-MYT1,120,+SRFF,136,+PAX2,105,+AIRE,130,-FXRE,535,-RREB,138,-EREF,539,+AP1R,575,+PLZF,150,-TALE,576,-NR2F,541,+CEBP,123,-NOLF,153,+AP1F,551,+MOKF,542,+NFAT,557,+IRFF,554
MICALCL	GXP_2961627	-MYOD,114,+ZFHX,587,-MYBL,237,+HOXF,401,+FAST,176,-DMRT,447,+SORY,192__455,-BTBF,243,+PAX2,391,-HOXF,100__179,-NFKB,345,-GKLF,561,+ABDB,400,-LTFM,347,-ETSF,471,+EVI1,450,+OVOL,235,+NOLF,385,-P53F,151,-FKHD,179,+ARID,571,+SF1F,450,+NR2F,496,+STAT,230,+DICE
MICALCL	GXP_3415290	+ZFHX,75,-HNF1,85,-MYBL,104,+HOXF,441__493,+BPTF,88,+SORY,493,-HOXF,85,-GKLF,412,+EVI1,276__405,-BRAC,90,-HNF6,494,-MAZF,480,+RBPF,278,+DICE,375,+LEFF,426,-MOKF,506,+GREF,532__572,-YY1F,261,+CLOX,374,+MEF2,377,-CREB,422,+BTBF,370,+HAND,574,-HOXC,299,-CP2F
MICALCL	GXP_3415291	-HNF1,222,+HOXF,240,+SORY,129,+MITF,261,+NKX6,241,-HOXF,193,-HOXH,256,-OCTB,221,+PAX3,459,-ETSF,469,+ZF07,463,-FKHD,123,+OCTB,125,+DICE,520,-HAND,266,-FXRE,227,-YY1F,106__127,+ZF02,567,+PDX1,234,-BCDF,190,-ABDB,239,-HESF,266,-SPZ1,462,-RXRF,214,-CREB,211,
MICALCL	GXP_2961626	+KLFS,795,-TEAF,504,-BRNF,380__508__535__653,+NKX6,658,-HMTB,639__749__770,-HAML,706,+GABF,513,-ETSF,410__638,+FKHD,747,+NR2F,439,-LEFF,379__497,+STAT,349,+DLXF,379__654,+BRNF,507__539__622__654,-NKX1,376,-XBBF,347__738,+NKXH,655,-ZF07,796,-EVI1,679,+YY1F
MICALCL	GXP_3415294	+DMRT,62,-BPTF,555,-MYOD,542,-MYT1,76,+SATB,103,+HNF6,143,-TEAF,83,-HNF1,33__196,-SP1F,539,+HOXF,102,+SORY,107__145,+MITF,546,+NKX6,108,+CART,104,-HOXF,50,-YBXF,478,-HOXH,471,-GKLF,491,-SATB,49,+EVI1,15__102__589,-CSEN,124,-P53F,550,+FKHD,150,-FKHD,48__55
MMAA	GXP_1731563	-E2FF,604,-HNF1,611,-PCBE,405,-MYBL,493,+HOXF,485__532,+FAST,387,-BRNF,413__531,+PIT1,410,-BTBF,166,+CART,483,+NKX6,486,-HOXF,405__468__483__526__612,+RU49,634,-YBXF,525,-HOXH,175,+CIZF,435,+ABDB,530,-ETSF,514__638,-RUSH,438,-FKHD,508,+ARID,507,+NR2F,529,
MMAA	GXP_2186679	-E2FF,560,+KLFS,478__509,-ZBPF,156__478__509__538,-MYBL,166,+AHRR,458,-BARB,187,+MYOD,176,-HDBP,461,+EKLF,507,-PAX6,452,+AP2F,466,+MAZF,494,-CREB,212,-AP2F,466,-PAX9,529,-RREB,542,-ZF5F,521__558,-CP2F,178,+E2FF,489__559,+ZF5F,483__560,-NEUR,177,+MYT1,198,
MMAA	GXP_3413155	+DMRT,388,+HNF6,291,-TEAF,86,+HOXF,290__584,-BRNF,301__563__573,-PAX2,192__302,+SORY,601,+CART,310,-HOXF,178__293,-HAML,245,+ABDB,293__583,+HNF1,68,+EVI1,168__577,+NOLF,23,+FKHD,293,-FKHD,91__190,+NR2F,70__231__295__380__601,+MYOD,206,+RXRF,224,+OCTB,315,
MRO	GXP_508093	+KLFS,246__570,-ZBPF,247,-MYBL,550,-BTBF,310,-HAML,500,+GABF,217__241,-AARF,496,+EVI1,256,-RUSH,575__585,+AHRR,519,+INSM,244,-HAND,562,+SPZ1,251,+EKLF,245,-YY1F,301,-PAX6,500,+HEAT,303,+CLOX,323,-ABDB,298,+MAZF,244,+NKXH,238__583,-ZF07,247,+ZF5F,522,+GATA
MRO	GXP_2958737	-PAX5,541,-SP1F,542,+EVI1,572,+ZF07,543,+SF1F,606,-MAZF,543,+STAT,510,+ZF02,550,+ZBPF,548,-EVI1,590,+HAND,517,-KLFS,539,+TALE,588,-DEAF,525,-EGRF,544,-OCT1,517,-EKLF,544,-NFAT,493,-PLAG,531,-MZF1,549,-STAT,508,+AP4R,516
MRO	GXP_2958736	-E2FF,208,+KLFS,405,-TEAF,200,-MYBL,44__108,+PAX2,106,-NFKB,586,+HNF1,43__55,-ETSF,547,+AHRR,247,+SIXF,429,+FKHD,48,-BRAC,365,+NR2F,100,+RBPF,582,-CAAT,87,-BCDF,153,+CP2F,57,+NKXH,121,+HAND,354,-HEAT,585,-HIFF,17,+E2FF,208,-PTF1,6__97,-GREF,345,+PLZF,105,
MRO	GXP_3412783	-HNF1,69,+HOXF,373__419,+FAST,464,+CART,371,+PCBE,421,-HOXF,68__375__419,-NFKB,96,+ABDB,523,+EVI1,533,+SF1F,443,-DLXF,372,+RXRF,593,-LEFF,81,+GCMF,97,+STAT,605,+DICE,437,+DLXF,374,+CLOX,464,+PDX1,374,+AP2F,538,-NKX1,371,+CP2F,608,+HOXH,437,-EVI1,438,-CART
MRPL49	GXP_1159468	-E2FF,462,-ZBPF,459,+NRF1,455__505,-ETSF,119,+AHRR,485,-ZFIA,431,+NR2F,135,-LEFF,75,-HAND,480,+EKLF,109__456,-YY1F,430,-CDEF,424__509,-NRF1,455__505,-CREB,466__494,-HIFF,467__490,-ZF5F,462,+E2FF,128__424__461,-CHRE,469,+AP1R,419,+ZF5F,128__460,+GKLF,162,-
MRPS14	GXP_1725371	+ZFHX,502,+GRHL,497,-E2FF,401__611,+NRF1,402,-SP1F,482,-HMTB,397__414,+STAF,504,-GKLF,468,+PAX3,615,-ETSF,584,-LEFF,470,+STAT,629,-RBPF,503,-YY1F,542,-GRHL,499,-CDEF,400,+HNFP,580,+ZBPF,611,-PAX9,512,+PARF,390,-HEAT,583,-HIFF,508,+E2FF,401__611,+AP1R,565,
MRPS14	GXP_3408805	+DMRT,584,-SP1F,550,+PCBE,523,+PAX2,472,+ABDB,480,-AARF,484,-ETSF,496,+NOLF,463,+GCMF,461,+CDEF,556,+DLXF,456,+OCT1,483,-YY1F,468,+ZBPF,554,+AP1R,487__537,-TALE,542,-CDXF,480,-SORY,591,-EGRF,551,-PARF,481,-WHNF,568,-NFAT,458,-PDX1,480,-CLOX,455__519,+BRAC
MSRB2	GXP_1730251	+DMRT,193__304,+ZFHX,238,-TEAF,506,-BRNF,183,-DMRT,192,-CABL,61,+CART,280,-HOXF,187__282,-SATB,183,-MEF3,239,+AHRR,546,-P53F,42,+FKHD,173,-FKHD,182__484,-PAX3,187,+NBRE,220,+ARID,206,-LEFF,145,+STAT,501__573,+LEFF,586,+DLXF,289,-CAAT,297,+GREF,141,+BRNF,5
MSRB2	GXP_1986135	-E2FF,346,-HNF1,488,-ZBPF,388,-HOXF,307,-ETSF,356,-MEF3,557,-RUSH,478,+RBPF,332,+GCMF,479,-MOKF,586,-YY1F,322,-PAX6,379,-ABDB,488,-RXRF,554,-CREB,573,-ZF07,388,+WHNF,494,-EVI1,504,+YY1F,485,+BRN5,304,-EREF,555,+GLIF,290,-E4FF,570,+HBOX,305,-NKXH,302,+RUSH
MYD88	GXP_226232	-PAX5,281__755,+HICF,204,-E2FF,779,+KLFS,580__610,-MYBL,118__753,+FAST,211,+HNF1,304,-HNFP,137,+AHRR,678__714,+FKHD,392,-BRAC,498,+NR2F,192__511,+STAT,589__629,+DICE,744,-SREB,528,-PAX6,119,+BARB,600,+MEF3,299,-CDEF,816,+HNFP,467,+CP2F,830,-SPZ1,331,+NKXH
MYO9A	GXP_1751178	+HOXF,256,+FAST,521,-BRNF,259,+RBP2,515,-PAX2,532,+PIT1,257,+PAX2,537,-HOXF,261__487,-NFKB,552,+EVI1,574,-P53F,288,-FKHD,260__522,+ARID,269__521,-HNF6,240__264,-DLXF,255,+STAT,499,+BRNF,257,-TBPF,261,-ABDB,487,-PAX8,250,+HOXC,261,-EVI1,527,+COMP,239,-MEF2
MYO9A	GXP_864764	+NRSF,523,-E2FF,498__561,+KLFS,386__436__476__532,-ZBPF,436__531__554,-TEAF,345,+NRF1,395__493__562,-MYBL,593,+HOXF,250__332,-DMRT,140,+SORY,345,-NFKB,615,+STAF,198,+ABDB,249__331,+AHRR,107__478__536,+DEAF,219,-P53F,387,+HESF,428__558,+NR2F,239,+RXRF,239,
MYO9A	GXP_3427926	-GZF1,612,+HOXF,564,+SORY,531__566,+CART,474,+PAX2,562,-HOXF,566,+RU49,600,+ABDB,475,+FKHD,528,-FKHD,485,+OCTB,566,-RU49,601,-CHRF,535,+DLXF,566,+OCT1,512,-TBPF,494,+PDX1,520,-XBBF,567,-CREB,474,+NKXH,596,+HOXH,550,-CART,474__561,+PARF,561,+BRN5,521,-ZFHX
MYO9A	GXP_3427927	+HNF6,560,+SORY,553,+HMTB,581,-NFKB,507,+CIZF,507,+FKHD,565,-FKHD,588,+GREF,518,+OCT1,556,-AIRE,499,-FAST,563,+E2FF,500,-GREF,516,+MYT1,573,+ETSF,503,-GATA,530,-SORY,486,-NFAT,482,+NFAT,506
MYO9A	GXP_3427928	+DMRT,574,-MYT1,579,-HNF1,356,-PAX2,563,+RU49,365,-GKLF,381,-LTFM,533,+HNF1,353,+EVI1,559,-RUSH,551,-BRAC,373,+RXRF,416,+OCTB,543,-LEFF,343,+STAT,564,-CHRF,419,+LEFF,419,-MOKF,577,-PAX6,347__459,+BRNF,543,+HEAT,384__431,-TBPF,539,+CLOX,545,+AP2F,443,+RREB
NAGA	GXP_2974057	+PAX2,592,-P53F,509__598,+GCMF,523,-FXRE,516,-YY1F,606,-XBBF,535,-ZF08,559,-AP2F,464,+WHNF,568,-EREF,513,-NF1F,539,+AP1R,604,-RORA,522,-TCFF,520,-SORY,475,+EREF,512,-PPAR,510,-CLOX,498,+TEAF,474
NAGA	GXP_3426927	+OCT1,561,-CAAT,528__592,-YY1F,511__537,+CLOX,542__577,+SMAD,485,+YBXF,529,+HOXC,537__588,+MEF2,562,+HOXH,526,+E2FF,546,+PBXC,518,-TALE,525,+ETSF,537,+BCL6,492,-STAF,537,+SP1F,547,-CLOX,530__575
NAGA	GXP_1749864	+DMRT,1103,-E2FF,358__371,+KLFS,278__394,-MYBL,1034,+FAST,813,-PAX2,612,-HAML,631,-ETSF,759,-GFI1,1090,+NR2F,283,+STAT,763,-CAAT,458__1080,-YY1F,767,-PAX6,631,-CDEF,370,-XBBF,444__464,-EVI1,1030,+HAND,810,-HIFF,352,-ZF5F,356__371,-EREF,1124,+E2FF,357__370
NAGA	GXP_3426928	-ETSF,610,+AHRR,592,+ZF05,587,+OAZF,582,+RBPF,602,-RU49,550,-PAX6,599,-XBBF,610,+NKXH,606,+GLIF,582,-GREF,639,-E4FF,619,-NKXH,607,-NRSF,536,+ZFXY,599,+XBBF,597,-IRFF,603,-NFAT,608,+CAAT,584,+MYBL,626__647,-DICE,631,-OSRF,569
NEK9	GXP_1417498	+NRSF,445,-HNF1,461,+HOXF,534,+SORY,467,+IKRS,460,-HOXH,535,+EVI1,549,-P53F,477,-MAZF,427,+OAZF,427,+RBPF,459,-CTCF,451,+SMAD,545,-RXRF,473,-XBBF,587,+ZBPF,430,+NKXH,503,-EREF,471,-CP2F,564,+E2FF,597,+GLIF,427,-PERO,464,+ZFXY,527,-NR2F,464,+CEBP,458,+ZFTR
NEK9	GXP_1747834	+NRSF,703,-E2FF,840,-GZF1,866,-ZBPF,731,-HMTB,495,-NFKB,494,-ETSF,508,-HNFP,664,+ARID,497,-CTCF,866,+AARF,701,+HEAT,527,+CLOX,697,+AP2F,844,+WHNF,859,-RREB,843,-HOXC,700,+E2FF,840,+CTCF,838__869,-ZICF,670,+ETSF,718,+MZF1,740,-NOLF,842,-EBOX,731,+MOKF,845,
NEK9	GXP_3425522	-BPTF,495,+WHNF,565,-SP1F,565,+BRN5,574,+HOXF,572,+SORY,570,+AP1R,504,-HOXH,575,+MYT1,527,-BRN5,572,+PAX3,563,+ETSF,524,-HNF6,527,-RORA,536,+RBPF,518,+STAT,546,-CAAT,512,+AP1F,504,-WHNF,557,+CREB,562,-AP1F,506,-AP1R,505,-STAT,544,+HOXH,566
NEK9	GXP_3425520	+DMRT,333,+NRSF,485,-ZBPF,542,-BRNF,146,-DMRT,334,+SRFF,309,-NFKB,321,-YBXF,215,-HOXH,282,-GKLF,247,-LTFM,432,-ETSF,156__433,+EVI1,209,-RUSH,342,-P53F,365,-FKHD,249,+ZF05,228,+ZNFP,478,+MYOD,285__330,+STAT,260,-MOKF,322,-PAX6,512,+CLOX,286__325,-PAX8,465,
NFE2L2	GXP_3419908	-ETSF,474,-RUSH,557,+FKHD,489,-FKHD,583,-HNF6,500,+RXRF,484,-LEFF,509,+BRNF,502,+HEAT,553,+CLOX,536,-BCDF,581,+HOXC,508,-RXRF,503,+BRN5,589,+PBXC,509,-BRN5,587,+COMP,508,-TALE,513,-MEF2,491,-OCT1,510,-SMAD,529,-CLOX,501,+RORA,493
NR1I3	GXP_3408958	-MYOD,354__525,-SP1F,580,-MYBL,387__534,+HOXF,41__393,+RBP2,374,-HOXF,381,+STAF,524,-HOXH,395,+HNF1,391,-ETSF,51,+NR2F,370__545,+RXRF,368__547,+STAT,34__358,+LEFF,20__399,-MOKF,562,-CAAT,516,+HEAT,498,+MEF3,36,+YBXF,382,-RXRF,56,-CREB,552,+WHNF,571,+YY1F,
NR1I3	GXP_3408959	+GRHL,423,-MYT1,569,-E2FF,156__447,-BRNF,497,+PCBE,427,-HOXH,41,-ETSF,547,-CSEN,32,+SIXF,490,+HESF,562,+RBPF,211,+STAT,547,-CTCF,449,+EBOX,564,+PTF1,537,+LEFF,495,+BRNF,497,+CLOX,42__493,-ZNFP,53,+AP2F,413,-HESF,561,-SPZ1,148,-CREB,561,+HOXH,36,-AP2F,413,
NRBF2	GXP_223996	-PAX5,656,+HICF,673,-NFKB,736,-SREB,785,+CDEF,760,+CLOX,714,+ZBPF,442,-PAX9,648,-HEAT,616,+HEN1,673,+GLIF,458__739,+XBBF,787,-SP1F,442__443,-PCBE,785,-MAZF,441,+RXRF,726,-CTCF,627,+GCMF,444,+OCT1,723,-GRHL,780,-RXRF,465__655,+BTBF,630,+RUSH,669,-NRSF,774,
NUP37	GXP_1748906	-PAX5,583,-E2FF,459__489,-BRNF,576,-HOXF,571,+PAX3,484,+RXRF,538,+OCTB,314,-CHRF,450,+CDEF,589,+CLOX,477,-NRF1,511,-HESF,516,-RXRF,466,-XBBF,594,-ZF5F,518,+E2FF,459,+ZF5F,516,+CTCF,327,+ETSF,503,-PRDM,480,-CARE,486,+CAAT,476,-PDX1,539
NUP37	GXP_2973263	-TEAF,612,-MYBL,586,+HOXF,523__645,+SRFF,680,+PAX2,659,-GKLF,652,+ABDB,524,-MEF3,675,+EVI1,575,-RUSH,685,+FKHD,531,+E4FF,585,+OCT1,631,+HEAT,576,+CLOX,523,+PDX1,640,-PAX8,674,-CREB,583,+NKXH,596,+HAND,685,+E2FF,668,+PBXC,504,-GREF,532,-NEUR,684,+PLZF,507,
NUPL1	GXP_2956180	-MYT1,513,-GZF1,479,+HOXF,472__586,+SRFF,490,+DEAF,507,+FKHD,476,+GCMF,533,+AIRE,566,+HAML,557,+HEAT,507,-CREB,522,-FAST,474,+E2FF,321,-IRXF,542,-NRSF,551,-PAX1,321,+ETSF,517,-SRFF,488,+CHRF,338,+TBPF,584
NUPL1	GXP_238295	-PAX5,794,-E2FF,545__561__644__742,+RBP2,681,-NFKB,680,+STAF,522,-ETSF,642,+NOLF,530__657,+ZF07,684,+ZNFP,664,-HDBP,819,-OAZF,776,+INSM,631,-NRF1,540,-SPZ1,683,-XBBF,658,-AP2F,812,-ZF5F,531,+E2FF,544__743,+ZF5F,543,-PERO,774,+CHRE,768,-NR2F,771,+ZFIA,798,
NUPL1	GXP_3410514	+NRSF,552,-ZBPF,462,-SP1F,545,-MYBL,578,+HNF1,532,-FKHD,454,-BARB,410,+RXRF,421,+OCT1,468,+AIRE,458,-TBPF,427,-XBBF,579,+ZBPF,542,+NKXH,419__454__509,+YY1F,412,-GREF,431,-NKXH,419__455,+CHRF,482,-GATA,437,-HASF,477,+TBPF,439,+OSRF,498,+XBBF,529,+SP1F,477,
NUPL1	GXP_3410515	+HNF6,532,+HOXF,430,-BRNF,429,+SORY,396,-HOXF,431,-HOXH,394,+PRDM,473,-ETSF,491,-RUSH,418,-FKHD,537,+SF1F,478,+ARID,537,+NR2F,392,+STAT,391,-MOKF,481,+OCT1,571,-CAAT,503,-PAX6,452,-ABDB,390,+YBXF,502,-NKX1,427,+CDXF,389,-XBBF,518,-CART,428,-ZFHX,566,-GREF
PA2G4	GXP_52435	-MYT1,934,+HICF,575,-E2FF,499__549__744__769__795,+NRF1,743,-SP1F,769,-MYBL,892__988,+IKRS,654,-GABF,750,-NFKB,612,+STAF,569__618,+PRDM,608,+NOLF,619,+AHRR,574__592,-P53F,613,+HESF,592,+MYOD,921,+STAT,500,-IKRS,532,-RBPF,529,-OAZF,988,+CDEF,794,-MOKF,616,
PBX1	GXP_2954241	-ZBPF,586,-SP1F,544,+FAST,509,-BTBF,581,+EVI1,530,-LEFF,487,+OCT1,556,+MAZF,591,+RREB,540,+BTBF,573,+GLIF,545,-PERO,485,-NRSF,495,-SORY,488,+SP1F,590,-CIZF,481,-PLAG,519,+PLAG,520
PBX1	GXP_2452159	-BPTF,524,+HNF6,301,-TEAF,552,-MYBL,433,+HOXF,194__249__295__518,+FAST,283,-BRNF,203__248,+SORY,302__497__552,+CART,247,+PAX2,474,-HOXF,249,-HOXH,486,+ABDB,294,+HNF1,211__224,+FKHD,299__477,-FKHD,282__441__515,-DLXF,249,+LEFF,534,+DLXF,249,+OCT1,247__556,
PBX1	GXP_3408918	+NRSF,28__477,-MYT1,454,+GRHL,551,+HNF6,15,-ZBPF,56,+HOXF,500,-MYBL,554,+FAST,576,-PAX2,292,+IKRS,544,-CABL,236,-HOXF,504__577,-NFKB,548,+STAF,531,+GABF,40,+NOLF,531,-RUSH,524,+SIXF,291,+FKHD,327,-FKHD,242__577,-ZFIA,494,+NR2F,19,+RXRF,58,-IKRS,273,-HAND,
PBX1	GXP_3408917	+NRSF,276,-GZF1,586,-HNF1,369,+HOXF,282__675,-BRNF,310,+SRFF,271,+SORY,680,+PRDM,347,+ABDB,390,+PAX3,326,+FKHD,307,-FKHD,236__562,+ARID,255,-HNF6,205__249,-BARB,192,+NR2F,292__349,+STAT,177,-IKRS,243,-PAX6,353,+BRNF,308,+HEAT,173,+PDX1,166,-ABDB,198,-INSM
PIGP	GXP_1982908	-HNF1,552,+RU49,499,-RUSH,571,-FKHD,582,+ARID,581,+NR2F,565,+GCMF,525,+BRNF,553,+NKXH,495,+DMTF,526,-EVI1,506,-ARID,580,-NKXH,494,-GATA,504,+NF1F,533,+PAX6,546,-GLIF,510,+EGRF,511,-OCTP,579
PIGP	GXP_3407090	-MYBL,613,+HOXF,652,-DMRT,584,+SORY,586,+CART,650,-HMTB,375,+EVI1,171,-RUSH,355,-P53F,625,+FKHD,171__200,-FKHD,653,+ARID,202__396,-DLXF,649,-RU49,608,-RBPF,187,+DLXF,651,-CAAT,653,+PDX1,651,+CP2F,627,-EVI1,596,-CART,650,-ZFHX,385,+AP1R,207,+GATA,396,-ARID
PIGP	GXP_1722938	-TEAF,1472,-LEFF,1428,+DICE,1349,-YY1F,1375,+BARB,1366,+CDXF,1422,+NKXH,1465,+YY1F,1405,+TBPF,1364,+NF1F,1408,-IRFF,1453,+SNAP,1402,-MYT1,1447,+SORY,1391,-HOXF,1421__1463,+RU49,1469,+EVI1,1380,-RU49,1470,+GREF,1424,+HEAT,1385__1402,-TBPF,1417,-ABDB,1422,+
PLXNB2	GXP_3427052	-E2FF,128,+FXRE,89,+RU49,614,-RUSH,77__612,+DEAF,118,-PAX3,615,-GFI1,119,+NR2F,139,+RXRF,86,+MYOD,77,+STAT,126,-HAND,76,-FXRE,89,+GREF,621,-PAX6,569,-AIRE,586,+NKXH,609,-FAST,105,+HAND,113,+E2FF,128,-NF1F,579,-NEUR,77,-NKXH,572__612,+RUSH,575,+HASF,556,+T
PLXNB2	GXP_3427053	-HNF1,502,-MYBL,508,+RBP2,58,-NFKB,492,+EVI1,543,+RXRF,563,-LEFF,558,-RBPF,493,+SPZ1,572,+GREF,64,+OCT1,92__517,-ZF07,568,+WHNF,43,-RREB,571,-GREF,62,-NKXH,96,+HOMF,22,-SRFF,94,-SORY,476,-CARE,12,+AP1F,80__558,-PBXC,17,+CREB,560,+MTF1,49,-AP1R,79
PLXNB2	GXP_3427054	-MYBL,461,+IKRS,34,-NFKB,210,-ETSF,189,-HNFP,169,+EVI1,492,+AHRR,456,-P53F,241__507,-BRAC,57,-ZFIA,177,+SF1F,548,+NR2F,82__544,+RXRF,497__533,+MYOD,470__487,+RBPF,204,+GCMF,185,+EBOX,471,-RBPF,210,+INSM,247,+SMAD,10,+AP2F,93,+CP2F,238,+NKXH,49,+DMTF,174,-
PLXNB2	GXP_3427055	-MYOD,568,+ZFHX,568,-HNF1,489,-BRNF,428,+SRFF,446,+SORY,535,+ABDB,455,+HNF1,446,+EVI1,489,+NR2F,480,+RXRF,479,+MYOD,398__501,-LEFF,432,+LEFF,481,-HAND,530,-MOKF,453,-FXRE,494,-PAX6,514,+BRNF,428,+CLOX,435,-PAX8,538,+HOXC,430,+NKXH,448,-HEN1,454,+YY1F,442,
PLXNB2	GXP_3427056	+DMRT,453,-PAX5,212__427,-MYT1,447,+HOXF,564__588,+SORY,440,-ETSF,520,+HESF,114__479,+SF1F,441,+RXRF,539__583,+STAT,522,+AARF,455,+EBOX,436,+OCT1,455,-YY1F,585,+CLOX,299,-HESF,112__435__478,-XBBF,548,+NKXH,287,-ZF5F,474__512,+PBXC,589,+AP1R,228__463__567,
PLXNB2	GXP_3427057	+DMRT,514,-MYOD,513,+ZFHX,311,+HICF,589,+GRHL,528,-E2FF,507,-MYBL,535,+RBP2,513,+SORY,352,-HAML,237,-NFKB,579,-LTFM,117,-MEF3,119,+EVI1,335,+NOLF,362,-P53F,92,+IRXF,92,+E4FF,358,+ZNFP,272,+NR2F,102__265,+RXRF,100__323,+MYOD,279,+EBOX,92,+LEFF,301,-HAND,91
PLXNB2	GXP_3427058	-PAX5,356,+NRSF,509,+RU49,513,-ETSF,300__333,-RUSH,568,-P53F,492,-PAX3,518,-MAZF,308,+MYOD,482,+DICE,246,+GCMF,566,+EBOX,566,-CHRF,284,+CLOX,263__497__549,-RXRF,564,+ZBPF,309,-AP2F,337,-CP2F,539,+GLIF,308,+AP1R,372,+GATA,588,-NRSF,362,+ZFXY,531,-STAF,328,
PLXNB2	GXP_3427059	-MYOD,421,+HICF,389,-PCBE,486,-MYBL,441,-HOXH,489,-ETSF,213__404__536,+NOLF,406,+AHRR,439,-P53F,234,-HNF6,449,+ZNFP,388,+MYOD,553,-CTCF,469,+STAT,539,-RU49,574,-HAND,470__554,-MOKF,568,-YY1F,517__548,+BRNF,563,-ZNFP,461,+YBXF,521,+NKXH,566,+WHNF,373,+PBXC
PLXNB2	GXP_3427060	+DMRT,405,-PAX5,508,-MYT1,525,-HNF1,525,-MYBL,523,+HOXF,448__471,+FAST,468__487,-BRNF,437__471,+SORY,436,+CART,470,+NKX6,473,-HOXF,471,+FXRE,540,-OCTB,415,-SATB,475,+HNF1,449__522__549,+OVOL,521,+DEAF,423,-FKHD,471,+NBRE,535,-BRAC,456,+SF1F,537,-BARB,424,
PPARGC1A	GXP_313023	+DMRT,389,+KLFS,637__777,-MYBL,466,+FAST,675,+MITF,581__729,+NKX6,574,-HOXF,572,-OCTB,571,+OVOL,464,+AHRR,546,-P53F,733,+HESF,585,+ARID,569,+IRXF,732,+E4FF,502,-BARB,564,+NR2F,416,+RXRF,612__756,+MYOD,609,-CHRF,374,+INSM,592,+LEFF,374,-PAX6,398,+BARB,376,
PPARGC1A	GXP_3409713	-MYOD,281,-MYT1,584,-HNF1,592,+HOXF,465,-MYBL,262__325,-DMRT,195,+SRFF,261__349__404,-PAX2,389,+SORY,413,-BTBF,486,+CART,464,+PAX2,194,-HOXF,465,+RU49,217,+STAF,432,+CIZF,207,+PAX3,170,+EVI1,175__334,+NOLF,311,+SIXF,385,-FKHD,224__356,-BRAC,468,+CSEN,301,
PPARGC1A	GXP_3409714	-MYT1,244,-HNF1,395,+HOXF,393,+FAST,218,-DMRT,395,+BPTF,405,+PIT1,227,+HMTB,382,+NKX6,370,-HOXF,360,-HMTB,546,+ABDB,392,-SATB,357,+HNF1,361,+EVI1,384,-RUSH,399,-FKHD,241__346,+NBRE,604,+ARID,365__548,+NR2F,523,+RBPF,600,-HAND,237,+OCT1,223,-CAAT,354,+BRNF
PPARGC1A	GXP_3409716	+DMRT,503,-MYT1,18,-PCBE,67,-DMRT,507,+SRFF,495,+HMTB,40,+PCBE,30,-GABF,556,-HOXH,505,-GKLF,467,+EVI1,72,-RUSH,497,+NBRE,490,+E4FF,452,+RXRF,491,-CTCF,574,+GCMF,563,-HAND,497,+OCT1,26,+SMAD,51,-PAX8,62,-CREB,58__450,+HOXH,47,-EVI1,28,+PBXC,63,+AP1R,555,+G
PPARGC1A	GXP_3409717	+DMRT,548,-MYT1,578,-E2FF,581__596,+HOXF,495__556,-BRNF,554,+HMTB,605,+NKX6,532,+CART,553,+PAX2,500,-HOXF,553,+RU49,438,+ABDB,446__494,+HNF1,509__530__551,-ETSF,476,+NR2F,557,+STAT,599,-CHRF,557,+LEFF,557,+BRNF,577,+HZIP,451,+NKXH,462__616,-EVI1,579,-HEAT
PPCDC	GXP_1419304	+ZFHX,388,+NRSF,481,-E2FF,436,-NFKB,518,+HNF1,574,-ETSF,398,+SF1F,497__554,+NR2F,494,+MYOD,482,+RBPF,458,-CTCF,490,+EBOX,456,-IKRS,519,-PAX6,405,-RXRF,426,+HAND,481,+YY1F,452,-THAP,373,-NEUR,483,+AP1R,394,-NKXH,376__573,+RUSH,455,+ZFXY,405,-NR2F,389__446,
PPCDC	GXP_3427870	+DMRT,567,-PAX5,548,-MYOD,121__420__520,+ZFHX,420,-MYT1,570,-SP1F,138,+SRFF,539,+FXRE,375,-GKLF,438,+HNF1,566,-MEF3,129,-RUSH,540,-P53F,421,+FKHD,465,+ZF07,139,+E4FF,453,-MAZF,138,+MYOD,369,-IKRS,112,-RBPF,111,-PAX6,531,-TBPF,348,+AP2F,131__556,-HESF,418,
PPTC7	GXP_1404563	-MYOD,130__193,+ZFHX,193,-TEAF,50,-MYBL,149,-DMRT,164,+SRFF,150,+SORY,47__448__468,-NFKB,523,+PAX1,85,-HOXH,269,-LTFM,94,+PAX3,219,-ETSF,78__186,-CSEN,457,+FKHD,468,+SIXF,417,-FKHD,481,-BRAC,257,+NR2F,229,+MYOD,129,+RXRF,209,+GREF,164,-CAAT,491,+EKLF,236,
PPTC7	GXP_1724513	-MYBL,587,+HOXF,591,+MITF,574,-GKLF,489,+IRXF,577,+SPZ1,522,-IRXF,577,+HOMF,568__589,+PAX8,499,-CDXF,591,-IRFF,492,-PRDF,488,-STAT,557,+EGRF,516,-DICE,537
PPTC7	GXP_1724514	-PAX5,827,-E2FF,682,+KLFS,663,-NFKB,698,-ETSF,947,-HNFP,698,+NOLF,775,+AHRR,623__623__974,-ZFIA,726,-HDBP,728,+CDEF,836,-YY1F,529,-CDEF,681,+ZBPF,770,-EREF,603,-ZF5F,677__841__972,+E2FF,508__528__681__876__973,+ZF5F,682__838__972,-NEUR,533,-NR2F,603,+CEBP
PRMT1	GXP_1987609	-PAX5,230,+HNF6,221,-HNF1,218,-ETSF,248__509__509,-P53F,570,+ZF07,234__286,-ZFIA,320,-MAZF,237__286,+RXRF,378,+MYOD,290,-LEFF,593,+STAT,380__518,-SREB,301,-OAZF,203,+EKLF,374,+CLOX,198,+CP2F,362,-MITF,565,-ZFXY,345,+ZBPF,196__291,+DMTF,359,+PARF,214,-NKXH
PTGER3	GXP_3419143	-E2FF,481,-MYBL,593,+HOXF,498__584,+EVI1,555,+NR2F,238__522,+MYOD,525,+RXRF,564,+RBPF,555,-CHRF,238,+LEFF,519,+OCT1,543,+BRNF,494,+OCTP,219,+PDX1,492,-EVI1,515,+HAND,523,+BRN5,500,-HOXC,519,+GATA,497,-NEUR,524__551,-ARID,243,-BRN5,498,+TALE,531,-OCT1,521,
PTGER3	GXP_22796	+DMRT,479,-PAX5,796__883,-E2FF,430__556__785__823,+KLFS,551,+SATB,442,-MYBL,504,+FAST,86,-BRNF,173__283,+HMTB,269,-LTFM,864,-ETSF,900,+SIXF,266__464__484,+FKHD,165__203,+NR2F,198,+STAT,222,-OAZF,544,-YY1F,803,+BRNF,93,-CDEF,794,+CLOX,176,-NRF1,825,+NKXH,5
PTPRM	GXP_2977123	-MYOD,558,-E2FF,501,-ETSF,528,-MEF3,539,+RBPF,533,+STAT,533,+GCMF,502,+OCT1,516,-GRHL,541,+NKXH,576,+WHNF,485,-AP2F,502,-ZFHX,537,-NKXH,575,+RUSH,529,+ETSF,541,-GCMF,517,+NEUR,559,-STAT,529,+SNAP,575,+NFAT,581,+IRFF,539__588
PTPRM	GXP_3429610	-MYT1,220,-SP1F,318,-MYBL,127,+RBP2,526,-PAX2,207,+PCBE,568,-HOXF,282,-ETSF,67,+EVI1,486,-P53F,560,+FKHD,110,-ZF05,53,+NR2F,309,+RXRF,103,+LEFF,308,+DLXF,282,-MOKF,316,+OCT1,73,+PDX1,282,+HNFP,558,+HZIP,286,-CREB,317,+HOXH,580,-EVI1,136__287,-SIXF,486,-HE
PYGL	GXP_202082	+KLFS,786,+AHRR,788,-BRAC,827,+NR2F,846,-FXRE,848,+CLOX,719,+ZBPF,867,+GLIF,868,-NR2F,734,-EKLF,868,+SP1F,784,-MYOD,829,-SP1F,869,+PAX3,828,-CSEN,739,+SF1F,849,+GCMF,718,+LEFF,821,-MOKF,852,+HEAT,793,-RXRF,828,-CREB,826,-SF1F,735,-KLFS,866,+ETSF,747,-OVOL
PYGL	GXP_1417321	-ZF06,502,+HOXF,397,+SORY,511,-NFKB,350,+GABF,421,+CIZF,333,+ABDB,409,+EVI1,338,+ZF05,356,+NR2F,544,+MYOD,522,-MOKF,352,+AIRE,511,-PAX6,396,-TBPF,393__487,+HOXC,393,+MEF2,411,-CREB,614,+HOXH,485,-EVI1,612,-HOXC,397,-ZFHX,376,+AP1R,543,+GATA,424,-NEUR,521,
PYGL	GXP_3425330	+NRSF,169,-MYT1,227,+HICF,498,-E2FF,231,+HOXF,383__530,-BRNF,383,+SRFF,378,+MITF,196,+CART,381,+ABDB,529,-ETSF,95__543,-RUSH,357,+SIXF,507,+FKHD,79__562,+HESF,153__166,+ZF08,164,+SF1F,117__369,-DLXF,381,+NR2F,171,+RBPF,388,+STAT,99__230,+EBOX,155__514,-OA
PYGL	GXP_3425331	+SRFF,496,+SORY,564,-HOXF,567,-RBP2,599,-IKRS,493,+EBOX,624,-RBPF,494,-HAND,538,+GREF,625,-YY1F,588,-PAX6,533,+SMAD,511,-ABDB,566,+HOXC,592__642,-CREB,625,+YY1F,537__565,-HIFF,626,-EREF,622,-GREF,529__624,-PERO,631,+RUSH,537__564,-PLZF,631,+BCL6,641,+TBPF
PYGL	GXP_3425332	+HOXF,538,-BRNF,529,+SORY,424,+IKRS,416,-HAML,447,+STAF,462__483,+PAX3,516,+NOLF,462,+IRXF,555,+RXRF,418,+LEFF,539,+BRNF,528,-ABDB,530,+HOXC,529,+PARF,557,-HOXC,539,+AP1R,509,-NF1F,415,-IRXF,555,-PERO,432,-BRN5,531,+ZFXY,412,-NR2F,434,+CEBP,568,-DEAF,571,
PYGL	GXP_3425333	+HMTB,522__592,+GREF,549,+HEAT,519,-TBPF,496,-CREB,543__570,+BTBF,579,+YY1F,493,+PARF,542,-GREF,547,-SF1F,562,+RUSH,482,-PARF,544__571,+SP1F,500,-CIZF,483,-CEBP,542__569
PYROXD2	GXP_3416469	+DMRT,560,-MYT1,535,-BRNF,135,-DMRT,133,+SORY,132__507,+MITF,148,+RU49,386,-FKHD,340,-PAX3,565,-GFI1,554,+SF1F,414,+RXRF,420,+MYOD,431__497,-LEFF,485,+GCMF,403,+OCT1,127,+AIRE,412,-CAAT,558,-YY1F,429__501,+BRNF,153__410,+MEF3,496,+CLOX,507__558,-HESF,497,
PYROXD2	GXP_278378	+ZF07,706,+NR2F,903,+INSM,752,-YY1F,759,-PAX6,690,+ZBPF,708,+NKXH,825,+HAND,788,-GREF,806,+GATA,881,+XBBF,815,+PERO,899,+MTF1,798,-MYOD,711,-SP1F,705__805,+EVI1,882,-MAZF,705,+GREF,807,-RXRF,812,-SF1F,795,-KLFS,708,+ETSF,901,-PLZF,689,+ZICF,788,-EGRF,707,
PYROXD2	GXP_3416470	-PAX5,442,+SORY,574,-BTBF,529,+PAX3,493,+FKHD,560__579,-ZFIA,431,-PAX3,541,+NBRE,576,-ZF05,443,-MAZF,461,+NR2F,571,+RXRF,573,-LEFF,431,+OCT1,442,+BRNF,443,+ZF02,464,-ZNFP,517,+CP2F,469__545,+HOXC,430,-RXRF,424,+ZBPF,459,+YY1F,483,+PBXC,431,+GLIF,460,+GKLF
RAD50	GXP_1402473	-MYOD,566,-ZBPF,490,-TEAF,553,+HOXF,42,+SORY,553,-HOXH,21,+EVI1,16__467__478__494,+FKHD,44,-ZFIA,498,-PAX3,517,-BRAC,52,+MYOD,455__568,-LEFF,498,-CTCF,32,+EKLF,487,+HOXC,454__497,+PBXC,496,-GREF,473,-NEUR,455__568,-NRSF,507,+NF1F,28,-GCMF,467,-AP4R,567,-Z
RAD50	GXP_148165	+KLFS,513__853,+STAF,499,+HNF1,879,-ETSF,496,+AHRR,514__525__854,+FKHD,819,+ZF05,866,+NR2F,875,+STAT,498,-PAX6,569,+BRNF,832,+CLOX,886,-INSM,910,+CP2F,594,-AP2F,508,-CART,886,-HEAT,846,+BRN5,881,+E2FF,573,+GATA,883,-IRXF,821,+BNCF,817,-GATA,894,-LHXF,891,
RARRES1	GXP_1989836	-BRNF,537,+SORY,509,+CART,470,+EVI1,555,+FKHD,493,-FKHD,476__569,-GFI1,509,-HNF6,509,+MYOD,495,-LEFF,509,+STAT,484,+OCT1,562,+GREF,519,+BRNF,536,-CREB,518,+HAND,495,-ZFHX,552,-NEUR,497,-E4FF,518,+MYT1,565,-TALE,505,+HOMF,470__578,+BCL6,485,-OCT1,556,-IRFF
RCBTB2	GXP_3410676	+ZFHX,583,-MYT1,35__521,-EVI1,499,-E2FF,447,-HEAT,87__518,-HOXC,566,+CART,25,-HOXF,27,-HAML,77,+GATA,492,+MYT1,33__537,-BRN5,21,+OVOL,507,+COMP,32,-MEF2,570,+HOMF,30,-GFI1,508,+SF1F,544,-HNF6,33,+CHRF,514,-RORA,543,-LHXF,24,+RXRF,537,+STAT,41,+DICE,500,+L
RCBTB2	GXP_1728002	-MYOD,218,+GRHL,483,-E2FF,494,-HNF1,585,-MYBL,219__483,+HOXF,291,-HOXF,288,-YBXF,184,-HOXH,584,+CIZF,303,+PAX3,229__246,+HNF1,291,+EVI1,162__286,-ZFIA,560,+RXRF,276,+RBPF,174,-LEFF,196,+INSM,534,+GREF,195__498,-TBPF,264,+CLOX,185,+SMAD,121__532,+YBXF,224,
RCBTB2	GXP_3410677	-MYT1,42,-HOXF,452,+RU49,510,+OVOL,28,-RUSH,495__508,+AHRR,436,-GFI1,29,+SF1F,65__537,+RXRF,58,+DICE,21,+LEFF,91,+AIRE,509,+HEAT,99,-ABDB,451,+CP2F,478,-HESF,478,-RXRF,464,+MEF2,90,-XBBF,517,-AP2F,468,-EVI1,20,-HEAT,39,-HOXC,87,+MYT1,58,-NKXH,508,+RUSH,46
RCBTB2	GXP_3410678	-MYOD,191__585,-MYBL,586,-YBXF,551,+EVI1,529,+RBPF,541,-LEFF,563,+GREF,562,+MEF3,487,+CLOX,552,+SMAD,488,+YBXF,591,+NKXH,482,-HEAT,552,-PTF1,575,-NEUR,191,+GATA,530,-NF1F,542,-NR2F,562,+ETSF,571,-SORY,564,-AP4R,189,-PBXC,496,+CAAT,551,-STAT,570
RCBTB2	GXP_3410679	-PAX5,576,-GZF1,534,+HMTB,479,+HNF1,515,+PPAR,561,+RXRF,574,+RBPF,522,-PAX6,579,+CDXF,529,-CREB,561,+NKXH,544,-SIXF,493,+PARF,562,+AP1R,462,-NKXH,530__544__560,-TALE,484,+BCL6,430,+CEBP,560,-LHXF,558,+TBPF,533,-SNAP,528,-PARF,562,-HOMF,559,-IRFF,424,+PERO
RDX	GXP_1750969	-ZBPF,501,-HNF1,267,-MYBL,260,-PCBE,496,+HOXF,479,-PAX2,265,+SORY,427,+HMTB,427,+NKX6,480,-HOXF,451__477,-NFKB,551,-OCTB,477,+DEAF,468,+FKHD,294,-FKHD,484,+NR2F,392,+RXRF,492,+OCTB,451,+GCMF,307,+STAT,556,-RBPF,410,+DLXF,480,+OCT1,294,+AIRE,478,+EKLF,499,
RDX	GXP_1750971	+NRSF,549,-MYT1,572,+HNF6,108,-HNF1,515__532,-DMRT,116__509,-PAX2,491,+SORY,520,-HOXF,493__545,-YBXF,544,-HOXH,558,-RUSH,504,+AHRR,141,+SIXF,118,+FKHD,568,-YY1F,137,+BRNF,478,-ABDB,491,+CDXF,492,-CREB,590,+YY1F,547,+PARF,589,+BRN5,106,+GATA,500,-BRN5,104_
RDX	GXP_3427806	+BPTF,560,+EVI1,563,+NR2F,574,+LEFF,572,+OCT1,627,+MAZF,588,-EREF,563,-GREF,615,-ARID,559,+CEBP,552,-OCT1,604,+PLAG,624,+EGRF,586
RELL1	GXP_1726507	-PAX5,275__332,+ZFHX,607,-E2FF,358__569,+KLFS,338__395,-ZBPF,337__393__412,+NRF1,272,-SP1F,251,+PAX3,281,-RBP2,438__689,-P53F,284,+RXRF,380,+CDEF,413,+EKLF,432,-NRF1,266,+AP2F,260,+MAZF,339,+ZBPF,255,-AP2F,260,-ZF5F,358,+E2FF,357__412__571__614__635,+PBXC
RELL1	GXP_2955084	+DMRT,598__626__688,-MYT1,594,-E2FF,585,-HNF1,77,-TEAF,738,-MYBL,688,+HOXF,718__740,+BPTF,670,+IKRS,738,-HOXF,633__714,-NFKB,347,+PAX1,690,+STAF,748,-AARF,602,+PAX3,308,+HNF1,309,+FKHD,590,-DLXF,632,+RXRF,66,-LEFF,598,-IKRS,614,-RBPF,613,+DLXF,633,+OCT1,7
RELL1	GXP_3409670	+HNF6,321,-BRNF,318__362,+PIT1,367,+HNF1,337,-ETSF,790,+NR2F,334__770,-LEFF,764,+DLXF,367,+BARB,379__774,+BRNF,326__367,+CLOX,321,+NKXH,368,+HAND,720,-EREF,357,+GATA,753,+CHRF,734,+CEBP,733,-LHXF,367,+PRDF,771,-NKX6,366,+RBIT,366,-HOMF,368,-COMP,356,+PERO
RFC2	GXP_2953243	-PAX5,446,-TEAF,495,-SP1F,435,+CIZF,515,-LTFM,518,-RUSH,518,-RBP2,440,-P53F,571,-FKHD,586,+NR2F,417,+RXRF,489,-CTCF,592,-CREB,570,+HAND,486__528,-CP2F,457,-NEUR,530,-ZICF,437,+ZFXY,538,+ZICF,486,+XBBF,447,-EGRF,596,-OCT1,468__520,+CREB,532,+PAX5,462,-PRDF
RFC2	GXP_3408054	+HICF,509,+NRSF,495__526,+PAX1,560,+STAF,511,+GCMF,521,+OCT1,536__577,+NKXH,551,+HAND,514,-PAX1,541,+ZICF,495__514,-OCT1,492,+NFAT,538,+IRFF,536
RFC2	GXP_3408055	+ZFHX,492,+HNF6,519,-BRNF,519,+SORY,568,+ABDB,516,+EVI1,572__588,+NOLF,556,-IKRS,555,+INSM,495,+LEFF,522,+CLOX,504,-AP2F,556,+PAX9,502,-SORY,543,-CDXF,515,-ZFTR,574,-SMAD,593,-CLOX,502
RFC5	GXP_1724627	+GRHL,411,-E2FF,523,+KLFS,454,-ZBPF,449__641,-ETSF,409,+OVOL,412,+OAZF,603,-CTCF,603,+CDEF,524,-GRHL,443,+HAML,541,+MEF3,412,+AP2F,492__606,-XBBF,415,-CREB,417,-ZF07,446,-AP2F,492__606,-RREB,453,-ZF5F,521,+E2FF,522__620,+ZF5F,523,+CTCF,442,+ZF35,498,+ETSF
RFC5	GXP_3408257	-MYOD,587,+ZFHX,574,-MYBL,591,-PAX2,499,+RU49,515__565__575,-ETSF,557,-RUSH,513,+NR2F,539,+GREF,589,-EVI1,540,-CP2F,568,-GREF,555,-GATA,543,-AP4R,585,+RORA,543
RFC5	GXP_3408259	+GRHL,457,-E2FF,534,-HNF1,476,-DMRT,473,+MITF,569,-ETSF,525,+EVI1,586,-RUSH,442,+FKHD,452,-GFI1,430,+IRXF,572,+RXRF,483,-LEFF,434,+STAT,445,-CTCF,536,+EBOX,572,-MOKF,520,-CAAT,415,+GREF,479__572,-PAX6,471,-PAX8,543,+HOXC,433,-RXRF,537,-XBBF,559,-CREB,461,
RFC5	GXP_3408258	-ETSF,457,-RUSH,477,+AHRR,491,-BRAC,501,+NR2F,471__573,+GREF,456,-HEAT,544,+GATA,578,-NR2F,555,+ETSF,532,+XBBF,564,+NF1F,560,-ZFTR,542__580,+CAAT,546,+MYBL,567,-DICE,487
RFWD3	GXP_1408661	+DMRT,595,-BRNF,516,+MITF,526,-ETSF,380,+HESF,460,-FKHD,422,+MYOD,398,-CTCF,488,-SREB,435__462,+EKLF,459,+HAML,438,-HESF,531__581,-RXRF,403,+HOXH,420,-EVI1,595,-EREF,417,-SF1F,477,+HOMF,441,+TALE,417,-EBOX,531,-CARE,491,+MOKF,477,-AP4R,527,-IRFF,379,-ZF02
RFWD3	GXP_1408662	+DMRT,283__350,-DMRT,288,+EVI1,255__492,-BRAC,473,+RXRF,578,-CAAT,470,-YY1F,361,-TBPF,356,-ABDB,523,+HZIP,510,+CDXF,522,-RXRF,511,-ZFHX,574,-PERO,518,+MYT1,540,+HOMF,361,-NR2F,515__542,+ETSF,254,+MZF1,263,+ZFTR,289,+PRDF,262,+PAX6,474,+AP1F,579,-GCMF,331_
RFWD3	GXP_3413345	+DMRT,556,-DMRT,561,+EVI1,528,+HZIP,503,-RXRF,490,+ZBPF,494,+ETSF,527,+MZF1,536,+ZFTR,562,+PRDF,535,-AP4R,548,-ZFTR,502,+PAX5,565,+ZF06,580,+NFAT,539,+IRFF,535
RPP21	GXP_224089	+NRSF,576,-E2FF,516,-ETSF,558,-P53F,513,+NR2F,570,+BRNF,156,+CLOX,147,+PDX1,157,-ABDB,155__563,+AP2F,137,-HESF,585,+CDXF,156,-RXRF,557,-AP2F,137,+HAND,518,-ZF5F,580,+E2FF,517,-ZFHX,586,-TALE,168,-EBOX,588,+PRDF,527,-PARF,162,-OCT1,159,+SP1F,517,-GLIF,589,
RPP21	GXP_3416718	-MYOD,599,-MYT1,553,-HNF1,500,+HOXF,490,-DMRT,497,-LTFM,562,-RUSH,514__562,+GCMF,543,-HAND,602,+HEAT,553,-ZNFP,558,-INSM,573,-HEAT,550,+GKLF,626,+ETSF,558__635,-NOLF,630,-LHXF,491,+XBBF,627,+NEUR,600,-STAT,574,+NFAT,625,+AP4R,582__597,+IRFF,626
RPS6	GXP_287407	-E2FF,474__526,-MYBL,545,-NFKB,424,-ETSF,446,+AHRR,724,+FKHD,557,-YY1F,718,+CP2F,452,+ZBPF,417,+NKXH,1124,-HEAT,468,-EREF,489,+E2FF,474__658__728,+GLIF,414__427,-GREF,479,-NEUR,722,-NR2F,700,+ZFIA,455,+PAX9,740,+TALE,1111,+MZF1,663,+TBPF,1069,-CARE,523,+P
SAMD4A	GXP_2955835	+ZFHX,626,-MYT1,169,+HNF6,500,-MYBL,144,+HOXF,63__506,+SORY,483,+RU49,130,-YBXF,497,+ABDB,62,-ETSF,517,-CSEN,475,+OVOL,141,-RUSH,66,-P53F,198,+FKHD,42,+HESF,116,-ZFIA,578,-PAX3,82,-RU49,131,+EBOX,44__116,-HAND,493,+OCT1,480,+EKLF,538,-PAX6,202__526__543,+
SAMD4A	GXP_3410313	-MYOD,588,+NRSF,43,-E2FF,36__79__577,+NRF1,578,-MYBL,93,-HOXF,94,-HAML,138,+FXRE,162,-ETSF,214,-RUSH,244,+DEAF,217,+MYOD,257,+STAT,214,+GCMF,84,-NRF1,578,+AP2F,48,-HESF,63,+MAZF,158,+HOXC,96,+RREB,134,+BTBF,101,-HOXC,565,-ZF5F,34__577,+E2FF,35__133__576,-
SAMD4A	GXP_3410312	+NRSF,635__694,-MYT1,345,+NRF1,533__650,-HNF1,574,-SP1F,329__510,-MYBL,215,+HOXF,560__575,+CART,576,+NKX6,574,-HOXF,577,+PAX1,223,-AARF,561,+HNF1,576,-ETSF,338__518,+NOLF,492,+AHRR,496,+DEAF,535,+ZF07,330,+E4FF,560,-MAZF,329,+MYOD,636,-CTCF,490__524,+EBOX
SAMD4A	GXP_3410314	+NRSF,738__967,-MYT1,1038,-E2FF,1044__1106,-ZBPF,1080,-TEAF,688,+NRF1,970__1049__1183,-MYBL,1163,+SRFF,922,+IKRS,688,-HAML,902,+RU49,962,-MEF3,980__995,+ZNFP,705,+RBPF,687,+GCMF,1086,-CTCF,713,+GREF,657,+ZF02,1087,+HEAT,765__892,-NRF1,970__1183,-AIRE,896,
SAMD4A	GXP_3410315	-E2FF,590,-BRNF,505,+FAST,806,+HMTB,895,-HAML,721,-ETSF,707,-GFI1,537__891,-LEFF,566__692,+STAT,498__709,+AARF,900,-CAAT,867,-YY1F,509__862,-PAX6,711,+CLOX,511,-BCDF,810,+HAND,736,+E2FF,594,-PTF1,664,-NEUR,674,+GATA,533,+PLZF,600,-BRN5,498,+ZF35,714,-NR2F
SAMD4A	GXP_3410316	+DMRT,572,+HNF6,446,-SP1F,479,-MYBL,544,+HOXF,551,-HOXF,409,-GKLF,418,+HNF1,491__547,-ETSF,421__449,-MAZF,478,+MYOD,566,+RXRF,304,+STAT,502,-CAAT,338,-YY1F,461,-CREB,437__547,+NKXH,499,+HAND,564,+YY1F,412,+GLIF,477,+AP1R,513,-NEUR,465__566,-PERO,320__409_
SEMA4G	GXP_2188048	-HNF1,455,-MYBL,159,+CABL,517,+HMTB,526,-HAML,256,+CIZF,514,-CSEN,203,+NOLF,478,+RXRF,218,-CTCF,234,+EBOX,201,-IKRS,151,+LEFF,221,+OCT1,488,+GREF,534,-PAX6,125,+OCTP,123,-INSM,237,-CREB,228,+ZBPF,479,-AP2F,153,+LTFM,101,+HAND,494,-PTF1,512,-ZFHX,522,-GREF
SEMA4G	GXP_3416495	-MYOD,249,+NRSF,580,+KLFS,475,-MYBL,526,+SRFF,465,-NFKB,327,+HNF1,348,-ETSF,498__528__544,-RUSH,316,+HESF,551,+ZF08,263,+ZF05,288,+OAZF,582,+MYOD,249,+GCMF,556,-OAZF,584,+OCT1,293,-PAX6,583,+MEF3,450,+CP2F,453,+HOXC,252,-XBBF,513,+BTBF,530,-HIFF,552,+BRN5
SEMA4G	GXP_3416494	-MYOD,686,+KLFS,386__465,-ZBPF,466__789,-SP1F,453__626__655,+RBP2,718,+PCBE,159,-ETSF,618__678,-RUSH,382,+HESF,314,-MAZF,453__625,+NR2F,331__749,+RXRF,756,+OAZF,351,+MYOD,688,-HDBP,660__784,+GCMF,684__736,-CTCF,454__643,+INSM,388,+OCT1,102,+EKLF,764,+GREF
SEMA4G	GXP_3416497	-MYOD,90__237,+NRSF,114,-MYT1,550,-ZBPF,75,-MYBL,300,-SP1F,206__267,+HOXF,292,+SORY,252__290__327__450,-GKLF,355,+ABDB,445,+HNF1,586,-ETSF,377,+EVI1,130__421,+OVOL,300,+NOLF,190,+FKHD,448,-BARB,351,+MYOD,92,-LEFF,555,-HDBP,65__272,+PTF1,238,+LEFF,324,-HAN
SFPQ	GXP_2970813	-MYT1,510__544,-MYBL,564,+HOXF,491,+SORY,501,-HOXF,493,+DEAF,562,+SIXF,589,-P53F,513,-HAND,585,+OCT1,492,-TBPF,498__548,-SIXF,590,-PAX9,547,+MYT1,508,-NKXH,543,+ZFXY,532,+MZF1,575,-LHXF,493,+TBPF,503,+XBBF,569,-PDX1,491
SFPQ	GXP_3424043	+NRSF,292__333,-MYT1,392,+GRHL,153,-MYBL,242__265__513,+HOXF,272,-BRNF,401,-DMRT,209__563,-HOXF,269,-NFKB,292,+CIZF,541,-ETSF,534,+EVI1,526,-RUSH,573,+DEAF,192,-P53F,172,+HESF,296__505,-FKHD,370,+ZF08,294,-DLXF,271,+NR2F,567,+STAT,535,+GCMF,131,+DLXF,273,
SFPQ	GXP_3424044	-E2FF,616,+CIZF,515,-RUSH,508__577,+FKHD,516__541,+ARID,479,+SF1F,623,+CSEN,424,+LEFF,518,+OCT1,467__555__606,+AIRE,497,+OCTP,479,+HEAT,546,+NKXH,437,-HEAT,480,+E2FF,616,-GREF,599,+GKLF,519,-ARID,478,+COMP,418,+ZICF,457,+PRDF,573,-SORY,421,-OCT1,474__549,
SFPQ	GXP_3424045	-E2FF,381,-GZF1,518,-MYBL,570,+PAX2,534,+CIZF,280,+EVI1,500,-RUSH,273__342,+FKHD,281__306__389__542__559,+ARID,244,+SF1F,388,+CSEN,189,+OCTB,515,+LEFF,283,-MOKF,521,+OCT1,232__320__371__568,+AIRE,262,+OCTP,244,+HEAT,311,+NKXH,202__557,+WHNF,504,-CART,514,
SFPQ	GXP_3424046	-GZF1,108,-HNF1,826,-MYBL,160,+SORY,856,+PAX2,124,+EVI1,90__828__875,+FKHD,132__149,-FKHD,914,+ARID,783,+OCTB,105,-MOKF,111,+OCT1,158__923,+CLOX,904,+YBXF,833,+NKXH,147__912,+WHNF,94__865,+HAND,856__887,-CART,104,-HEAT,832,+PARF,148__919,-GREF,854,+GATA,8
SGPL1	GXP_1411464	-MYT1,468,+HOXF,484,+PAX1,472,+ABDB,463__483,+SF1F,577,-CTCF,495,+STAT,501,+GREF,517,+CLOX,557,+HOXC,553,+NKXH,571,+GATA,558__588,+MYT1,469,+ETSF,568,-PLZF,467,+XBBF,576,-CDXF,483,-OCT1,594,-HOMF,463__483,-GCMF,517,-COMP,474,-BCL6,500,-NFAT,541,-STAT,501
SGPL1	GXP_1737025	-TEAF,534,-MYBL,437,+HOXF,474__536,-BRNF,436,-HOXF,419,-HAML,530,+RU49,548,-NFKB,556,-HOXH,489,-GKLF,402,+ABDB,473__516,+PAX3,496,+HNF1,440,-ETSF,484,+NR2F,487,+STAT,485,+OCT1,431,-CREB,437,-EVI1,405,+PARF,434,+BRN5,431,-HOXC,501,+E2FF,484,+GATA,523,+ETSF
SLC22A18	GXP_3415825	-GKLF,411,-P53F,567,-BRAC,535,+IRXF,567,-PAX6,556,-RXRF,405,-EVI1,568,-FAST,390,-PERO,539,-IRXF,567,+RUSH,401,-NRSF,534,-NR2F,408,+P53F,568,-AP1R,375
SLC22A18	GXP_3415826	-MYOD,577,+SORY,203,-GKLF,543,+HNF1,546,+DEAF,566,-FKHD,545,-BARB,539,+MYOD,577,-LEFF,542,+STAT,195,+EKLF,586,+CP2F,586,-SPZ1,490,-RXRF,541,-CREB,550,-FAST,202,+AP1R,584,-PERO,540,-NRSF,509,-ZICF,223,+ZFXY,527,-NR2F,550,-GATA,508,+XBBF,540,+NEUR,578,-EKLF
SLC25A26	GXP_1743705	-BPTF,469,-PAX5,406,-E2FF,534,-SP1F,519,-MYBL,465,+HOXF,481,-BRNF,488,+SRFF,525,+PRDM,621,-MEF3,405,+NOLF,422,-RBP2,490,+ZF07,518,+HESF,458__667,-PAX3,470,+ARID,528,+ZNFP,537,+GCMF,521,+EBOX,461,-SREB,475,-CAAT,637,+EKLF,654,+GREF,457,-YY1F,528,-HESF,459,
SLC36A1	GXP_162717	+HICF,560,-PCBE,573,+GABF,576,-ETSF,435,+HESF,493,+E4FF,495,-CTCF,409,+EBOX,495,-SREB,495__573,+CDEF,563,-HAND,414,-HESF,493,-CREB,488,-ZF07,442,-HIFF,495,+E2FF,504,-PTF1,404,+AP1R,556,-NEUR,414,-E4FF,493,-PERO,384,+CTCF,410,+ETSF,508,-EBOX,414__495,-SNAP
SLC36A1	GXP_2450088	-MYBL,619,-SP1F,631,-DMRT,601,+BPTF,608,+SORY,611,-ZFIA,573,+RXRF,572,+STAT,566,+MEF3,561,-SIXF,615,+BRN5,614,-KLFS,630,+ZF06,591,+MYBL,586__601__630
SLC36A1	GXP_3405408	-ETSF,567,+ZF07,569,+ZF08,598,+MYOD,580,-YY1F,577,-HESF,622,-HEAT,580,+AP1R,635,+XBBF,607,+PAX6,577,+NEUR,602,+AP4R,587
SLC36A1	GXP_3405409	-E2FF,589,+RBP2,593,+MITF,285,+PAX2,246,-GKLF,579,-RBP2,275,+HESF,273,-GFI1,593,+NR2F,229,+INSM,238,+LEFF,228,-CAAT,554,+GREF,576,+SMAD,236,-INSM,537,+RREB,540,+ZBPF,535,+HAND,230,-PAX9,544,+E2FF,263,-GREF,575,+GLIF,547,-NF1F,587,+CTCF,549,-NR2F,584,+PRDF
SLC36A1	GXP_3405410	-EVI1,129,-CART,118,-ZBPF,594,+SORY,535,-HOXF,132,-GREF,514,-IRXF,200,+HBOX,123,-NKXH,125__520,+SIXF,563,+HOMF,123,+IRXF,200,-PLZF,546,-SRFF,549,-DLXF,122,+DICE,578,-SORY,532,+LEFF,121,+DLXF,123,-OCT1,181,-HOMF,123,+OCT1,184,+HEAT,535,-NFAT,535,+SMAD,108,
SLC39A8	GXP_2965550	-MYOD,586,+DMRT,78,-MYT1,526,-HNF1,64__90__565,-DMRT,78,+SORY,85__115,+CART,59,+ABDB,87,+EVI1,49__86,-FKHD,496,+NR2F,548,+RXRF,74__570,-LEFF,489,+GCMF,39,+OCT1,57,-TBPF,60__332,-RXRF,565,-CREB,60__554,+NKXH,351,-EVI1,316__529,-FAST,87,-CART,59,+YY1F,584,+
SLC39A8	GXP_3419011	-MYT1,498,-HNF1,437,+HOXF,130__435__601,+SRFF,532,+SORY,50__143__160,+MITF,458,-HOXF,129__542__598,-HMTB,248,-HAML,452,-YBXF,597,-HOXH,41__389,+ABDB,434,-SATB,541,+EVI1,161,-RUSH,241,-P53F,268,+FKHD,230__442,-FKHD,469,+ARID,425,+IRXF,268,-DLXF,540,-ZF05,5
SLC39A8	GXP_3419012	-MYT1,496,-TEAF,557,-BRNF,527,-PAX2,76,+SORY,116__557__622,+CIZF,583,-ETSF,552__612,+SIXF,85,-FKHD,50,+OCT1,119,-GRHL,47,+BRNF,113,+OCTP,525,+HEAT,74__557,-TBPF,110__503,-ABDB,77,+NKXH,601,-EVI1,481__496,+YY1F,476__610,-HEAT,75,-THAP,608,+AP1R,493,+GATA,8
SLCO2A1	GXP_243784	-PAX5,35,+NRSF,540__814,-MYT1,620,-E2FF,588__797,+KLFS,526,+NRF1,581__798,-SP1F,41,+HOXF,84,-PAX2,77,-HOXF,861,-GABF,636,+STAF,47,+GABF,572,+ABDB,613,+HNF1,36,-ETSF,661,-MEF3,552,+ZF07,52,-BRAC,811,+NR2F,67,+DICE,94,+AARF,596,-RBPF,46,+LEFF,85,+GREF,101,+
SLCO2A1	GXP_2975559	-BRNF,694,+HMTB,701,+CLOX,686,-PERO,688,-NR2F,708__787,+TALE,683,-AP1R,729,-MYOD,737,+NRSF,746,-ZNFP,689,-ZFHX,697,-SORY,704,+NEUR,737,+AP4R,736
SLCO2A1	GXP_3428309	-MYT1,520,-SP1F,556,-MYBL,499,+PAX2,494,-HMTB,591,-LTFM,570,+HNF1,498,-ETSF,161,-RUSH,451,+FKHD,506,+HESF,461,+MYOD,451,+RXRF,458,+STAT,504,+GREF,449,+ZF02,561,-RXRF,529,+ZBPF,563,+NKXH,569,-SIXF,590,-EREF,530,-ZFHX,508,-GREF,447,+GLIF,559,-NEUR,451,-NF1F
SLCO2A1	GXP_3428310	+HICF,500,-BRNF,777,+FKHD,571,+ZF07,613,+ZNFP,353,+DICE,392,-OAZF,370,+BRNF,359,+ZF02,618,+CLOX,357,-INSM,619,-XBBF,550__787,+ZBPF,615,-HEAT,600,+BRN5,775,-GREF,370,+GLIF,616,+ZF5F,793,-NEUR,607,-PERO,542,+MZF1,479,-LHXF,774,+XBBF,500,-NKX6,778,+NF1F,544,
SLK	GXP_278193	-PAX5,729,-MYT1,971,-E2FF,716__893__950,-ZBPF,673__926,+NRF1,561__943,-SP1F,682__900,+IKRS,1131__1166,-GKLF,997,-ETSF,1045,-MEF3,1110,+AHRR,942,+HESF,923__1098,-PAX3,952,-BARB,969,+RBPF,1165,-HDBP,683,-CTCF,683__902,+EBOX,1098,-MOKF,717,-PAX6,1093,-TBPF,9
SLK	GXP_1411048	-MYT1,85,+SATB,777,+HOXF,73__103,-BRNF,75__103__773,+SORY,126__201,+IKRS,227,+CART,72,+NKX6,765,+PAX2,94,-HOXF,100__773,+CIZF,158,+ABDB,102,+EVI1,235,+FKHD,791,-FKHD,195__249,-HNF6,128,+ARID,767__778,-DLXF,73__177,+RXRF,394,+OCTB,773,+STAT,140__173,-CHRF,
SLK	GXP_1736265	+SRFF,497,+SORY,453,+FXRE,487,-RUSH,523,-LEFF,433__488,+BARB,481,-TBPF,515,+CLOX,463,+HOXC,487,+NKXH,507,+HOXH,432,-EVI1,546,-SIXF,491,-HEAT,571,-ZFHX,483,+PBXC,488__533,+GLIF,556,-GREF,512,+GATA,519,-ARID,539,-NKXH,507__593,+COMP,487,-TALE,492__537,-SRFF
SLK	GXP_3416560	+DMRT,162,-PAX5,164,+ZFHX,201,+NRSF,491,-MYT1,96,+HOXF,228,-BRNF,227,-DMRT,145,+CART,227,+NKX6,225,+PAX2,144,-HOXF,227,+ABDB,113__226,+HNF1,163__227,+EVI1,82,+FKHD,93__109,-FKHD,120,-PAX3,140__549,-DLXF,227,+NR2F,452,+RXRF,460__540,+OCTB,228,-LEFF,517,+ST
SLK	GXP_3416561	-DMRT,488,+SORY,534,+LEFF,591,-TBPF,471,-EREF,487,+E2FF,483,+PBXC,468,-ZFHX,528,-GREF,555,+AP1R,494,-SORY,466,+EREF,486,+MYBL,564,+IRFF,504__530
SLK	GXP_3416562	+DMRT,366__501,+SATB,485__543__567,-HNF1,537,+HOXF,428__451__484__542__568,+FAST,459__504,-DMRT,371,+SORY,449,+NKX6,429__447__485,+CART,446__567,-HOXF,382__424__445,+PAX1,385,-HOXH,394__419,-OCTB,444,+HNF1,360,+EVI1,527,+FKHD,380,-FKHD,552,-GFI1,576,+ZF05
SOCS2	GXP_52516	-E2FF,569,+KLFS,104__437,-GZF1,470,-MYBL,439,-NFKB,175,+STAF,81__137,-LTFM,182,+NOLF,137,+ZNFP,436,+INSM,453,-YY1F,454,+ZF02,527,+CLOX,560,-SPZ1,518,-XBBF,138,+ZBPF,524,-AP2F,90__139,-HIFF,506,-EREF,549,+E2FF,105,-RORA,557,-HASF,106,+OSRF,469,+PAX6,505__5
SOCS2	GXP_2973347	-MYOD,322__428,-E2FF,359,-SP1F,128__364__380__398,-MYBL,323,+HOXF,339,-BRNF,336,+IKRS,437,-HOXF,206__310__347,-ETSF,197,-MEF3,351,+OVOL,323,+SIXF,464,+ZF07,365,-MAZF,365__398,+MYOD,430,+GCMF,308__401,+SPZ1,437,+OCT1,329,+EKLF,459,+ZF02,396,+HEAT,120,-TBPF
SOCS2	GXP_2973348	-E2FF,377__531,+KLFS,470__483,-HNF1,560,-ZBPF,493__493,-SP1F,761,-PAX2,559,-HOXF,375,-NFKB,438__524,-LTFM,440,+HESF,418__528,+ZNFP,286,+NR2F,279,+RXRF,287__409__473__498,-HDBP,463,+STAT,432__432,-CTCF,461,+EBOX,417,+INSM,405,+CDEF,653,-MOKF,283__394,-PAX6
SPRED1	GXP_1163954	-MYOD,412__437__455,+HICF,319,-E2FF,334__389__445,+YY1F,467,-PAX9,413,-ZBPF,308,+NRF1,384,-ZF5F,389,+E2FF,334__388,+ZF5F,387,+PAX3,408,-NRSF,310,+EVI1,499,-ZICF,452,-TALE,522,-NR2F,538,+HESF,332,-EBOX,308,+RXRF,484,-HDBP,339__393,-CTCF,299__381__415__451,
SPRED1	GXP_1991056	-E2FF,264,+HNF6,245,-MYBL,210,+HOXF,159__217__231,+FAST,131,-BRNF,242__355,+SORY,449,+HMTB,239,+CART,226,-HOXF,218,-NFKB,469,-GKLF,520,+HNF1,227,-FKHD,187,+ZF05,459,+ARID,179,-ZF05,420,+NR2F,449,+LEFF,446,+GREF,317,+OCT1,441,+AIRE,157,+BRNF,154__535,+HAML
SPRED1	GXP_3420273	-MYOD,109,-BRNF,37,+SORY,138,-HAML,176,-ETSF,146__201,-FKHD,324,+ZF05,157,+GCMF,301,+EBOX,296,+LEFF,40,+OCT1,37,-PAX6,21,-TBPF,325,+HOXC,325,+MEF2,45__347,-EVI1,16,+HAND,108__294,-PTF1,345,-NEUR,109,+GATA,344,-TALE,105,-MEF2,322,+ETSF,134,+GFI1,40__191,-E
SPRED1	GXP_3420274	-MYOD,527,+HOXF,512,-BRNF,542,-HOXF,511,+HNF1,541,-IKRS,514,-SREB,561,-HAND,527,+DLXF,511,+OCT1,525__546,-PAX6,546,+HAML,564,-HESF,586,+CDXF,533,+NKXH,587,+PARF,542,+ATBF,535,+CHRE,552,+HOMF,511,-MEF2,537,-OCT1,523__545,+AP1F,581,+NEUR,529,-AP4R,525,-AP1F
STAT3	GXP_1403245	-BPTF,303,-MYOD,415,+NRSF,426,+ZFHX,415,-MYT1,338,+HOXF,565,-DMRT,334,+SORY,335__358__386,+IKRS,563,+CART,580,+ABDB,364,-FKHD,196__302,-BARB,245,+NR2F,402,+RXRF,326,+OAZF,355,+RBPF,562,-CTCF,224,+DICE,194,+GCMF,226,+EBOX,316__414,-CHRF,409,+OCT1,367,+EKLF
STAT3	GXP_115906	+KLFS,523,-ETSF,541,+ZF07,246,+STAT,197,+SPZ1,599,-CAAT,72,-XBBF,541,+ZBPF,108,+NKXH,172,-ZF07,595,+HAND,115__220,-HEAT,211,-HIFF,85__115,+HEN1,203,+BRN5,226,+E2FF,128,-E4FF,183,-SRFF,67__159,-GATA,161,+TBPF,171,+XBBF,593,+PAX6,232,+NF1F,115__197,-HOMF,17
STAT3	GXP_1722125	-MYOD,284__310,+NRSF,257,-HAML,273,-HOXH,557,+ABDB,554,+FKHD,491,-FKHD,484,-GFI1,543,-HNF6,542,+MYOD,281__307,-LEFF,544,-CTCF,365,+GCMF,563,+GREF,321,-PAX6,563,-ZFXY,268,+NKXH,582,-EVI1,326,+HAND,309,-PTF1,300,+GLIF,277,-GREF,504,-NEUR,310,+AP1R,317,-NRSF
STAT3	GXP_3406439	-MYOD,634,-HNF1,686,-SP1F,710,-GABF,711,+FXRE,703,-NFKB,704,-HOXH,633,+SIXF,657,-MAZF,709,+LEFF,663,+HAML,672,+CLOX,688,-RXRF,685,+RREB,717,+ZBPF,709,-HOXC,661,-EREF,678,+AP1R,683,-NEUR,643,+RP58,634,-PERO,688,-KLFS,716,-NR2F,686,+TALE,642,+TBPF,677,-SNAP
STAT3	GXP_3406437	-TEAF,396,+RBP2,545,-HMTB,1050,-NFKB,1131,+CIZF,376,-ETSF,561__1124__1257,+NOLF,306,+SIXF,506,+FKHD,314,+NR2F,544,+STAT,305,+AARF,509,-YY1F,311,+CLOX,1179,-INSM,306__551,+CP2F,344,+NKXH,377,-AP2F,550,-ZF07,593,-EVI1,298,+YY1F,1047,-EREF,365,+E2FF,521,-GRE
STAT3	GXP_3406441	-MYT1,569,+HOXF,498,+FAST,549,-BRNF,494,+NKX6,499,-HOXF,497,-ETSF,515,-RUSH,563,+NR2F,502,+RXRF,509,+OCTB,543,+OCT1,554,-PAX6,544,+HOXC,529,+MEF2,580,+NKXH,545__565,-HEAT,513,+GATA,559,+PLZF,546,-ARID,533,+HOMF,497__545,-MEF2,497,-GATA,532,-LHXF,498__544,
STAT3	GXP_3406443	+DMRT,492,-BRNF,441,-MYBL,591,+HOXF,340__444,-DMRT,496,+PIT1,441,+SORY,441,+CART,444,+NKX6,446,-HOXF,441,+STAF,502,+ABDB,368__439__479,-ETSF,474,+FKHD,343,+MYOD,489,-LEFF,582,-RU49,453,+EBOX,404,+LEFF,113,+DLXF,444,-HAND,404__490,-MOKF,602,+AIRE,444,-CAAT
TAF9	GXP_180398	+GRHL,606,-E2FF,514__617,+KLFS,164__776,-ZBPF,764__774,+NRF1,280__542,-SP1F,510__528,-MYBL,759,-ETSF,521__597,-MEF3,347,+EVI1,173,+NOLF,529,+AHRR,731,+DEAF,276,+HESF,504,-PAX3,648,+E4FF,328,-MAZF,156,+RXRF,176,-HDBP,634,-CTCF,152__253,+GREF,595,+EKLF,783,
TAF9	GXP_3417590	-MYBL,587,+HOXF,590,+SRFF,544,-HAML,541,-NFKB,540,+CIZF,540,+IRXF,519,+AARF,564,-PAX6,572,+HAML,506,+HEAT,610,+NKXH,581,+BRN5,581,-IRXF,519,-NKXH,583,+HOMF,590,+ETSF,577,+PAX8,574,-OCT1,562,-IRFF,509,-WHNF,620,+NFAT,539
THNSL2	GXP_3422036	-HOXF,704,-YBXF,666,+EVI1,656,+RXRF,716,-HAND,768,+OCT1,775,-YY1F,653,+CLOX,667,+HOXC,639,-CREB,698,-HEAT,731,+PBXC,703,+CTCF,674,-LHXF,667,-SORY,706,-PARF,701,+NF1F,666,-AP4R,764,+NEUR,768,-PBXC,665,-ZFTR,700,-COMP,658,+CREB,698,+CAAT,668,-NFAT,628
TJP3	GXP_3425924	-PAX5,538,+MITF,581,+EBOX,584,+SPZ1,568,+EKLF,566,-XBBF,440,+HAND,586,-NEUR,577,+RUSH,525,-EBOX,586,+ZICF,425,-HOMF,527,-IRFF,453,-AP4R,582,+NEUR,585,-GLIF,565,+PLAG,567,+EGRF,562
TJP3	GXP_3425925	+DMRT,556,-PAX5,451,-E2FF,508,+HICF,79,-GZF1,477,-SP1F,455__508,+HOXF,22,+SORY,20,+HNF1,22,-ETSF,10,-MEF3,42,+EVI1,444,+OVOL,70,+AHRR,90,+HESF,547,-ZFIA,496,+RXRF,579,-LEFF,492,+STAT,11,+EBOX,458__551__588,+GREF,126__559,+OCT1,29,+MEF3,581,+AP2F,512,+CP2F
TJP3	GXP_3425926	-MYOD,502,-E2FF,551,-ZBPF,155,-MYBL,510,+NOLF,481,+MYOD,151__503,+DICE,488,-IKRS,140,+EBOX,551,+GREF,479,-CDEF,523,+AP2F,542,-CREB,134,-AP2F,542,+E2FF,551,-NEUR,152__504,+ZF5F,160__525,-NRSF,530,+CTCF,523,+ZFXY,541,+ZICF,529,-AP4R,503,+SP1F,157,-ZF02,157,
TMEM53	GXP_3423847	+ZFHX,494,-ZBPF,561,-TEAF,384,-MYBL,375__480,+SRFF,606,-HAML,394,-AARF,392,-LTFM,632,-RUSH,399,+RXRF,560,+OAZF,607,+RBPF,513,+STAT,496,-RU49,622,-SREB,539,+SPZ1,513,-FXRE,575,+BARB,370,+HAML,542,+HEAT,384,+NKXH,616,-EVI1,486,+HAND,397,-CP2F,366,-PTF1,499,
TRIM2	GXP_1412260	-MYT1,596,-HNF1,488,-PCBE,514,-BRNF,561,-PAX2,535,-HOXF,557,-FKHD,485__558,+NR2F,524,+CLOX,493__511__552,-XBBF,534__634,-EVI1,592,+E2FF,607__635,-PERO,593,-ZICF,581,-PAX1,539,-OVOL,639,-SRFF,622,+XBBF,634,-BNCF,569,-PDX1,554,+RORA,501,-AP1R,619,+MYBL,490_
TRIM2	GXP_1412261	-MYOD,529,-PAX2,605,+AHRR,502,+IRXF,530,+CSEN,535,+NR2F,532,+RXRF,552,+STAT,624,+OCT1,532,+OCTP,620,+HAML,582,+HEAT,508__627,+E2FF,559,+PBXC,592,-GREF,516,-IRXF,530,+COMP,591,-TALE,596,+TALE,536,-GATA,610,-MTF1,500,-BNCF,516,-IRFF,605,+PAX5,502,+CAAT,551,
TRIM2	GXP_3418268	+KLFS,539,-ZBPF,540,-HNF1,79__577,-MYBL,82,+HOXF,106__106__107__116__571,-BRNF,105__567,-DMRT,578,+SORY,514,+NKX6,81__103__573,+CART,48__105,+PAX2,50,-HOXF,106__106__106__107__526__569,-HOXH,78,-SATB,45,+HNF1,87,+OVOL,82,+ARID,42__89,-HNF6,45,-DLXF,106__5
TRIM2	GXP_3418269	-MYT1,464,-HNF1,559,+FXRE,504,+PAX1,466,-ETSF,526,-GFI1,474,+E4FF,570,-BARB,516,+RXRF,502,+STAT,483,+TCFF,506,-RXRF,453,-CREB,571,-HEAT,464,+PARF,570,-EREF,490,-SF1F,493,-PERO,519,-NR2F,456,+GFI1,456,+BCL6,482,+TBPF,507,-PRDM,471,-HOMF,506,+CREB,569,-SMAD
TRIM2	GXP_3418270	-EVI1,541,-E2FF,366,+PARF,451,+HOXF,571,+FAST,574,-CP2F,483,+GLIF,533,+PAX2,346,-HOXF,577,-GREF,279,-NKXH,386__537,+RUSH,365,+EVI1,520,+CTCF,478,+COMP,546,+ETSF,274__497,+SF1F,564,-NOLF,492,-STAF,484,+NR2F,348__557,-CTCF,478,+XBBF,491,-SORY,548,-SREB,352,
TRIM2	GXP_3418271	-HNF1,435__536,-SP1F,472,-MYBL,626,-BRNF,410,+SORY,440,+PAX2,386__415,-HAML,466,+STAF,448,-GKLF,534,-ETSF,369__579,+OVOL,624,-RBP2,494,+FKHD,416__418,+ZF07,481,-FKHD,508,-MAZF,472,-IKRS,382,+EBOX,583,-PURA,473,+LEFF,426,-CAAT,443__542,-GRHL,504,-TBPF,509,
TRIM26	GXP_224028	-PAX5,784,-MYOD,753,-PCBE,646,-PAX2,633,-ETSF,633,-PAX3,767,-CTCF,716,+PTF1,755,-YY1F,699,-BCDF,762,+SMAD,642,-CREB,800,-EREF,776,-CP2F,770,+GLIF,661,+ETSF,733,+HASF,800,-NOLF,716,-EGRF,687,+CHOP,700,+MOKF,709,-GCMF,771,-AP4R,730,+NEUR,757,-PLAG,659__720,
TRIM26	GXP_2963068	-PAX5,232,-E2FF,239,-TEAF,268,+HOXF,270,-PAX2,580,+SORY,272,-HOXF,549,+FKHD,297,-FKHD,196,+ARID,186,+ZNFP,577,+NR2F,288,+MYOD,291,+SMAD,233,-XBBF,564,+BTBF,542,+NKXH,260,-EVI1,144__191,+HAND,289,-HEAT,183,+E2FF,239,-ZFHX,172,+AP1R,295,-NEUR,290,-NKXH,251_
TRIM26	GXP_2963069	+DMRT,480,-MYOD,537,-E2FF,491,-DMRT,484,+HMTB,496,-ETSF,451,-RUSH,592,+ZF07,442,-FKHD,158,-MAZF,442,+STAT,517,-HAND,551,-ZNFP,444,-XBBF,516,-HEAT,448,+E2FF,491,+GLIF,555,-GREF,531,-NEUR,549,+ETSF,493,+HASF,156,-GATA,163,+TBPF,498,+XBBF,516,-HOMF,161,-GCMF
TSPAN6	GXP_3430324	+ZFHX,506,-E2FF,19__45,-MYBL,9,+HOXF,53,-BRNF,111,+SORY,60__587,+HMTB,14,-CABL,131,-HOXF,39__103,+ABDB,52,+PPAR,18,-FKHD,40__555,+SF1F,25,-DLXF,37,+OAZF,122,-CAAT,89,+GREF,78,+BRNF,576,+CLOX,34,-PAX8,574,+CDXF,182,+NKXH,53__175,+LTFM,102,+YY1F,545,-HEAT,5
UTP20	GXP_1417984	-MYT1,487__584,+HOXF,429__568,-BRNF,533__563,+SORY,430,+CART,564,-HOXF,565,+PAX2,569,-HOXH,554,+ABDB,428,-ETSF,517,-FKHD,462,-GFI1,520,+RXRF,549,-LEFF,524__536,-RU49,579,+BRNF,559,+HAML,461,+HEAT,544,-TBPF,421__433__553,+CLOX,539,+PDX1,567,-BCDF,429,-ABDB
UTP20	GXP_2973279	-CAAT,504,+HEAT,589,+SMAD,489,+LTFM,554,-HEAT,590,+RUSH,555,+ETSF,499__551,+NF1F,560,-AP4R,488,+SP1F,549,-PDX1,573
UTP20	GXP_1417985	-PAX5,316,-HNF1,504,+HOXF,288,+FAST,275__310,-BRNF,287,-DMRT,586,+CART,287,+NKX6,285,-HOXF,287,+ABDB,286,+EVI1,302,-PAX3,525__588,+IRXF,309,-DLXF,288,+OCTB,288,+STAT,529,-CHRF,493,+LEFF,493,+DLXF,288,-MOKF,538,+OCT1,286,+BRNF,280__508,+PDX1,288,-NKX1,285,
UTP20	GXP_3426175	-MYBL,222,+HOXF,449,+SORY,263,-ETSF,413,+NOLF,455,+FKHD,260,-FKHD,418,+NR2F,248,+GCMF,407__551,-HAND,425,-MOKF,253,+GREF,551,+HAML,227,-RXRF,443,-EVI1,556,+E2FF,259,-GREF,550,-ARID,265,-SORY,415,-BCL6,232,+CARE,243,-CLOX,448
UTP20	GXP_2973280	-PAX5,652,-E2FF,458__479__520__656,+NRF1,459,-SP1F,479__656,-HMTB,707,+CIZF,551,+ABDB,666,-ETSF,500,+HESF,543,+EBOX,545,-RBPF,686,+CDEF,740,-YY1F,511,-CDEF,457,+SMAD,472,-NRF1,459,-HESF,521__543,-CREB,542,-HIFF,487__543,-RREB,723,-ZF5F,458__523,-CP2F,677,
WDHD1	GXP_3410318	-MYT1,518,+SATB,482,-HNF1,95,-MYBL,559,+HOXF,529__541,-BRNF,504,-DMRT,92,+SORY,461__492__504,+NKX6,530__542,+PAX2,535,-HOXF,500__573,-NFKB,79,+HNF1,432__481__541,+FKHD,92__541,+SF1F,92,+ARID,483,-BARB,521,+NR2F,439,+OAZF,66,+STAT,439__509,-RU49,430,-IKRS,
WDHD1	GXP_3410319	+DMRT,228__507,+HNF6,220,-HNF1,261,+HOXF,256__470,-DMRT,508,+SORY,254__513,-HOXF,608,-NFKB,590,+HNF1,471,+EVI1,520,+AHRR,394,+HESF,393,-PAX3,394,-HNF6,476,+DICE,567,-IKRS,594,+DLXF,490,+OCT1,258__517,-CAAT,480,+BRNF,501,+CLOX,220,-ABDB,608,+CDXF,607,+NKXH
XPC	GXP_3422305	-MYOD,516,+ZFHX,516,+NRSF,512,+PAX2,580,-HMTB,596,-HAML,557,+ABDB,589,-BRAC,583,-LEFF,495,-CTCF,584,+GREF,487,+HEAT,547,-GREF,486,+GLIF,561,-PERO,493,-NR2F,495__527,-IRFF,499,-AP1R,541
XPC	GXP_3422306	+DMRT,528__555,+ZFHX,564,+EVI1,540__575__620,-FKHD,525,-BRAC,557,-HNF6,549,-YY1F,548,+BARB,545,+NKXH,584,+GATA,542,-NKXH,585,+ETSF,594,-OCT1,609,+PAX5,573
XPC	GXP_3422307	+DMRT,477,-BRNF,495,+SRFF,588,+PAX2,492,-HAML,451,+GABF,553,+PAX3,430,-ETSF,688,+EVI1,499,-RUSH,592,-GFI1,682,-LEFF,495,+STAT,531__545,-IKRS,545,-SREB,568,-RBPF,544,-MOKF,646,+HEAT,536,+CLOX,639,-SPZ1,444,+HOXC,687,+MEF2,478,-XBBF,481,+RREB,451,+NKXH,523,
XRCC1	GXP_259180	+NRSF,29,+AHRR,51,-PAX3,482,+EBOX,15,-MOKF,47,+GREF,18,-CREB,16,-HIFF,15__57,-EREF,570,-CP2F,27,-GREF,17,+ZF5F,64,+HOMF,47,-NR2F,456,+HASF,16,-NOLF,67,+HIFF,55,+CREB,56,+PLAG,51
XRCC1	GXP_3414150	+NRSF,736,-E2FF,554__611,+KLFS,692,+NRF1,547__583,-SP1F,617,+AHRR,694__758,-P53F,700,+ZNFP,780,-MAZF,617,-CTCF,617,+EBOX,581__722,+CDEF,581,-MOKF,571__754,+GREF,725,+ZF02,624,-NRF1,547__583,-HESF,552__600,-SPZ1,616,+HDBP,547,-CREB,723,+ZBPF,618,-HIFF,722_
YWHAH	GXP_293806	-MYOD,784,+NRSF,566,+KLFS,93,+NRF1,378__661,-SP1F,468__530__544,-MYBL,451,+HOXF,356,-DMRT,360,+SRFF,212,+HMTB,233__416,-NFKB,97,+STAF,334__640,+PAX3,318__582,+OVOL,448,+NOLF,101,+AHRR,588__663__735,+DEAF,228,+SIXF,230,-FKHD,416,-BRAC,433,+ZF08,114,+E4FF,4
ZFYVE21	GXP_1994290	-ZBPF,563,-HOXF,536,+ZF05,572,+SF1F,555,+CLOX,532,-ABDB,536,+CDXF,535,-XBBF,499,+PARF,517,-RREB,567,-CP2F,504,+MYT1,526,-GATA,537,-IRFF,529,+PERO,543,-CLOX,533

## Sheet: filtering
Significant level of differential expression of some circadian genes
Gene Symbol	ANOVA p-val	Probesets	0	0	0	2	2	2	4	4	4	8	8	8	16	16	16	24	24	24
per1	0.101806	1374855_at	48.26	61.77	124.04	158.4	180.5	314.98	124.89	252.72	108.62	92.03	188.45	160.82	52.81	141.42	171.28	89.5	93.2	51.63
per2	0.00177885	1368303_at	109.95	166.9	52	32.37	28.02	68.73	18.47	48.17	37.81	31.1	58.41	125.94	246	240.6	410.76	192.69	319.96	123.14
per3	0.00108334	1388239_at	4.36	4.84	8.12	10.86	6.33	17.34	5.45	5.81	10.56	23.49	20.58	47.2	35.16	51.04	27.28	7.05	4.54	6.79
cry1	0.0447604	1392640_at	118.94	191.28	71.2	108.08	113.33	37.33	55.08	84.9	50.86	22.33	52.09	83.13	76.01	79.17	103.93	141.76	176.63	126.84
cry2	0.49162	1369446_at	123.9	192.53	133.46	77.93	158.74	210.43	187.85	364.43	120.63	91.53	124.38	136.65	135.33	166.58	214.6	184.06	121.94	134.52
bhlhe40	0.704294	1369415_at	695.58	633.66	621.01	790.53	1176.25	1279.61	829.45	1665.36	348.38	680.24	446.7	1031.93	354.29	537.58	1252.6	661.07	863.8	761.74
arnt	0.266746	1369244_at	190.64	159.62	124.29	129.69	123.68	142.67	100.4	109.37	150.12	100.29	115.11	126.11	126.5	115.3	187.62	149.47	148.09	149.12
arnt2	0.44112	1370611_at	6.43	3.4	4.79	95.21	2.38	6.73	6.3	3.52	1.56	3.43	5.92	2.32	5.26	2.58	1	3.21	6.48	2.99
arntl	0.000186426	1370510_a_at	100.08	75.75	89.44	87.42	73.85	65.22	83.71	75.95	70.1	42.26	52.34	48.96	28.87	27.84	55.17	79.75	86.06	82.46
clock	0.283718	1369168_a_at	122.13	104.21	99.92	90.69	122.64	93.95	162.95	109.83	110.37	77.67	127.32	63.24	109.01	88.32	80.37	112.01	115.54	129.43
epas1	0.158191	1369703_at	189.42	140.45	164.21	152.19	147.04	159.88	156.93	179.43	169.01	163.54	169.33	126.21	173.32	138.1	162.86	140.65	116.38	129.56
hif1a	0.00228506	1368149_at	30.18	28.71	28.12	55.73	60.28	51.09	45.15	73.23	46.14	47.25	51.43	38.98	41.96	43.88	32.02	27.93	29.77	27.09
hif3a	0.853236	1369838_at	1	3.94	5.26	3.69	2.27	3.75	5.76	5.54	1.91	2.97	5.31	3.47	5.68	3.81	4.65	4.9	1.18	4.43
npas1	0.967762	1385468_at	2.24	2.8	3.96	1	4.66	1.24	3.18	4.21	1.88	1.02	1.8	5.54	3.4	4.36	1	3.37	5.6	1.84
npas2	0.00179025	1383439_at	294.03	252.9	110.18	126.92	331.22	61.6	197.24	187.24	116.7	24.26	30	6.04	7.29	34.72	23.12	276.18	449.45	366.79
dbp	0.044515	1387874_at	31.72	35.1	18.57	28.69	37.41	165.25	27.53	18.94	65.45	141.47	85.67	354.7	215.82	286.33	85.23	22.97	24.65	18.24
hlf	0.14115	1384811_at	75.7	109.94	94.08	62.37	78.39	42.99	53.06	89.06	60.05	46.18	84.77	45.23	66.22	73.55	90.39	43.35	35.25	72.47
tef	0.0683789	1369919_at	21.82	13.04	14.51	19.04	18.59	33.98	12.88	19.37	27.01	21.49	42.01	28.6	31.32	25.16	39.74	17.33	16.66	14.73
nr1d1	0.0150507	1370816_at	42.11	49.49	45.85	152.91	107.26	520.91	79.17	179.97	435.06	553.75	334.69	415.41	56.56	66.54	43.34	53.02	24.95	82.28
nr1d2	0.00121215	1370540_at	107.22	101.94	108.56	247.02	233.67	478.12	278.5	451.26	329.37	366.82	361.6	336.09	164.33	326.4	200.75	86.76	53.66	43.08
rora	0.0488488	1377029_at	278.19	242.57	135.46	341.53	585	281.14	463.95	680.9	209.63	92.88	216.15	57.26	77.37	150.95	201.87	258.74	348.6	184.44
rorb	0.501918	1371257_at	2.51	4.17	3.22	4.05	2.57	1	1.17	1.48	3.5	2.62	3.21	1.28	1.41	1.85	1.24	1.2	3.29	9.51
lingo4	7.77542e-05	1379833_at	259.46	217.48	199.86	112.13	134.54	82.08	58.22	77.09	48.3	34.73	37.41	86.47	148.57	160.31	250.47	244.83	217.52	176.53
